# Supplementary material for: Transcriptional response to sulfide in the Echiuran Worm Urechis unicinctus by digital gene expression analysis
Source: BMC Genomics. 2015 Oct 21;16:829. doi: 10.1186/s12864-015-2094-z (PMC4618349; doi:10.1186/s12864-015-2094-z)
Supplement: Additional file 1: — The list of differentially expressed genes for Urechis unicinctus in response to sulfide. (XLSX 606 kb) [file 12864_2015_2094_MOESM1_ESM.xlsx]

## Sheet: 6 h
Gene	RawIntensity-ck	RawIntensity-6_1	TPM-ck	TPM-6_1	log2 Ratio(6_1/ck)	P-Value	FDR	Description	GO Component	GO Function	GO Process	blast nr
Unigene2560_No.2	0	293	0.01	81.08	12.9851	4.8198e-94	5.32735e-92	size 644 gap 0 0%	-	-	-	-
Unigene3200_No.2	0	285	0.01	78.87	12.9453	1.70004e-91	1.8159e-89	size 1718 gap 0 0%	-	-	GO:0009987//cellular process;GO:0032501//multicellular organismal process	gi|46048885|ref|NP_990121.1|/5.40175e-88/collagen alpha-1(V) chain precursor [Gallus gallus]
Unigene4749_No.2	0	76	0.01	21.03	11.0382	6.05382e-25	1.84976e-23	size 875 gap 0 0%	-	-	-	gi|47228551|emb|CAG05371.1|/1.69757e-50/unnamed protein product [Tetraodon nigroviridis]
Unigene17664_No.2	0	71	0.01	19.65	10.9403	2.36686e-23	6.8066e-22	size 519 gap 0 0%	-	-	-	-
Unigene11736_No.2	0	47	0.01	13.01	10.3454	1.03862e-15	2.04365e-14	size 471 gap 0 0%	-	-	-	-
Unigene10008_No.2	0	42	0.01	11.62	10.1824	4.0607e-14	7.21896e-13	size 591 gap 0 0%	-	-	-	-
Unigene8240_No.2	0	41	0.01	11.35	10.1485	8.45338e-14	1.46591e-12	size 1670 gap 0 0%	-	-	-	gi|156372734|ref|XP_001629191.1|/1.3969e-40/predicted protein [Nematostella vectensis]
Unigene3668_No.2	0	40	0.01	11.07	10.1124	1.75978e-13	2.98248e-12	size 518 gap 0 0%	-	-	-	-
Unigene18866_No.2	0	34	0.01	9.41	9.87805	1.43229e-11	2.09262e-10	size 541 gap 0 0%	-	-	-	-
Unigene21976_No.2	0	32	0.01	8.86	9.79116	6.20708e-11	8.61334e-10	size 268 gap 0 0%	-	-	-	-
Unigene10400_No.2	0	30	0.01	8.3	9.69697	2.68996e-10	3.57658e-09	size 670 gap 0 0%	-	-	-	-
Unigene692_No.2	0	29	0.01	8.02	9.64746	5.5998e-10	7.27802e-09	size 464 gap 0 0%	-	-	-	-
CL4105.Contig1_No.2	0	26	0.01	7.19	9.48985	5.05194e-09	5.96796e-08	size 1597 gap 0 0%	-	-	-	gi|345481876|ref|XP_003424475.1|/6.4612e-80/PREDICTED: DEP domain-containing protein 5-like isoform 2 [Nasonia vitripennis]
Unigene14211_No.2	0	25	0.01	6.92	9.43463	1.05169e-08	1.18092e-07	size 202 gap 0 0%	GO:0005813//centrosome;GO:0000922//spindle pole;GO:0005876//spindle microtubule	GO:0019904//protein domain specific binding;GO:0043274//phospholipase binding;GO:0031997//N-terminal myristoylation domain binding;GO:0005509//calcium ion binding;GO:0017022//myosin binding;GO:0031996//thioesterase binding;GO:0031432//titin binding	GO:0032465//regulation of cytokinesis;GO:0051592//response to calcium ion	gi|188474690|gb|ACD49787.1|/3.5825e-20/calmodulin [Distichopora asulcata]
Unigene8233_No.2	0	25	0.01	6.92	9.43463	1.05169e-08	1.17988e-07	size 1097 gap 0 0%	-	-	-	-
Unigene3307_No.2	0	25	0.01	6.92	9.43463	1.05169e-08	1.17884e-07	size 404 gap 0 0%	-	-	-	-
CL5637.Contig2_No.2	0	24	0.01	6.64	9.37504	2.18936e-08	2.38058e-07	size 309 gap 0 0%	-	-	-	-
CL4627.Contig1_No.2	0	23	0.01	6.36	9.31288	4.55768e-08	4.77205e-07	size 236 gap 0 0%	GO:0000786//nucleosome;GO:0005634//nucleus	GO:0003677//DNA binding	GO:0006334//nucleosome assembly	gi|122044765|sp|P02274.2|H2A1_TETPY/2.10347e-25/RecName: Full=Histone H2A.1; AltName: Full=Histone H2A.2
Unigene10238_No.2	0	23	0.01	6.36	9.31288	4.55768e-08	4.76812e-07	size 575 gap 0 0%	-	-	-	gi|358416327|ref|XP_883967.3|/2.33268e-33/PREDICTED: lysine-specific demethylase 2B isoform 6 [Bos taurus]
Unigene21631_No.2	0	22	0.01	6.09	9.2503	9.48796e-08	9.52618e-07	size 261 gap 0 0%	-	-	-	-
Unigene18971_No.2	0	22	0.01	6.09	9.2503	9.48796e-08	9.51866e-07	size 225 gap 0 0%	-	-	-	-
Unigene4640_No.2	0	22	0.01	6.09	9.2503	9.48796e-08	9.51116e-07	size 1441 gap 0 0%	-	-	-	gi|291240612|ref|XP_002740202.1|/8.19636e-63/PREDICTED: predicted protein-like [Saccoglossus kowalevskii]
Unigene35587_No.2	0	22	0.01	6.09	9.2503	9.48796e-08	9.50366e-07	size 423 gap 0 0%	-	-	-	-
Unigene26200_No.2	0	21	0.01	5.81	9.18239	1.97516e-07	1.88768e-06	size 258 gap 0 0%	-	-	-	-
Unigene35751_No.2	0	21	0.01	5.81	9.18239	1.97516e-07	1.88627e-06	size 332 gap 0 0%	-	-	-	gi|270002279|gb|EEZ98726.1|/1.81106e-24/hypothetical protein TcasGA2_TC001278 [Tribolium castaneum]
Unigene11738_No.2	0	21	0.01	5.81	9.18239	1.97516e-07	1.88485e-06	size 555 gap 0 0%	GO:0005737//cytoplasm;GO:0030529//ribonucleoprotein complex	-	-	gi|145515641|ref|XP_001443720.1|/7.16134e-53/hypothetical protein [Paramecium tetraurelia strain d4-2]
Unigene6128_No.2	0	21	0.01	5.81	9.18239	1.97516e-07	1.88344e-06	size 1291 gap 0 0%	GO:0005730//nucleolus	-	-	gi|291224117|ref|XP_002732053.1|/7.48871e-89/PREDICTED: MGC89952 protein-like [Saccoglossus kowalevskii]
Unigene517_No.2	0	21	0.01	5.81	9.18239	1.97516e-07	1.88202e-06	size 921 gap 0 0%	-	-	-	gi|340370844|ref|XP_003383956.1|/5.82847e-36/PREDICTED: heat shock 70 kDa protein 12A [Amphimedon queenslandica]
Unigene11377_No.2	0	20	0.01	5.53	9.11114	4.11178e-07	3.73587e-06	size 2035 gap 0 0%	-	GO:0005488//binding;GO:0008233//peptidase activity	-	gi|380017443|ref|XP_003692665.1|/2.30147e-80/PREDICTED: carboxypeptidase B-like [Apis florea]
Unigene20864_No.2	0	19	0.01	5.26	9.03892	8.5597e-07	7.42172e-06	size 457 gap 0 0%	-	-	-	-
CL1601.Contig2_No.2	0	19	0.01	5.26	9.03892	8.5597e-07	7.41666e-06	size 536 gap 0 0%	-	-	-	-
Unigene8597_No.2	0	19	0.01	5.26	9.03892	8.5597e-07	7.4116e-06	size 2117 gap 0 0%	-	-	-	gi|126304737|ref|XP_001366250.1|/2.20294e-150/PREDICTED: kelch domain-containing protein 4-like [Monodelphis domestica]
Unigene5892_No.2	0	19	0.01	5.26	9.03892	8.5597e-07	7.40656e-06	size 1878 gap 0 0%	-	-	-	gi|115947285|ref|XP_784878.2|/2.05165e-120/PREDICTED: hypothetical protein [Strongylocentrotus purpuratus]
CL654.Contig1_No.2	0	19	0.01	5.26	9.03892	8.5597e-07	7.40152e-06	size 2033 gap 0 0%	GO:0031224//intrinsic to membrane;GO:0009986//cell surface;GO:0005624//membrane fraction;GO:0005886//plasma membrane	GO:0008198//ferrous iron binding;GO:0008253//5'-nucleotidase activity	GO:0046086//adenosine biosynthetic process;GO:0006164//purine nucleotide biosynthetic process;GO:0007420//brain development;GO:0006196//AMP catabolic process;GO:0010044//response to aluminum ion;GO:0046889//positive regulation of lipid biosynthetic process;GO:0050728//negative regulation of inflammatory response	gi|196014137|ref|XP_002116928.1|/2.95878e-128/hypothetical protein TRIADDRAFT_31844 [Trichoplax adhaerens]
Unigene17150_No.2	0	19	0.01	5.26	9.03892	8.5597e-07	7.39649e-06	size 947 gap 0 0%	-	GO:0016491//oxidoreductase activity	-	gi|115735363|ref|XP_786956.2|/1.48353e-42/PREDICTED: similar to MGC140497 protein [Strongylocentrotus purpuratus]
Unigene13004_No.2	0	18	0.01	4.98	8.96	1.78192e-06	1.47461e-05	size 327 gap 0 0%	-	-	-	-
CL480.Contig1_No.2	0	18	0.01	4.98	8.96	1.78192e-06	1.47365e-05	size 1857 gap 0 0%	GO:0044421//extracellular region part	-	-	gi|260823583|ref|XP_002606160.1|/1.64136e-61/hypothetical protein BRAFLDRAFT_126487 [Branchiostoma floridae]
Unigene8162_No.2	0	17	0.01	4.7	8.87652	3.7095e-06	2.94881e-05	size 909 gap 0 0%	-	GO:0004713//protein tyrosine kinase activity;GO:0004872//receptor activity	GO:0050896//response to stimulus;GO:0048513//organ development;GO:0023052//signaling;GO:0007154//cell communication;GO:0006468//protein phosphorylation;GO:0050789//regulation of biological process	gi|115636690|ref|XP_001190267.1|/3.02769e-29/PREDICTED: similar to met proto-oncogene precursor [Strongylocentrotus purpuratus]
Unigene1764_No.2	0	17	0.01	4.7	8.87652	3.7095e-06	2.94697e-05	size 510 gap 0 0%	-	-	-	-
Unigene22165_No.2	0	17	0.01	4.7	8.87652	3.7095e-06	2.94513e-05	size 561 gap 0 0%	-	-	-	gi|291227387|ref|XP_002733667.1|/3.52241e-23/PREDICTED: spermatogenesis associated 1-like [Saccoglossus kowalevskii]
Unigene2609_No.2	0	16	0.01	4.43	8.79116	7.72226e-06	5.82884e-05	size 418 gap 0 0%	-	-	-	gi|47551089|ref|NP_999723.1|/2.17239e-06/histone H1-beta, late embryonic [Strongylocentrotus purpuratus]
Unigene3347_No.2	0	16	0.01	4.43	8.79116	7.72226e-06	5.82538e-05	size 2666 gap 0 0%	-	-	-	gi|260795196|ref|XP_002592592.1|/2.9616e-78/hypothetical protein BRAFLDRAFT_68915 [Branchiostoma floridae]
CL631.Contig1_No.2	0	16	0.01	4.43	8.79116	7.72226e-06	5.82192e-05	size 422 gap 0 0%	-	-	-	-
Unigene7185_No.2	0	16	0.01	4.43	8.79116	7.72226e-06	5.81847e-05	size 884 gap 0 0%	GO:0015030//Cajal body;GO:0000125//PCAF complex;GO:0005730//nucleolus;GO:0005669//transcription factor TFIID complex;GO:0070761//pre-snoRNP complex;GO:0030914//STAGA complex;GO:0033276//transcription factor TFTC complex;GO:0071339//MLL1 complex	GO:0002039//p53 binding;GO:0004402//histone acetyltransferase activity;GO:0033613//activating transcription factor binding;GO:0044212//transcription regulatory region DNA binding;GO:0003713//transcription coactivator activity;GO:0004765//shikimate kinase activity;GO:0070742//C2H2 zinc finger domain binding;GO:0005524//ATP binding;GO:0004017//adenylate kinase activity	GO:0030307//positive regulation of cell growth;GO:0043066//negative regulation of apoptosis;GO:0046939//nucleotide phosphorylation;GO:0006352//transcription initiation, DNA-dependent;GO:0032435//negative regulation of proteasomal ubiquitin-dependent protein catabolic process;GO:0043966//histone H3 acetylation;GO:0045944//positive regulation of transcription from RNA polymerase II promoter;GO:0070…	gi|327263018|ref|XP_003216318.1|/2.56604e-70/PREDICTED: adenylate kinase isoenzyme 6-like [Anolis carolinensis]
Unigene29549_No.2	0	16	0.01	4.43	8.79116	7.72226e-06	5.81503e-05	size 236 gap 0 0%	-	-	-	-
CL54.Contig3_No.2	0	16	0.01	4.43	8.79116	7.72226e-06	5.81158e-05	size 384 gap 0 0%	-	-	-	gi|301617817|ref|XP_002938323.1|/8.86572e-08/PREDICTED: hypothetical protein LOC100494342 [Xenopus (Silurana) tropicalis]
Unigene11724_No.2	0	16	0.01	4.43	8.79116	7.72226e-06	5.80814e-05	size 1222 gap 0 0%	-	-	-	-
Unigene18366_No.2	0	15	0.01	4.15	8.69697	1.60758e-05	0.000113585	size 772 gap 0 0%	-	-	-	gi|156368159|ref|XP_001627563.1|/2.68396e-06/predicted protein [Nematostella vectensis]
Unigene15978_No.2	0	15	0.01	4.15	8.69697	1.60758e-05	0.000113522	size 331 gap 0 0%	-	-	-	-
Unigene12298_No.2	0	15	0.01	4.15	8.69697	1.60758e-05	0.000113459	size 319 gap 0 0%	-	-	-	-
Unigene8473_No.2	0	15	0.01	4.15	8.69697	1.60758e-05	0.000113396	size 851 gap 0 0%	GO:0016592//mediator complex	GO:0003712//transcription cofactor activity;GO:0005515//protein binding	GO:0006355//regulation of transcription, DNA-dependent;GO:0030518//steroid hormone receptor signaling pathway;GO:0006366//transcription from RNA polymerase II promoter	gi|291232549|ref|XP_002736228.1|/2.99064e-28/PREDICTED: mediator complex subunit 30-like [Saccoglossus kowalevskii]
Unigene10883_No.2	0	15	0.01	4.15	8.69697	1.60758e-05	0.000113333	size 252 gap 0 0%	-	-	-	-
Unigene30792_No.2	0	15	0.01	4.15	8.69697	1.60758e-05	0.00011327	size 275 gap 0 0%	-	-	-	-
Unigene16849_No.2	0	15	0.01	4.15	8.69697	1.60758e-05	0.000113207	size 590 gap 0 0%	-	-	-	-
Unigene20411_No.2	0	15	0.01	4.15	8.69697	1.60758e-05	0.000113145	size 987 gap 0 0%	-	-	-	gi|320165727|gb|EFW42626.1|/5.1333e-25/predicted protein [Capsaspora owczarzaki ATCC 30864]
CL806.Contig2_No.2	0	14	0.01	3.87	8.59619	3.34658e-05	0.00022424	size 276 gap 0 0%	-	-	-	-
Unigene14413_No.2	0	14	0.01	3.87	8.59619	3.34658e-05	0.000224122	size 983 gap 0 0%	-	-	-	-
Unigene29820_No.2	0	14	0.01	3.87	8.59619	3.34658e-05	0.000224004	size 611 gap 0 0%	-	-	-	-
Unigene13547_No.2	0	14	0.01	3.87	8.59619	3.34658e-05	0.000223886	size 905 gap 0 0%	-	-	-	gi|291227665|ref|XP_002733802.1|/2.02969e-102/PREDICTED: hypothetical protein [Saccoglossus kowalevskii]
Unigene9743_No.2	0	14	0.01	3.87	8.59619	3.34658e-05	0.000223768	size 3144 gap 0 0%	-	-	-	gi|291231503|ref|XP_002735704.1|/0/PREDICTED: hypothetical protein [Saccoglossus kowalevskii]
Unigene19129_No.2	0	14	0.01	3.87	8.59619	3.34658e-05	0.000223651	size 586 gap 0 0%	-	-	-	-
CL1493.Contig1_No.2	0	14	0.01	3.87	8.59619	3.34658e-05	0.000223533	size 1078 gap 0 0%	-	-	-	-
Unigene7837_No.2	0	14	0.01	3.87	8.59619	3.34658e-05	0.000223416	size 263 gap 0 0%	-	-	-	-
Unigene16674_No.2	0	14	0.01	3.87	8.59619	3.34658e-05	0.000223299	size 506 gap 0 0%	-	-	-	-
Unigene10767_No.2	0	14	0.01	3.87	8.59619	3.34658e-05	0.000223181	size 1104 gap 0 0%	GO:0005815//microtubule organizing center;GO:0043234//protein complex	-	GO:0000226//microtubule cytoskeleton organization;GO:0000279//M phase	gi|291227727|ref|XP_002733835.1|/1.34926e-64/PREDICTED: hypothetical protein [Saccoglossus kowalevskii]
Unigene17915_No.2	0	14	0.01	3.87	8.59619	3.34658e-05	0.000223064	size 248 gap 0 0%	-	-	-	-
Unigene35639_No.2	0	14	0.01	3.87	8.59619	3.34658e-05	0.000222947	size 220 gap 0 0%	-	-	-	-
Unigene15928_No.2	0	14	0.01	3.87	8.59619	3.34658e-05	0.000222831	size 1355 gap 0 0%	-	-	-	gi|260831236|ref|XP_002610565.1|/4.59703e-28/hypothetical protein BRAFLDRAFT_117849 [Branchiostoma floridae]
CL2047.Contig2_No.2	0	14	0.01	3.87	8.59619	3.34658e-05	0.000222714	size 349 gap 0 0%	-	-	-	-
Unigene27424_No.2	0	14	0.01	3.87	8.59619	3.34658e-05	0.000222597	size 256 gap 0 0%	-	-	-	-
Unigene10152_No.2	0	13	0.01	3.6	8.49185	6.96674e-05	0.000439039	size 260 gap 0 0%	-	-	-	-
Unigene31368_No.2	0	13	0.01	3.6	8.49185	6.96674e-05	0.000438822	size 399 gap 0 0%	GO:0022625//cytosolic large ribosomal subunit	GO:0003735//structural constituent of ribosome	GO:0006412//translation	gi|355701813|gb|EHH29166.1|/3.99155e-48/hypothetical protein EGK_09516 [Macaca mulatta]
CL4713.Contig1_No.2	0	13	0.01	3.6	8.49185	6.96674e-05	0.000438604	size 326 gap 0 0%	-	-	-	-
Unigene34403_No.2	0	13	0.01	3.6	8.49185	6.96674e-05	0.000438387	size 224 gap 0 0%	-	GO:0005488//binding	GO:0009987//cellular process	gi|145551781|ref|XP_001461567.1|/1.99088e-23/hypothetical protein [Paramecium tetraurelia strain d4-2]
Unigene32625_No.2	0	12	0.01	3.32	8.37504	0.00014503	0.000853462	size 378 gap 0 0%	-	-	-	gi|328790885|ref|XP_003251483.1|/1.16264e-15/PREDICTED: hypothetical protein LOC100578708 [Apis mellifera]
Unigene27872_No.2	0	12	0.01	3.32	8.37504	0.00014503	0.000853068	size 351 gap 0 0%	-	-	-	-
Unigene11880_No.2	0	12	0.01	3.32	8.37504	0.00014503	0.000852673	size 1197 gap 0 0%	-	-	-	gi|260833038|ref|XP_002611464.1|/7.64311e-08/hypothetical protein BRAFLDRAFT_63902 [Branchiostoma floridae]
Unigene17372_No.2	0	12	0.01	3.32	8.37504	0.00014503	0.000852279	size 211 gap 0 0%	-	-	-	-
CL5049.Contig1_No.2	0	12	0.01	3.32	8.37504	0.00014503	0.000851885	size 349 gap 0 0%	-	-	-	-
CL4076.Contig3_No.2	0	12	0.01	3.32	8.37504	0.00014503	0.000851491	size 201 gap 0 0%	-	-	-	-
Unigene25232_No.2	0	12	0.01	3.32	8.37504	0.00014503	0.000851098	size 219 gap 0 0%	-	-	-	-
Unigene25452_No.2	0	12	0.01	3.32	8.37504	0.00014503	0.000850706	size 302 gap 0 0%	-	-	-	-
Unigene14103_No.2	0	12	0.01	3.32	8.37504	0.00014503	0.000850313	size 461 gap 0 0%	-	-	-	-
Unigene13934_No.2	5	925	1.28	255.97	7.64369	5.99414e-284	1.90479e-281	size 262 gap 0 0%	-	-	-	-
Unigene20522_No.2	9	1019	2.3	281.98	6.93782	2e-306	6.69e-304	size 451 gap 0 0%	-	-	-	gi|241842796|ref|XP_002415430.1|/1.03695e-19/monocarboxylate transporter, putative [Ixodes scapularis]
Unigene2204_No.2	24	2072	6.14	573.37	6.54508	0	0	size 661 gap 0 0%	-	-	-	gi|307177288|gb|EFN66466.1|/1.0172e-10/hypothetical protein EAG_12615 [Camponotus floridanus]
CL374.Contig1_No.2	4	250	1.02	69.18	6.08371	3.02226e-73	2.66777e-71	size 970 gap 0 0%	-	GO:0005488//binding	-	gi|340380039|ref|XP_003388531.1|/1.44221e-56/PREDICTED: putative uncharacterized protein At4g01020, chloroplastic-like [Amphimedon queenslandica]
CL1972.Contig1_No.2	2	124	0.51	34.31	6.07199	6.89242e-37	3.042e-35	size 464 gap 0 0%	-	-	-	-
CL825.Contig1_No.2	2	120	0.51	33.21	6.02498	1.21447e-35	5.23291e-34	size 912 gap 0 0%	-	-	-	gi|123482208|ref|XP_001323730.1|/5.38775e-18/hypothetical protein [Trichomonas vaginalis G3]
Unigene3935_No.2	3	124	0.77	34.31	5.47763	1.5395e-35	6.61099e-34	size 704 gap 0 0%	-	-	-	-
CL4677.Contig1_No.2	10	405	2.56	112.07	5.45211	5.88568e-113	7.71267e-111	size 875 gap 0 0%	-	-	-	gi|291227358|ref|XP_002733653.1|/2.15242e-37/PREDICTED: hypothetical protein [Saccoglossus kowalevskii]
Unigene39117_No.2	2	68	0.51	18.82	5.20563	1.47112e-19	3.54156e-18	size 279 gap 0 0%	-	-	-	-
CL1462.Contig1_No.2	2	61	0.51	16.88	5.04867	2.02808e-17	4.45232e-16	size 811 gap 0 0%	-	-	-	-
Unigene13455_No.2	2	61	0.51	16.88	5.04867	2.02808e-17	4.44464e-16	size 1204 gap 0 0%	-	-	-	gi|242397499|ref|NP_001101014.2|/1.95371e-19/dachsous 1 precursor [Rattus norvegicus]
Unigene7094_No.2	2	58	0.51	16.05	4.97593	1.66329e-16	3.43774e-15	size 1544 gap 0 0%	-	-	-	-
Unigene12992_No.2	2	56	0.51	15.5	4.92563	6.74662e-16	1.35262e-14	size 608 gap 0 0%	-	-	-	-
Unigene4895_No.2	2	55	0.51	15.22	4.89933	1.35763e-15	2.64675e-14	size 1081 gap 0 0%	GO:0005789//endoplasmic reticulum membrane;GO:0005768//endosome	GO:0031625//ubiquitin protein ligase binding	GO:0006412//translation;GO:0006987//activation of signaling protein activity involved in unfolded protein response;GO:0006614//SRP-dependent cotranslational protein targeting to membrane	gi|291239949|ref|XP_002739885.1|/2.00223e-65/PREDICTED: Ab2-417-like [Saccoglossus kowalevskii]
Unigene10665_No.2	2	53	0.51	14.67	4.84623	5.48778e-15	1.03957e-13	size 1473 gap 0 0%	-	-	-	gi|334324563|ref|XP_001364080.2|/3.80343e-47/PREDICTED: solute carrier family 22 member 15 [Monodelphis domestica]
CL3173.Contig1_No.2	2	52	0.51	14.39	4.81843	1.1023e-14	2.03653e-13	size 1375 gap 0 0%	-	-	-	-
Unigene25520_No.2	2	51	0.51	14.11	4.79008	2.2127e-14	4.01222e-13	size 285 gap 0 0%	-	-	-	-
Unigene3107_No.2	18	453	4.6	125.35	4.76818	6.53486e-118	8.74364e-116	size 1505 gap 0 0%	-	-	-	gi|224070080|ref|XP_002195900.1|/7.56863e-59/PREDICTED: similar to N-terminal Asn amidase [Taeniopygia guttata]
Unigene7650_No.2	20	500	5.12	138.36	4.75614	7.74072e-130	1.13095e-127	size 920 gap 0 0%	-	-	-	-
CL5080.Contig1_No.2	17	403	4.35	111.52	4.68014	5.74732e-104	6.70222e-102	size 1967 gap 0 0%	-	-	-	gi|260819592|ref|XP_002605120.1|/3.56714e-30/hypothetical protein BRAFLDRAFT_123768 [Branchiostoma floridae]
Unigene28422_No.2	5	116	1.28	32.1	4.64836	9.06066e-31	3.2812e-29	size 520 gap 0 0%	-	-	-	-
Unigene4445_No.2	2	46	0.51	12.73	4.64159	7.13524e-13	1.15096e-11	size 1058 gap 0 0%	-	GO:0000166//nucleotide binding	-	gi|291232084|ref|XP_002736022.1|/9.65288e-57/PREDICTED: predicted protein-like isoform 1 [Saccoglossus kowalevskii]
Unigene2030_No.2	18	404	4.6	111.8	4.60314	3.52082e-103	4.06847e-101	size 1967 gap 0 0%	GO:0005886//plasma membrane	GO:0005313//L-glutamate transmembrane transporter activity;GO:0015370//solute:sodium symporter activity	GO:0070779//D-aspartate import;GO:0042221//response to chemical stimulus;GO:0044237//cellular metabolic process;GO:0001504//neurotransmitter uptake;GO:0051938//L-glutamate import;GO:0055085//transmembrane transport	gi|260821360|ref|XP_002606001.1|/7.20032e-140/hypothetical protein BRAFLDRAFT_239690 [Branchiostoma floridae]
Unigene13479_No.2	3	67	0.77	18.54	4.58964	3.71192e-18	8.35083e-17	size 652 gap 0 0%	-	-	-	-
Unigene834_No.2	8	173	2.05	47.87	4.54543	1.1117e-44	5.86341e-43	size 1262 gap 0 0%	-	-	-	gi|435092|gb|AAA37882.1|/7.40548e-09/intrinsic factor [Mus musculus]
Unigene4940_No.2	7	148	1.79	40.95	4.51583	2.98012e-38	1.3626e-36	size 436 gap 0 0%	-	-	-	-
Unigene38753_No.2	2	41	0.51	11.35	4.47605	2.25412e-11	3.25223e-10	size 286 gap 0 0%	-	-	-	-
CL2511.Contig1_No.2	2	41	0.51	11.35	4.47605	2.25412e-11	3.24854e-10	size 714 gap 0 0%	-	-	-	-
Unigene10707_No.2	6	122	1.53	33.76	4.46371	1.59658e-31	5.89946e-30	size 1904 gap 0 0%	-	-	-	-
Unigene2302_No.2	23	465	5.88	128.68	4.45183	4.05466e-116	5.36862e-114	size 1624 gap 0 0%	GO:0005779//integral to peroxisomal membrane;GO:0005624//membrane fraction	GO:0005515//protein binding	GO:0016560//protein import into peroxisome matrix, docking	gi|260829297|ref|XP_002609598.1|/1.00991e-104/hypothetical protein BRAFLDRAFT_87819 [Branchiostoma floridae]
Unigene6375_No.2	2	39	0.51	10.79	4.40305	8.90952e-11	1.22299e-09	size 906 gap 0 0%	GO:0005576//extracellular region	GO:0005488//binding;GO:0016788//hydrolase activity, acting on ester bonds	GO:0009636//response to toxin;GO:0008152//metabolic process	gi|319918842|ref|NP_001188397.1|/2.14471e-27/serum paraoxonase/arylesterase 2 precursor [Gallus gallus]
Unigene26849_No.2	2	38	0.51	10.52	4.36649	1.76841e-10	2.38876e-09	size 380 gap 0 0%	-	-	-	-
Unigene5037_No.2	2	36	0.51	9.96	4.28758	6.9422e-10	8.93141e-09	size 1847 gap 0 0%	GO:0044464//cell part;GO:0016020//membrane	-	-	gi|327274733|ref|XP_003222131.1|/5.27281e-36/PREDICTED: macrophage mannose receptor 1-like protein 1-like [Anolis carolinensis]
Unigene3337_No.2	15	262	3.84	72.5	4.2388	4.90164e-64	3.73082e-62	size 2801 gap 0 0%	-	GO:0004386//helicase activity;GO:0000166//nucleotide binding	GO:0008152//metabolic process	gi|354480665|ref|XP_003502525.1|/0/PREDICTED: probable ATP-dependent RNA helicase DDX27 [Cricetulus griseus]
Unigene351_No.2	5	87	1.28	24.07	4.23302	3.94882e-22	1.07251e-20	size 721 gap 0 0%	-	-	-	gi|155966356|gb|ABU41130.1|/1.58765e-18/putative SPT transcription factor family member [Lepeophtheirus salmonis]
Unigene20595_No.2	2	34	0.51	9.41	4.20563	2.71132e-09	3.30111e-08	size 499 gap 0 0%	-	GO:0005524//ATP binding	-	gi|383849844|ref|XP_003700545.1|/6.22642e-30/PREDICTED: actin, clone 403-like isoform 2 [Megachile rotundata]
Unigene13147_No.2	2	34	0.51	9.41	4.20563	2.71132e-09	3.29795e-08	size 1350 gap 0 0%	-	GO:0016740//transferase activity	-	gi|291225743|ref|XP_002732858.1|/7.54613e-47/PREDICTED: SPRY domain containing 3-like [Saccoglossus kowalevskii]
Unigene28661_No.2	3	51	0.77	14.11	4.19572	2.14596e-13	3.6273e-12	size 245 gap 0 0%	-	-	-	-
Unigene18536_No.2	16	264	4.09	73.05	4.15871	1.15635e-63	8.44734e-62	size 261 gap 0 0%	-	-	-	-
Unigene13399_No.2	4	65	1.02	17.99	4.14055	1.36188e-16	2.82857e-15	size 1106 gap 0 0%	GO:0005765//lysosomal membrane;GO:0005624//membrane fraction;GO:0005887//integral to plasma membrane	GO:0015136//sialic acid transmembrane transporter activity;GO:0005351//sugar:hydrogen symporter activity	GO:0055085//transmembrane transport;GO:0006820//anion transport;GO:0015739//sialic acid transport	gi|291229380|ref|XP_002734661.1|/2.36516e-85/PREDICTED: sialin-like [Saccoglossus kowalevskii]
Unigene4574_No.2	5	81	1.28	22.41	4.12993	2.29386e-20	5.77371e-19	size 779 gap 0 0%	-	GO:0005488//binding	-	gi|156362496|ref|XP_001625813.1|/1.29015e-80/predicted protein [Nematostella vectensis]
Unigene12455_No.2	2	32	0.51	8.86	4.11874	1.0529e-08	1.17916e-07	size 1114 gap 0 0%	GO:0005829//cytosol;GO:0005777//peroxisome	GO:0016787//hydrolase activity;GO:0016410//N-acyltransferase activity	GO:0006631//fatty acid metabolic process;GO:0031100//organ regeneration;GO:0001889//liver development;GO:0008206//bile acid metabolic process	gi|344245494|gb|EGW01598.1|/3.33298e-55/Bile acid-CoA:amino acid N-acyltransferase [Cricetulus griseus]
Unigene376_No.2	24	381	6.14	105.43	4.1019	2.36994e-90	2.48961e-88	size 1817 gap 0 0%	-	GO:0008233//peptidase activity	-	gi|226480688|emb|CAX73441.1|/4.74312e-98/Calpain B [Schistosoma japonicum]
Unigene15530_No.2	2	31	0.51	8.58	4.07241	2.07002e-08	2.25467e-07	size 1659 gap 0 0%	GO:0005730//nucleolus;GO:0033276//transcription factor TFTC complex;GO:0030914//STAGA complex;GO:0005671//Ada2/Gcn5/Ada3 transcription activator complex	GO:0019904//protein domain specific binding;GO:0004402//histone acetyltransferase activity;GO:0003713//transcription coactivator activity;GO:0016922//ligand-dependent nuclear receptor binding	GO:0043966//histone H3 acetylation;GO:0045893//positive regulation of transcription, DNA-dependent	gi|348510345|ref|XP_003442706.1|/6.54436e-99/PREDICTED: transcriptional adapter 3-like [Oreochromis niloticus]
Unigene7169_No.2	6	90	1.53	24.9	4.02454	4.36266e-22	1.18238e-20	size 1347 gap 0 0%	GO:0005654//nucleoplasm;GO:0005737//cytoplasm	GO:0005515//protein binding	GO:0006367//transcription initiation from RNA polymerase II promoter;GO:0006368//transcription elongation from RNA polymerase II promoter;GO:0016032//viral reproduction	gi|291240305|ref|XP_002740060.1|/2.09541e-81/PREDICTED: general transcription factor IIE, polypeptide 2, beta 34kDa-like isoform 2 [Saccoglossus kowalevskii]
Unigene7857_No.2	4	59	1.02	16.33	4.00088	7.72398e-15	1.4417e-13	size 1459 gap 0 0%	GO:0005743//mitochondrial inner membrane;GO:0070469//respiratory chain;GO:0016021//integral to membrane	GO:0009055//electron carrier activity;GO:0020037//heme binding;GO:0004129//cytochrome-c oxidase activity	GO:0009060//aerobic respiration;GO:0006810//transport;GO:0022900//electron transport chain	gi|182894419|gb|ACB99585.1|/0/cytchrome c oxidase subunit I [Sinergasilus polycolpus]
CL4021.Contig1_No.2	22	312	5.63	86.34	3.93882	3.99356e-72	3.45321e-70	size 959 gap 0 0%	-	-	-	-
Unigene24274_No.2	2	28	0.51	7.75	3.92563	1.55659e-07	1.51965e-06	size 338 gap 0 0%	-	-	-	-
Unigene16373_No.2	9	124	2.3	34.31	3.89892	2.7109e-29	9.33828e-28	size 748 gap 0 0%	-	-	-	-
CL3681.Contig3_No.2	2	27	0.51	7.47	3.87254	3.0378e-07	2.80214e-06	size 546 gap 0 0%	-	-	-	gi|196004937|ref|XP_002112335.1|/2.00129e-20/hypothetical protein TRIADDRAFT_50287 [Trichoplax adhaerens]
Unigene4469_No.2	2	27	0.51	7.47	3.87254	3.0378e-07	2.80011e-06	size 600 gap 0 0%	-	-	-	gi|291236359|ref|XP_002738107.1|/1.13793e-20/PREDICTED: H1 histone family, member O, oocyte-specific-like [Saccoglossus kowalevskii]
Unigene1113_No.2	2	27	0.51	7.47	3.87254	3.0378e-07	2.79808e-06	size 248 gap 0 0%	-	-	-	-
Unigene213_No.2	2	27	0.51	7.47	3.87254	3.0378e-07	2.79605e-06	size 2156 gap 0 0%	-	-	-	gi|348532917|ref|XP_003453952.1|/0/PREDICTED: WD repeat-containing protein 70-like [Oreochromis niloticus]
CL3421.Contig1_No.2	14	184	3.58	50.92	3.8302	3.04052e-42	1.53365e-40	size 1922 gap 0 0%	GO:0005886//plasma membrane	GO:0005230//extracellular ligand-gated ion channel activity	GO:0035249//synaptic transmission, glutamatergic;GO:0050896//response to stimulus;GO:0050804//regulation of synaptic transmission	gi|322812221|pdb|2XXU|A/2.93896e-21/Chain A, Crystal Structure Of The Gluk2 (Glur6) M770k Lbd Dimer In Complex With Glutamate
CL5991.Contig6_No.2	4	52	1.02	14.39	3.81843	8.2022e-13	1.31806e-11	size 239 gap 0 0%	-	-	-	-
Unigene11411_No.2	4	52	1.02	14.39	3.81843	8.2022e-13	1.31639e-11	size 898 gap 0 0%	-	-	-	-
Unigene21257_No.2	2	25	0.51	6.92	3.7622	1.14937e-06	9.75273e-06	size 647 gap 0 0%	-	-	-	-
Unigene14959_No.2	6	75	1.53	20.75	3.76151	9.35266e-18	2.06751e-16	size 384 gap 0 0%	-	-	-	-
Unigene2747_No.2	18	221	4.6	61.16	3.73288	1.90362e-49	1.10488e-47	size 1163 gap 0 0%	-	-	-	gi|115645589|ref|XP_001201782.1|/2.2478e-41/PREDICTED: hypothetical protein, partial [Strongylocentrotus purpuratus]
Unigene9395_No.2	8	97	2.05	26.84	3.71069	2.1546e-22	5.92795e-21	size 1065 gap 0 0%	-	-	-	-
Unigene2132_No.2	35	422	8.95	116.78	3.70576	1.68538e-92	1.83101e-90	size 2044 gap 0 0%	-	-	GO:0006810//transport;GO:0009620//response to fungus;GO:0007275//multicellular organismal development;GO:0048856//anatomical structure development;GO:0050794//regulation of cellular process;GO:0019730//antimicrobial humoral response;GO:0006952//defense response	gi|242014214|ref|XP_002427786.1|/3.37292e-47/NF-kappa-B inhibitor alpha, putative [Pediculus humanus corporis]
CL1231.Contig1_No.2	2	24	0.51	6.64	3.70261	2.22762e-06	1.82209e-05	size 337 gap 0 0%	-	-	-	-
Unigene18797_No.2	2	24	0.51	6.64	3.70261	2.22762e-06	1.82092e-05	size 556 gap 0 0%	-	-	-	-
Unigene5844_No.2	4	48	1.02	13.28	3.70261	1.14842e-11	1.69541e-10	size 448 gap 0 0%	-	-	-	-
Unigene17630_No.2	2	24	0.51	6.64	3.70261	2.22762e-06	1.81975e-05	size 476 gap 0 0%	-	-	-	gi|157107498|ref|XP_001649808.1|/8.75772e-09/toll [Aedes aegypti]
Unigene6685_No.2	2	24	0.51	6.64	3.70261	2.22762e-06	1.81858e-05	size 636 gap 0 0%	-	-	-	gi|311268493|ref|XP_003132082.1|/1.39561e-06/PREDICTED: multidrug and toxin extrusion protein 2-like isoform 2 [Sus scrofa]
Unigene5607_No.2	13	155	3.33	42.89	3.68705	8.4579e-35	3.52486e-33	size 945 gap 0 0%	-	-	-	-
CL5156.Contig1_No.2	9	107	2.3	29.61	3.68638	2.0095e-24	5.99595e-23	size 335 gap 0 0%	-	-	-	gi|145484866|ref|XP_001428442.1|/4.17209e-13/hypothetical protein [Paramecium tetraurelia strain d4-2]
Unigene5808_No.2	11	130	2.81	35.97	3.67815	2.48652e-29	8.61203e-28	size 1809 gap 0 0%	-	GO:0016772//transferase activity, transferring phosphorus-containing groups;GO:0005488//binding	GO:0044260;GO:0006915//apoptosis;GO:0007165//signal transduction;GO:0044238//primary metabolic process;GO:0010942//positive regulation of cell death	gi|347309343|gb|AEO79023.1|/5.51856e-14/receptor interacting protein kinase 1b [Branchiostoma belcheri tsingtauense]
Unigene1319_No.2	200	2339	51.16	647.25	3.66123	0	0	size 801 gap 0 0%	GO:0005840//ribosome	GO:0003735//structural constituent of ribosome	GO:0006412//translation	gi|324105255|gb|ADY18390.1|/6.44753e-83/ribosomal protein rpl6 [Glycera tridactyla]
Unigene4607_No.2	3	35	0.77	9.69	3.65357	9.51678e-09	1.07814e-07	size 581 gap 0 0%	GO:0005762//mitochondrial large ribosomal subunit	GO:0003735//structural constituent of ribosome	GO:0006412//translation	gi|380017698|ref|XP_003692784.1|/8.23751e-42/PREDICTED: 39S ribosomal protein L14, mitochondrial-like [Apis florea]
Unigene9303_No.2	2	23	0.51	6.36	3.64046	4.30598e-06	3.38069e-05	size 2162 gap 0 0%	-	-	-	gi|260808993|ref|XP_002599291.1|/1.82108e-91/hypothetical protein BRAFLDRAFT_199751 [Branchiostoma floridae]
Unigene14990_No.2	2	23	0.51	6.36	3.64046	4.30598e-06	3.3786e-05	size 607 gap 0 0%	-	-	-	gi|194763527|ref|XP_001963884.1|/1.37834e-13/GF21257 [Drosophila ananassae]
Unigene29839_No.2	35	398	8.95	110.14	3.62131	1.04729e-85	1.06497e-83	size 267 gap 0 0%	-	-	-	-
Unigene1096_No.2	36	407	9.21	112.63	3.61225	1.93187e-87	1.98032e-85	size 4424 gap 0 0%	GO:0005654//nucleoplasm;GO:0005840//ribosome;GO:0005829//cytosol;GO:0005819//spindle	GO:0005515//protein binding;GO:0043027//caspase inhibitor activity;GO:0004674//protein serine/threonine kinase activity;GO:0000287//magnesium ion binding;GO:0005524//ATP binding	GO:0007411//axon guidance;GO:0030307//positive regulation of cell growth;GO:0043555//regulation of translation in response to stress;GO:0048011//nerve growth factor receptor signaling pathway;GO:0043066//negative regulation of apoptosis;GO:0008063//Toll signaling pathway;GO:0045597//positive regulation of cell differentiation;GO:0034142//toll-like receptor 4 signaling pathway;GO:0034134//toll-lik…	gi|345794443|ref|XP_003433902.1|/0/PREDICTED: ribosomal protein S6 kinase alpha-1 [Canis lupus familiaris]
Unigene3503_No.2	3	34	0.77	9.41	3.61126	1.83265e-08	2.00644e-07	size 590 gap 0 0%	-	-	-	-
Unigene13850_No.2	7	78	1.79	21.58	3.59166	8.34498e-18	1.85119e-16	size 361 gap 0 0%	-	-	-	-
Unigene3419_No.2	17	188	4.35	52.02	3.57998	6.48862e-41	3.16003e-39	size 2735 gap 0 0%	-	-	-	gi|241155741|ref|XP_002407634.1|/6.67644e-09/Grb2 associated binder (Gab), putative [Ixodes scapularis]
Unigene21476_No.2	2	22	0.51	6.09	3.57787	8.2998e-06	6.15871e-05	size 351 gap 0 0%	-	-	-	gi|345306478|ref|XP_001505438.2|/3.71569e-14/PREDICTED: uncharacterized protein C8orf41-like [Ornithorhynchus anatinus]
Unigene3827_No.2	2	22	0.51	6.09	3.57787	8.2998e-06	6.15512e-05	size 657 gap 0 0%	-	-	-	-
Unigene7717_No.2	6	66	1.53	18.26	3.57708	3.37214e-15	6.47481e-14	size 769 gap 0 0%	GO:0016021//integral to membrane	-	-	gi|291237505|ref|XP_002738686.1|/3.61069e-19/PREDICTED: chromosome 7 open reading frame 23-like [Saccoglossus kowalevskii]
CL3288.Contig6_No.2	8	88	2.05	24.35	3.57023	7.6416e-20	1.86793e-18	size 286 gap 0 0%	-	-	-	-
CL5488.Contig1_No.2	3	33	0.77	9.13	3.56768	3.52182e-08	3.7336e-07	size 1171 gap 0 0%	GO:0005743//mitochondrial inner membrane	GO:0004408//holocytochrome-c synthase activity	GO:0018063//cytochrome c-heme linkage	gi|321470923|gb|EFX81897.1|/5.90242e-90/hypothetical protein DAPPUDRAFT_302793 [Daphnia pulex]
CL132.Contig8_No.2	3	33	0.77	9.13	3.56768	3.52182e-08	3.73049e-07	size 380 gap 0 0%	-	-	-	-
CL1876.Contig1_No.2	14	153	3.58	42.34	3.56399	1.96115e-33	7.81446e-32	size 1998 gap 0 0%	-	-	-	-
Unigene23467_No.2	6	65	1.53	17.99	3.55559	6.45122e-15	1.20946e-13	size 922 gap 0 0%	-	-	-	gi|110590885|pdb|2BKG|A/5.86916e-12/Chain A, Crystal Structure Of E3_19 An Designed Ankyrin Repeat Protein
Unigene1610_No.2	41	441	10.49	122.03	3.54015	4.9722e-93	5.44842e-91	size 874 gap 0 0%	-	-	-	gi|241163029|ref|XP_002409220.1|/1.76617e-07/transpanin, putative [Ixodes scapularis]
Unigene7294_No.2	2	21	0.51	5.81	3.50997	1.59488e-05	0.000112876	size 681 gap 0 0%	-	-	-	-
Unigene11502_No.2	2	21	0.51	5.81	3.50997	1.59488e-05	0.000112813	size 738 gap 0 0%	-	-	-	-
Unigene8892_No.2	5	52	1.28	14.39	3.49085	5.03448e-12	7.60919e-11	size 793 gap 0 0%	-	-	-	-
CL5848.Contig1_No.2	3	31	0.77	8.58	3.47805	1.29193e-07	1.27301e-06	size 514 gap 0 0%	-	-	-	-
Unigene7692_No.2	4	41	1.02	11.35	3.47605	1.09795e-09	1.38591e-08	size 1032 gap 0 0%	-	-	-	-
Unigene16720_No.2	2	20	0.51	5.53	3.43871	3.05452e-05	0.000206083	size 948 gap 0 0%	-	-	-	-
CL2639.Contig1_No.2	2	20	0.51	5.53	3.43871	3.05452e-05	0.000205973	size 701 gap 0 0%	-	-	-	-
Unigene16703_No.2	2	20	0.51	5.53	3.43871	3.05452e-05	0.000205864	size 695 gap 0 0%	GO:0043229//intracellular organelle;GO:0031982//vesicle;GO:0032154//cleavage furrow;GO:0044444//cytoplasmic part;GO:0005886//plasma membrane	-	GO:0009987//cellular process;GO:0006810//transport	gi|321461608|gb|EFX72638.1|/9.49323e-10/hypothetical protein DAPPUDRAFT_308102 [Daphnia pulex]
Unigene16371_No.2	11	110	2.81	30.44	3.43733	1.03801e-23	3.05419e-22	size 466 gap 0 0%	-	-	-	-
CL1563.Contig1_No.2	3	30	0.77	8.3	3.43018	2.46556e-07	2.32663e-06	size 594 gap 0 0%	-	-	-	-
Unigene17161_No.2	3	29	0.77	8.02	3.38067	4.69318e-07	4.23987e-06	size 300 gap 0 0%	-	-	-	-
Unigene8012_No.2	3	29	0.77	8.02	3.38067	4.69318e-07	4.23686e-06	size 506 gap 0 0%	-	-	-	gi|348520322|ref|XP_003447677.1|/3.1406e-08/PREDICTED: sulfate transporter-like [Oreochromis niloticus]
Unigene2930_No.2	47	452	12.02	125.08	3.37934	1.59852e-91	1.72194e-89	size 1619 gap 0 0%	-	-	-	-
Unigene2294_No.2	122	1173	31.21	324.59	3.37854	1.0318e-234	2.57161e-232	size 1277 gap 0 0%	GO:0043231//intracellular membrane-bounded organelle;GO:0044444//cytoplasmic part	GO:0016787//hydrolase activity	-	gi|195995949|ref|XP_002107843.1|/1.61834e-19/hypothetical protein TRIADDRAFT_51761 [Trichoplax adhaerens]
Unigene19154_No.2	2	19	0.51	5.26	3.36649	5.8289e-05	0.000372879	size 330 gap 0 0%	-	-	-	-
Unigene4052_No.2	2	19	0.51	5.26	3.36649	5.8289e-05	0.000372692	size 794 gap 0 0%	-	-	-	-
Unigene8950_No.2	2	19	0.51	5.26	3.36649	5.8289e-05	0.000372505	size 387 gap 0 0%	-	-	-	-
Unigene11007_No.2	2	19	0.51	5.26	3.36649	5.8289e-05	0.000372317	size 335 gap 0 0%	-	-	-	-
Unigene8943_No.2	8	75	2.05	20.75	3.33942	3.2262e-16	6.59296e-15	size 1407 gap 0 0%	-	GO:0005488//binding	-	gi|260795261|ref|XP_002592624.1|/8.68629e-86/hypothetical protein BRAFLDRAFT_185115 [Branchiostoma floridae]
Unigene6066_No.2	3	28	0.77	7.75	3.33127	8.90894e-07	7.67219e-06	size 811 gap 0 0%	-	-	-	gi|326917335|ref|XP_003204955.1|/9.73887e-26/PREDICTED: protein cappuccino homolog [Meleagris gallopavo]
Unigene10569_No.2	3	28	0.77	7.75	3.33127	8.90894e-07	7.667e-06	size 404 gap 0 0%	-	-	-	-
Unigene25199_No.2	2	18	0.51	4.98	3.28758	0.000110794	0.000669345	size 308 gap 0 0%	-	-	-	-
Unigene6593_No.2	2	18	0.51	4.98	3.28758	0.000110794	0.000669027	size 484 gap 0 0%	GO:0005634//nucleus	-	-	gi|346471273|gb|AEO35481.1|/4.22189e-25/hypothetical protein [Amblyomma maculatum]
Unigene602_No.2	2	18	0.51	4.98	3.28758	0.000110794	0.00066871	size 784 gap 0 0%	-	-	-	-
Unigene22419_No.2	2	18	0.51	4.98	3.28758	0.000110794	0.000668392	size 215 gap 0 0%	-	-	-	-
CL2140.Contig3_No.2	2	18	0.51	4.98	3.28758	0.000110794	0.000668075	size 327 gap 0 0%	-	-	-	-
Unigene7478_No.2	6	54	1.53	14.94	3.28758	7.42212e-12	1.10861e-10	size 637 gap 0 0%	-	-	-	-
Unigene13332_No.2	2	18	0.51	4.98	3.28758	0.000110794	0.000667758	size 503 gap 0 0%	-	-	-	-
Unigene9345_No.2	7	63	1.79	17.43	3.28354	1.25908e-13	2.16565e-12	size 1147 gap 0 0%	-	-	GO:0006779//porphyrin biosynthetic process;GO:0044281//small molecule metabolic process	gi|118093167|ref|XP_423886.2|/3.75869e-41/PREDICTED: uroporphyrinogen-III synthase [Gallus gallus]
Unigene7385_No.2	5	45	1.28	12.45	3.28193	4.432e-10	5.7839e-09	size 452 gap 0 0%	-	-	-	-
Unigene31681_No.2	3	27	0.77	7.47	3.27818	1.68623e-06	1.39816e-05	size 216 gap 0 0%	-	-	-	-
CL3286.Contig1_No.2	3	27	0.77	7.47	3.27818	1.68623e-06	1.39724e-05	size 959 gap 0 0%	-	-	-	-
Unigene6353_No.2	5	44	1.28	12.18	3.2503	8.34056e-10	1.06229e-08	size 999 gap 0 0%	-	-	-	-
Unigene9317_No.2	22	193	5.63	53.41	3.2459	1.39743e-38	6.43575e-37	size 1218 gap 0 0%	-	-	-	-
Unigene2032_No.2	18	157	4.6	43.45	3.23965	1.38582e-31	5.15064e-30	size 614 gap 0 0%	-	-	-	-
CL4550.Contig1_No.2	3	26	0.77	7.19	3.22306	3.1817e-06	2.55966e-05	size 1366 gap 0 0%	-	-	-	gi|153791232|ref|NP_001093472.1|/5.17088e-11/uncharacterized protein LOC561255 precursor [Danio rerio]
Unigene3673_No.2	51	439	13.05	121.48	3.2186	4.24638e-85	4.28379e-83	size 1317 gap 0 0%	-	-	-	-
Unigene21028_No.2	11	94	2.81	26.01	3.21042	2.60054e-19	6.20178e-18	size 254 gap 0 0%	-	-	-	-
Unigene15501_No.2	4	34	1.02	9.41	3.20563	9.54112e-08	9.54938e-07	size 398 gap 0 0%	-	-	-	-
CL1052.Contig2_No.2	9	76	2.3	21.03	3.19274	8.59392e-16	1.70417e-14	size 1224 gap 0 0%	-	-	-	gi|115940190|ref|XP_001193732.1|/9.12911e-73/PREDICTED: similar to scavenger receptor cysteine-rich protein [Strongylocentrotus purpuratus]
Unigene5441_No.2	19	160	4.86	44.28	3.18763	1.0456e-31	3.90899e-30	size 1982 gap 0 0%	-	-	-	gi|260834753|ref|XP_002612374.1|/8.53283e-48/hypothetical protein BRAFLDRAFT_78229 [Branchiostoma floridae]
Unigene399_No.2	93	780	23.79	215.84	3.18154	3.24402e-148	5.64859e-146	size 3022 gap 0 0%	-	GO:0016491//oxidoreductase activity	GO:0042221//response to chemical stimulus	gi|45387531|ref|NP_991105.1|/6.27606e-48/NAD(P)H dehydrogenase [quinone] 1 isoform 2 [Danio rerio]
Unigene6902_No.2	3	25	0.77	6.92	3.16784	5.98358e-06	4.59838e-05	size 1112 gap 0 0%	-	-	-	-
CL4944.Contig1_No.2	7	58	1.79	16.05	3.16454	2.90846e-12	4.48658e-11	size 363 gap 0 0%	GO:0000786//nucleosome;GO:0005634//nucleus	GO:0003677//DNA binding	GO:0006334//nucleosome assembly	gi|118369943|ref|XP_001018174.1|/9.29421e-37/Core histone H2A/H2B/H3/H4 family protein [Tetrahymena thermophila]
Unigene19465_No.2	4	33	1.02	9.13	3.16205	1.78797e-07	1.71783e-06	size 346 gap 0 0%	-	-	-	-
Unigene22710_No.2	4	33	1.02	9.13	3.16205	1.78797e-07	1.71654e-06	size 671 gap 0 0%	-	-	-	-
CL3806.Contig1_No.2	62	511	15.86	141.4	3.15632	5.7556e-97	6.47429e-95	size 1165 gap 0 0%	-	-	-	gi|260808423|ref|XP_002599007.1|/6.62703e-09/hypothetical protein BRAFLDRAFT_122463 [Branchiostoma floridae]
Unigene1315_No.2	141	1159	36.07	320.72	3.15244	2.0117e-217	4.73532e-215	size 344 gap 0 0%	-	-	-	-
CL6026.Contig1_No.2	8	65	2.05	17.99	3.1335	1.7314e-13	2.94616e-12	size 280 gap 0 0%	-	-	-	-
CL4923.Contig2_No.2	8	65	2.05	17.99	3.1335	1.7314e-13	2.94222e-12	size 312 gap 0 0%	-	-	-	-
Unigene28467_No.2	8	65	2.05	17.99	3.1335	1.7314e-13	2.93829e-12	size 298 gap 0 0%	-	-	-	-
Unigene10453_No.2	6	48	1.53	13.28	3.11765	3.19414e-10	4.21607e-09	size 498 gap 0 0%	-	-	-	-
Unigene5480_No.2	9	72	2.3	19.92	3.11451	1.03501e-14	1.915e-13	size 2159 gap 0 0%	-	-	-	gi|321469847|gb|EFX80826.1|/5.02012e-41/hypothetical protein DAPPUDRAFT_318219 [Daphnia pulex]
Unigene5618_No.2	5	40	1.28	11.07	3.11244	1.02372e-08	1.15359e-07	size 1581 gap 0 0%	-	-	-	gi|260798925|ref|XP_002594450.1|/5.54873e-92/hypothetical protein BRAFLDRAFT_208943 [Branchiostoma floridae]
Unigene7476_No.2	5	40	1.28	11.07	3.11244	1.02372e-08	1.15257e-07	size 687 gap 0 0%	-	-	-	-
Unigene8995_No.2	5	40	1.28	11.07	3.11244	1.02372e-08	1.15155e-07	size 326 gap 0 0%	-	-	-	-
Unigene9072_No.2	47	375	12.02	103.77	3.10988	1.36494e-70	1.14899e-68	size 616 gap 0 0%	-	-	-	-
CL4822.Contig1_No.2	3	24	0.77	6.64	3.10825	1.1213e-05	8.14914e-05	size 1190 gap 0 0%	-	-	-	gi|260819927|ref|XP_002605287.1|/7.98078e-50/hypothetical protein BRAFLDRAFT_95868 [Branchiostoma floridae]
CL3979.Contig1_No.2	3	24	0.77	6.64	3.10825	1.1213e-05	8.14448e-05	size 1013 gap 0 0%	-	-	-	gi|260789391|ref|XP_002589730.1|/2.59892e-80/hypothetical protein BRAFLDRAFT_239453 [Branchiostoma floridae]
Unigene28949_No.2	3	24	0.77	6.64	3.10825	1.1213e-05	8.13983e-05	size 226 gap 0 0%	-	-	-	-
CL1181.Contig2_No.2	57	450	14.58	124.52	3.09431	5.58062e-84	5.54182e-82	size 893 gap 0 0%	-	-	-	-
Unigene8158_No.2	15	118	3.84	32.65	3.0879	4.29612e-23	1.21351e-21	size 1612 gap 0 0%	-	-	-	gi|163954961|ref|NP_001106664.1|/2.43058e-42/Toll-like receptor 22 precursor [Takifugu rubripes]
Unigene7970_No.2	8	63	2.05	17.43	3.08788	5.98074e-13	9.80919e-12	size 1026 gap 0 0%	-	GO:0005488//binding	-	gi|260803830|ref|XP_002596792.1|/2.75506e-77/hypothetical protein BRAFLDRAFT_211768 [Branchiostoma floridae]
Unigene4845_No.2	8	63	2.05	17.43	3.08788	5.98074e-13	9.79654e-12	size 408 gap 0 0%	-	-	-	-
CL1648.Contig2_No.2	10	78	2.56	21.58	3.07548	1.15075e-15	2.25729e-14	size 2489 gap 0 0%	-	-	-	gi|71409302|ref|XP_807004.1|/2.96232e-24/hypothetical protein [Trypanosoma cruzi strain CL Brener]
Unigene4098_No.2	13	101	3.33	27.95	3.06925	7.37184e-20	1.80546e-18	size 1051 gap 0 0%	GO:0005739//mitochondrion;GO:0048269//methionine adenosyltransferase complex;GO:0005634//nucleus	GO:0048270//methionine adenosyltransferase regulator activity	GO:0006556//S-adenosylmethionine biosynthetic process;GO:0050790//regulation of catalytic activity	gi|291242991|ref|XP_002741389.1|/5.38126e-84/PREDICTED: methionine adenosyltransferase II, beta-like [Saccoglossus kowalevskii]
Unigene15896_No.2	7	54	1.79	14.94	3.06115	3.47812e-11	4.91226e-10	size 1684 gap 0 0%	-	-	-	gi|325684015|gb|ADZ44623.1|/3.33621e-42/myeloid differentiation factor 88 [Oplegnathus fasciatus]
Unigene11756_No.2	6	46	1.53	12.73	3.05663	1.10165e-09	1.38919e-08	size 277 gap 0 0%	-	-	-	-
Unigene1892_No.2	11	84	2.81	23.24	3.04797	1.27814e-16	2.66335e-15	size 1162 gap 0 0%	-	GO:0003785//actin monomer binding	GO:0008078//mesodermal cell migration;GO:0007190//activation of adenylate cyclase activity;GO:0016043//cellular component organization;GO:0001756//somitogenesis	gi|41054003|ref|NP_956203.1|/1.7605e-78/adenylyl cyclase-associated protein 1 [Danio rerio]
Unigene18435_No.2	3	23	0.77	6.36	3.0461	2.0933e-05	0.000144845	size 376 gap 0 0%	-	-	-	-
Unigene2107_No.2	15	114	3.84	31.55	3.03846	5.01164e-22	1.3525e-20	size 600 gap 0 0%	-	-	-	-
Unigene14423_No.2	4	30	1.02	8.3	3.02454	1.15611e-06	9.79038e-06	size 498 gap 0 0%	-	-	-	gi|358339569|dbj|GAA47606.1|/1.23527e-06/hypothetical protein CLF_100574 [Clonorchis sinensis]
Unigene8963_No.2	4	30	1.02	8.3	3.02454	1.15611e-06	9.78386e-06	size 931 gap 0 0%	GO:0030915//Smc5-Smc6 complex	GO:0004842//ubiquitin-protein ligase activity	GO:0016567//protein ubiquitination	gi|301787669|ref|XP_002929249.1|/4.33117e-31/PREDICTED: non-structural maintenance of chromosomes element 1 homolog [Ailuropoda melanoleuca]
Unigene11668_No.2	6	45	1.53	12.45	3.02454	2.0391e-09	2.52376e-08	size 329 gap 0 0%	-	-	-	-
Unigene6664_No.2	8	60	2.05	16.6	3.01749	3.79194e-12	5.77238e-11	size 1078 gap 0 0%	GO:0005730//nucleolus;GO:0071013//catalytic step 2 spliceosome	-	GO:0006396//RNA processing	gi|346468713|gb|AEO34201.1|/2.25918e-109/hypothetical protein [Amblyomma maculatum]
Unigene3020_No.2	60	443	15.35	122.59	2.99753	3.58852e-80	3.35395e-78	size 677 gap 0 0%	-	-	-	-
Unigene1114_No.2	6	44	1.53	12.18	2.99291	3.76546e-09	4.49838e-08	size 468 gap 0 0%	-	-	-	gi|945056|gb|AAA74446.1|/1.32923e-06/F-I hemoglobin [Urechis caupo]
Unigene19131_No.2	417	3058	106.67	846.22	2.98788	0	0	size 441 gap 0 0%	-	-	-	-
Unigene11242_No.2	3	22	0.77	6.09	2.98351	3.89192e-05	0.000257122	size 482 gap 0 0%	-	-	-	-
Unigene21726_No.2	3	22	0.77	6.09	2.98351	3.89192e-05	0.000256988	size 813 gap 0 0%	-	-	-	-
Unigene16600_No.2	3	22	0.77	6.09	2.98351	3.89192e-05	0.000256855	size 1153 gap 0 0%	-	-	-	gi|321472747|gb|EFX83716.1|/1.08464e-96/hypothetical protein DAPPUDRAFT_301669 [Daphnia pulex]
Unigene26019_No.2	10	73	2.56	20.2	2.98014	2.46362e-14	4.46084e-13	size 592 gap 0 0%	-	-	-	-
Unigene8370_No.2	7	51	1.79	14.11	2.97869	2.19212e-10	2.94546e-09	size 861 gap 0 0%	-	-	-	-
Unigene18217_No.2	4	29	1.02	8.02	2.97503	2.14004e-06	1.75497e-05	size 496 gap 0 0%	-	-	-	-
Unigene6540_No.2	9	65	2.3	17.99	2.96749	7.61288e-13	1.2249e-11	size 835 gap 0 0%	GO:0005792//microsome;GO:0044446//intracellular organelle part;GO:0031090//organelle membrane;GO:0012505//endomembrane system;GO:0005783//endoplasmic reticulum	GO:0046872//metal ion binding;GO:0016705//oxidoreductase activity, acting on paired donors, with incorporation or reduction of molecular oxygen;GO:0004497//monooxygenase activity	GO:0006629//lipid metabolic process;GO:0044237//cellular metabolic process	gi|195395168|ref|XP_002056208.1|/2.702e-34/GJ10344 [Drosophila virilis]
Unigene15310_No.2	5	36	1.28	9.96	2.96	1.20792e-07	1.19393e-06	size 434 gap 0 0%	-	-	-	-
Unigene7974_No.2	5	36	1.28	9.96	2.96	1.20792e-07	1.193e-06	size 788 gap 0 0%	-	-	-	-
Unigene2026_No.2	27	193	6.91	53.41	2.95035	2.82704e-35	1.20182e-33	size 796 gap 0 0%	GO:0005732//small nucleolar ribonucleoprotein complex;GO:0031981//nuclear lumen	GO:0030515//snoRNA binding	GO:0031118//rRNA pseudouridine synthesis	gi|260828253|ref|XP_002609078.1|/3.4334e-44/hypothetical protein BRAFLDRAFT_60258 [Branchiostoma floridae]
Unigene11955_No.2	44	311	11.26	86.06	2.93414	1.37181e-55	9.03474e-54	size 267 gap 0 0%	-	-	-	-
Unigene9603_No.2	11	77	2.81	21.31	2.92289	9.0723e-15	1.6884e-13	size 1363 gap 0 0%	-	-	-	-
Unigene10335_No.2	7	49	1.79	13.56	2.92133	7.4007e-10	9.50205e-09	size 548 gap 0 0%	-	-	-	-
Unigene9160_No.2	7	49	1.79	13.56	2.92133	7.4007e-10	9.49246e-09	size 615 gap 0 0%	-	-	-	-
Unigene16198_No.2	5	35	1.28	9.69	2.92035	2.22302e-07	2.10714e-06	size 1428 gap 0 0%	-	-	-	gi|291224461|ref|XP_002732222.1|/9.33384e-35/PREDICTED: hypothetical protein [Saccoglossus kowalevskii]
Unigene981_No.2	3	21	0.77	5.81	2.91561	7.20416e-05	0.000452655	size 1568 gap 0 0%	-	-	-	gi|306811327|gb|ADN05759.1|/7.49159e-57/bactericidal permeability increasing protein [Crassostrea gigas]
Unigene20414_No.2	3	21	0.77	5.81	2.91561	7.20416e-05	0.000452431	size 759 gap 0 0%	-	GO:0046872//metal ion binding	GO:0050794//regulation of cellular process	gi|260795001|ref|XP_002592495.1|/5.88399e-67/hypothetical protein BRAFLDRAFT_68986 [Branchiostoma floridae]
Unigene16404_No.2	3	21	0.77	5.81	2.91561	7.20416e-05	0.000452208	size 515 gap 0 0%	-	-	-	-
Unigene853_No.2	3	21	0.77	5.81	2.91561	7.20416e-05	0.000451985	size 2487 gap 0 0%	-	-	-	gi|327280496|ref|XP_003224988.1|/1.05605e-13/PREDICTED: IgGFc-binding protein-like [Anolis carolinensis]
Unigene21777_No.2	3	21	0.77	5.81	2.91561	7.20416e-05	0.000451762	size 249 gap 0 0%	-	-	-	-
Unigene97_No.2	18	125	4.6	34.59	2.91065	4.83964e-23	1.36401e-21	size 730 gap 0 0%	-	GO:0046872//metal ion binding	-	gi|122733|sp|P06148.2|HBF1_URECA/1.00375e-36/RecName: Full=Hemoglobin F-I
CL2386.Contig1_No.2	94	649	24.05	179.59	2.9006	7.69212e-113	9.97699e-111	size 1075 gap 0 0%	-	-	-	-
Unigene15754_No.2	10	69	2.56	19.09	2.8986	2.78038e-13	4.66861e-12	size 1064 gap 0 0%	-	-	-	-
Unigene5853_No.2	7	48	1.79	13.28	2.89122	1.35518e-09	1.69211e-08	size 1000 gap 0 0%	-	-	-	gi|302564339|ref|NP_001082960.2|/1.27517e-63/replication factor C subunit 1 [Danio rerio]
Unigene11224_No.2	6	41	1.53	11.35	2.89109	2.33582e-08	2.53549e-07	size 846 gap 0 0%	-	-	-	-
Unigene6941_No.2	5	34	1.28	9.41	2.87805	4.07846e-07	3.7109e-06	size 1705 gap 0 0%	-	-	-	gi|260841552|ref|XP_002613976.1|/2.43046e-48/hypothetical protein BRAFLDRAFT_67458 [Branchiostoma floridae]
CL631.Contig4_No.2	5	34	1.28	9.41	2.87805	4.07846e-07	3.70825e-06	size 969 gap 0 0%	-	-	-	gi|156359580|ref|XP_001624845.1|/6.1442e-07/predicted protein [Nematostella vectensis]
Unigene9066_No.2	4	27	1.02	7.47	2.87254	7.25362e-06	5.50452e-05	size 752 gap 0 0%	-	-	-	-
CL3166.Contig1_No.2	4	27	1.02	7.47	2.87254	7.25362e-06	5.50124e-05	size 981 gap 0 0%	-	-	-	gi|327265811|ref|XP_003217701.1|/9.60494e-16/PREDICTED: inter-alpha-trypsin inhibitor heavy chain H4-like [Anolis carolinensis]
Unigene844_No.2	45	302	11.51	83.57	2.8601	1.22654e-52	7.71808e-51	size 1264 gap 0 0%	-	-	-	-
Unigene8606_No.2	29	194	7.42	53.68	2.85489	2.59404e-34	1.07055e-32	size 375 gap 0 0%	-	-	-	-
Unigene18524_No.2	3	20	0.77	5.53	2.84435	0.00013272	0.000788688	size 847 gap 0 0%	-	-	-	-
Unigene26745_No.2	3	20	0.77	5.53	2.84435	0.00013272	0.00078832	size 380 gap 0 0%	-	-	-	-
CL1071.Contig1_No.2	3	20	0.77	5.53	2.84435	0.00013272	0.000787951	size 1275 gap 0 0%	-	GO:0005215//transporter activity	GO:0006810//transport	gi|115720963|ref|XP_001175524.1|/4.5396e-30/PREDICTED: similar to aquaporin-4 M1 isoform [Strongylocentrotus purpuratus]
Unigene23093_No.2	3	20	0.77	5.53	2.84435	0.00013272	0.000787584	size 334 gap 0 0%	-	-	-	-
Unigene9734_No.2	20	132	5.12	36.53	2.83487	1.17963e-23	3.45491e-22	size 1100 gap 0 0%	-	-	-	gi|324516439|gb|ADY46530.1|/3.3105e-47/L-asparaginase, partial [Ascaris suum]
CL742.Contig2_No.2	5	33	1.28	9.13	2.83447	7.45824e-07	6.51558e-06	size 282 gap 0 0%	-	-	-	-
Unigene1174_No.2	7	46	1.79	12.73	2.8302	4.51122e-09	5.36911e-08	size 807 gap 0 0%	-	GO:0003779//actin binding;GO:0004721//phosphoprotein phosphatase activity	-	gi|193645823|ref|XP_001943034.1|/3.14458e-77/PREDICTED: protein flightless-1-like [Acyrthosiphon pisum]
CL1945.Contig1_No.2	7	46	1.79	12.73	2.8302	4.51122e-09	5.36409e-08	size 286 gap 0 0%	-	-	-	-
Unigene10717_No.2	28	184	7.16	50.92	2.8302	2.51302e-32	9.62138e-31	size 545 gap 0 0%	GO:0044425//membrane part;GO:0005739//mitochondrion	GO:0046914//transition metal ion binding;GO:0016491//oxidoreductase activity	GO:0022900//electron transport chain	gi|182894421|gb|ACB99587.1|/8.17039e-59/cytchrome c oxidase subunit II [Sinergasilus polycolpus]
Unigene12712_No.2	4	26	1.02	7.19	2.81742	1.32761e-05	9.56108e-05	size 427 gap 0 0%	-	-	-	-
Unigene4887_No.2	34	220	8.7	60.88	2.80688	4.78514e-38	2.17228e-36	size 531 gap 0 0%	-	-	-	-
CL3077.Contig1_No.2	16	103	4.09	28.5	2.80079	1.55862e-18	3.56324e-17	size 481 gap 0 0%	-	-	-	-
Unigene5640_No.2	7	45	1.79	12.45	2.79811	8.19952e-09	9.37267e-08	size 833 gap 0 0%	-	-	GO:0008152//metabolic process	gi|260829049|ref|XP_002609475.1|/1.00577e-81/hypothetical protein BRAFLDRAFT_281754 [Branchiostoma floridae]
Unigene13249_No.2	12	77	3.07	21.31	2.79522	3.58284e-14	6.40527e-13	size 582 gap 0 0%	-	-	-	-
CL1024.Contig3_No.2	12	77	3.07	21.31	2.79522	3.58284e-14	6.39628e-13	size 364 gap 0 0%	-	-	-	-
Unigene8029_No.2	5	32	1.28	8.86	2.79116	1.35921e-06	1.13813e-05	size 2090 gap 0 0%	-	-	-	gi|348526163|ref|XP_003450590.1|/6.38691e-126/PREDICTED: type II inositol-1,4,5-trisphosphate 5-phosphatase [Oreochromis niloticus]
Unigene8911_No.2	5	32	1.28	8.86	2.79116	1.35921e-06	1.13738e-05	size 1564 gap 0 0%	-	GO:0005372//water transmembrane transporter activity	GO:0006833//water transport;GO:0055085//transmembrane transport	gi|321463633|gb|EFX74648.1|/3.27141e-28/hypothetical protein DAPPUDRAFT_199790 [Daphnia pulex]
Unigene19780_No.2	5	32	1.28	8.86	2.79116	1.35921e-06	1.13664e-05	size 298 gap 0 0%	-	-	-	-
Unigene2025_No.2	18	115	4.6	31.82	2.79023	1.88073e-20	4.75268e-19	size 588 gap 0 0%	GO:0005622//intracellular	GO:0008270//zinc ion binding	GO:0040010//positive regulation of growth rate	gi|291237015|ref|XP_002738436.1|/2.09749e-24/PREDICTED: HSPC038 protein-like [Saccoglossus kowalevskii]
Unigene4923_No.2	11	70	2.81	19.37	2.78518	5.97656e-13	9.82769e-12	size 518 gap 0 0%	GO:0005783//endoplasmic reticulum;GO:0030008//TRAPP complex	GO:0005515//protein binding	GO:0006888//ER to Golgi vesicle-mediated transport	gi|327283965|ref|XP_003226710.1|/3.07312e-54/PREDICTED: trafficking protein particle complex subunit 1-like [Anolis carolinensis]
Unigene3398_No.2	11	70	2.81	19.37	2.78518	5.97656e-13	9.81499e-12	size 1788 gap 0 0%	-	-	-	-
Unigene2876_No.2	6	38	1.53	10.52	2.78153	1.41341e-07	1.38733e-06	size 2403 gap 0 0%	-	-	-	gi|321477216|gb|EFX88175.1|/6.52142e-37/hypothetical protein DAPPUDRAFT_230342 [Daphnia pulex]
Unigene32060_No.2	6	38	1.53	10.52	2.78153	1.41341e-07	1.38626e-06	size 222 gap 0 0%	-	-	-	gi|340375106|ref|XP_003386078.1|/3.5224e-12/PREDICTED: hypothetical protein LOC100633511 [Amphimedon queenslandica]
Unigene977_No.2	41	259	10.49	71.67	2.77235	5.99444e-44	3.13561e-42	size 2097 gap 0 0%	-	-	-	-
Unigene15217_No.2	10	63	2.56	17.43	2.76736	1.00066e-11	1.48071e-10	size 947 gap 0 0%	-	-	-	-
Unigene8224_No.2	15	93	3.84	25.74	2.74483	1.50818e-16	3.12224e-15	size 1072 gap 0 0%	GO:0005887//integral to plasma membrane	GO:0005515//protein binding;GO:0015056//corticotrophin-releasing factor receptor activity	GO:0007188//G-protein signaling, coupled to cAMP nucleotide second messenger;GO:0071376	gi|76559788|dbj|BAE45313.1|/9.30639e-15/calcitonin receptor like receptor 2 [Takifugu obscurus]
Unigene9354_No.2	11	68	2.81	18.82	2.74362	1.94684e-12	3.04757e-11	size 385 gap 0 0%	-	-	-	-
Unigene11487_No.2	6	37	1.53	10.24	2.74261	2.55992e-07	2.41031e-06	size 1357 gap 0 0%	-	-	GO:0008610//lipid biosynthetic process	gi|156408083|ref|XP_001641686.1|/2.29277e-136/predicted protein [Nematostella vectensis]
Unigene591_No.2	7	43	1.79	11.9	2.73293	2.68688e-08	2.89923e-07	size 1280 gap 0 0%	-	-	-	-
CL2601.Contig1_No.2	48	294	12.28	81.36	2.72801	7.75168e-49	4.45844e-47	size 1922 gap 0 0%	-	-	-	gi|156401362|ref|XP_001639260.1|/1.34946e-58/predicted protein [Nematostella vectensis]
Unigene1649_No.2	195	1193	49.88	330.13	2.7265	8.54038e-193	1.75092e-190	size 2602 gap 0 0%	-	GO:0005515//protein binding	-	gi|358337305|dbj|GAA38512.2|/8.18747e-41/chloride intracellular channel exc-4 [Clonorchis sinensis]
Unigene28352_No.2	9	55	2.3	15.22	2.72626	3.034e-10	4.02139e-09	size 373 gap 0 0%	-	-	-	-
CL2889.Contig1_No.2	13	79	3.33	21.86	2.7147	4.10858e-14	7.29388e-13	size 818 gap 0 0%	-	-	-	gi|260812247|ref|XP_002600832.1|/4.87923e-41/hypothetical protein BRAFLDRAFT_214987 [Branchiostoma floridae]
CL1667.Contig1_No.2	4	24	1.02	6.64	2.70261	4.38968e-05	0.000287466	size 1951 gap 0 0%	-	-	-	gi|348544273|ref|XP_003459606.1|/1.12071e-76/PREDICTED: hypothetical protein LOC100703585 [Oreochromis niloticus]
Unigene15187_No.2	4	24	1.02	6.64	2.70261	4.38968e-05	0.000287318	size 516 gap 0 0%	-	-	-	gi|321468520|gb|EFX79504.1|/8.58624e-09/hypothetical protein DAPPUDRAFT_319341 [Daphnia pulex]
Unigene6598_No.2	7	42	1.79	11.62	2.69858	4.84308e-08	5.05837e-07	size 360 gap 0 0%	-	-	-	-
Unigene10810_No.2	12	72	3.07	19.92	2.69791	6.80094e-13	1.10123e-11	size 513 gap 0 0%	-	-	-	-
Unigene8986_No.2	12	72	3.07	19.92	2.69791	6.80094e-13	1.09983e-11	size 251 gap 0 0%	-	-	-	gi|340377642|ref|XP_003387338.1|/8.51029e-06/PREDICTED: epidermal growth factor receptor-like [Amphimedon queenslandica]
Unigene8709_No.2	5	30	1.28	8.3	2.69697	4.46458e-06	3.49012e-05	size 669 gap 0 0%	-	-	-	gi|291235104|ref|XP_002737486.1|/6.70243e-26/PREDICTED: sialin-like [Saccoglossus kowalevskii]
Unigene15920_No.2	5	30	1.28	8.3	2.69697	4.46458e-06	3.48797e-05	size 575 gap 0 0%	GO:0005737//cytoplasm	GO:0005534//galactose binding;GO:0005515//protein binding;GO:0005524//ATP binding;GO:0004335//galactokinase activity	GO:0046835//carbohydrate phosphorylation;GO:0019402//galactitol metabolic process;GO:0006012//galactose metabolic process	gi|54400506|ref|NP_001006002.1|/1.78193e-41/galactokinase [Danio rerio]
Unigene2101_No.2	267	1593	68.3	440.82	2.69023	4.61902e-253	1.33437e-250	size 488 gap 0 0%	-	-	-	-
CL1962.Contig1_No.2	8	47	2.05	13.01	2.66593	9.19822e-09	1.04578e-07	size 930 gap 0 0%	GO:0030496//midbody;GO:0005813//centrosome	GO:0005515//protein binding;GO:0032266//phosphatidylinositol-3-phosphate binding	GO:0000724//double-strand break repair via homologous recombination;GO:0000910//cytokinesis	gi|291244828|ref|XP_002742296.1|/2.37888e-45/PREDICTED: hypothetical protein, partial [Saccoglossus kowalevskii]
Unigene3048_No.2	7	41	1.79	11.35	2.66466	8.7033e-08	8.79393e-07	size 1014 gap 0 0%	-	-	-	gi|122890858|emb|CAM14174.1|/1.08266e-09/novel protein [Danio rerio]
Unigene15700_No.2	6	35	1.53	9.69	2.66297	8.31354e-07	7.22306e-06	size 619 gap 0 0%	-	-	-	-
Unigene203_No.2	26	152	6.65	42.06	2.66102	2.52542e-25	7.88713e-24	size 1558 gap 0 0%	-	-	-	-
Unigene2843_No.2	20	117	5.12	32.38	2.66089	7.87238e-20	1.91697e-18	size 1488 gap 0 0%	-	-	-	gi|350402953|ref|XP_003486655.1|/3.29557e-14/PREDICTED: hypothetical protein LOC100741094, partial [Bombus impatiens]
Unigene2898_No.2	21	122	5.37	33.76	2.65232	1.544e-20	3.91733e-19	size 900 gap 0 0%	GO:0015630//microtubule cytoskeleton;GO:0005829//cytosol;GO:0031306//intrinsic to mitochondrial outer membrane	GO:0051020//GTPase binding;GO:0005525//GTP binding;GO:0031625//ubiquitin protein ligase binding;GO:0003924//GTPase activity	GO:0048593//camera-type eye morphogenesis;GO:0048662//negative regulation of smooth muscle cell proliferation;GO:0051646//mitochondrion localization;GO:0006184//GTP catabolic process;GO:0046580//negative regulation of Ras protein signal transduction;GO:0007050//cell cycle arrest;GO:0008053//mitochondrial fusion;GO:0001825//blastocyst formation;GO:0007006//mitochondrial membrane organization;GO:00…	gi|147902798|ref|NP_001084869.1|/6.84305e-34/mitofusin 2 [Xenopus laevis]
Unigene12608_No.2	9	52	2.3	14.39	2.64536	1.75286e-09	2.18223e-08	size 1369 gap 0 0%	-	-	-	gi|320164876|gb|EFW41775.1|/2.13255e-73/conserved hypothetical protein [Capsaspora owczarzaki ATCC 30864]
CL1191.Contig1_No.2	4	23	1.02	6.36	2.64046	7.92526e-05	0.000491885	size 795 gap 0 0%	-	-	-	gi|326679171|ref|XP_001346005.4|/4.52596e-12/PREDICTED: hypothetical protein LOC100007585 [Danio rerio]
Unigene7785_No.2	4	23	1.02	6.36	2.64046	7.92526e-05	0.000491645	size 2036 gap 0 0%	GO:0016020//membrane	-	-	gi|72012700|ref|XP_802086.1|/1.08095e-154/PREDICTED: similar to solute carrier family 34 (sodium phosphate), member 2b isoform 12 [Strongylocentrotus purpuratus]
Unigene8272_No.2	29	167	7.42	46.21	2.63871	1.93215e-27	6.37912e-26	size 584 gap 0 0%	-	-	-	-
Unigene1701_No.2	132	757	33.77	209.48	2.633	2.03058e-118	2.74582e-116	size 3841 gap 0 0%	-	GO:0003676//nucleic acid binding	-	gi|291220834|ref|XP_002730428.1|/0/PREDICTED: cold shock domain containing E1, RNA binding-like [Saccoglossus kowalevskii]
Unigene27895_No.2	7	40	1.79	11.07	2.62862	1.55913e-07	1.52096e-06	size 379 gap 0 0%	-	-	-	-
Unigene17744_No.2	7	40	1.79	11.07	2.62862	1.55913e-07	1.5198e-06	size 444 gap 0 0%	-	-	-	-
CL1498.Contig1_No.2	7	40	1.79	11.07	2.62862	1.55913e-07	1.51863e-06	size 2035 gap 0 0%	GO:0005737//cytoplasm;GO:0005730//nucleolus;GO:0005886//plasma membrane	GO:0046872//metal ion binding	GO:0032502//developmental process	gi|260808077|ref|XP_002598834.1|/1.77447e-56/hypothetical protein BRAFLDRAFT_74489 [Branchiostoma floridae]
Unigene1356_No.2	723	4066	184.95	1125.15	2.60491	0	0	size 777 gap 0 0%	GO:0005840//ribosome	GO:0003735//structural constituent of ribosome	GO:0006412//translation	gi|158187780|gb|ABW23179.1|/6.87276e-66/ribosomal protein rpl24 [Arenicola marina]
Unigene6131_No.2	32	180	8.19	49.81	2.6045	4.64528e-29	1.59154e-27	size 1554 gap 0 0%	-	-	-	-
Unigene176_No.2	5	28	1.28	7.75	2.59805	1.44296e-05	0.0001031	size 994 gap 0 0%	-	-	-	gi|340382781|ref|XP_003389896.1|/1.5023e-56/PREDICTED: tenascin-R-like [Amphimedon queenslandica]
Unigene8487_No.2	5	28	1.28	7.75	2.59805	1.44296e-05	0.000103042	size 856 gap 0 0%	-	-	-	-
Unigene2005_No.2	10	56	2.56	15.5	2.59805	5.96662e-10	7.73106e-09	size 780 gap 0 0%	-	-	-	-
Unigene16106_No.2	12	67	3.07	18.54	2.59433	1.23269e-11	1.81351e-10	size 628 gap 0 0%	-	-	-	-
Unigene4944_No.2	7	39	1.79	10.79	2.59166	2.78394e-07	2.60579e-06	size 945 gap 0 0%	GO:0005789//endoplasmic reticulum membrane;GO:0033116//ER-Golgi intermediate compartment membrane;GO:0030127//COPII vesicle coat;GO:0005764//lysosome;GO:0016021//integral to membrane	-	GO:0070072//vacuolar proton-transporting V-type ATPase complex assembly	gi|47222968|emb|CAF99124.1|/1.48577e-18/unnamed protein product [Tetraodon nigroviridis]
Unigene10493_No.2	7	39	1.79	10.79	2.59166	2.78394e-07	2.60388e-06	size 965 gap 0 0%	-	GO:0005488//binding	-	gi|383857148|ref|XP_003704067.1|/4.99432e-110/PREDICTED: protein KIAA0664 homolog [Megachile rotundata]
CL2101.Contig3_No.2	15	83	3.84	22.97	2.58057	4.98586e-14	8.80212e-13	size 352 gap 0 0%	-	-	-	-
Unigene3801_No.2	17	94	4.35	26.01	2.57998	1.05686e-15	2.07631e-14	size 2585 gap 0 0%	-	-	-	-
Unigene14687_No.2	4	22	1.02	6.09	2.57787	0.00014234	0.000839963	size 347 gap 0 0%	-	-	-	-
Unigene21793_No.2	4	22	1.02	6.09	2.57787	0.00014234	0.000839574	size 481 gap 0 0%	-	-	-	-
Unigene2342_No.2	6	33	1.53	9.13	2.57708	2.66102e-06	2.15441e-05	size 850 gap 0 0%	-	-	-	gi|351696682|gb|EHA99600.1|/6.92662e-09/hypothetical protein GW7_16146 [Heterocephalus glaber]
Unigene6399_No.2	26	142	6.65	39.29	2.56274	7.784e-23	2.17935e-21	size 1085 gap 0 0%	-	-	-	gi|260832966|ref|XP_002611428.1|/8.01692e-30/hypothetical protein BRAFLDRAFT_63940 [Branchiostoma floridae]
Unigene35_No.2	9	49	2.3	13.56	2.55965	9.89534e-09	1.11904e-07	size 724 gap 0 0%	-	-	-	-
Unigene9252_No.2	27	147	6.91	40.68	2.55756	1.52291e-23	4.41957e-22	size 649 gap 0 0%	GO:0005739//mitochondrion	-	-	gi|260814704|ref|XP_002602054.1|/1.47897e-27/hypothetical protein BRAFLDRAFT_228260 [Branchiostoma floridae]
Unigene14162_No.2	5	27	1.28	7.47	2.54496	2.57688e-05	0.000176195	size 490 gap 0 0%	-	-	-	-
Unigene4540_No.2	8	43	2.05	11.9	2.53727	9.28982e-08	9.3494e-07	size 233 gap 0 0%	-	-	-	-
Unigene10085_No.2	6	32	1.53	8.86	2.53378	4.7328e-06	3.68393e-05	size 543 gap 0 0%	-	-	-	-
Unigene2186_No.2	12	64	3.07	17.71	2.52825	6.84046e-11	9.47158e-10	size 950 gap 0 0%	-	-	-	gi|260812730|ref|XP_002601073.1|/2.9985e-51/hypothetical protein BRAFLDRAFT_75508 [Branchiostoma floridae]
Unigene1443_No.2	76	403	19.44	111.52	2.5202	8.03044e-61	5.76694e-59	size 580 gap 0 0%	-	-	-	gi|195017721|ref|XP_001984652.1|/7.28367e-06/GH16589 [Drosophila grimshawi]
Unigene9754_No.2	10	53	2.56	14.67	2.51865	3.32038e-09	3.99294e-08	size 857 gap 0 0%	-	-	-	-
Unigene679_No.2	38	201	9.72	55.62	2.51658	4.38878e-31	1.59388e-29	size 701 gap 0 0%	-	-	-	-
Unigene264_No.2	11	58	2.81	16.05	2.51393	6.31672e-10	8.15145e-09	size 312 gap 0 0%	-	-	-	-
Unigene1017_No.2	65	343	16.63	94.92	2.51292	7.50888e-52	4.61089e-50	size 1748 gap 0 0%	GO:0005634//nucleus	GO:0043565//sequence-specific DNA binding;GO:0003700//sequence-specific DNA binding transcription factor activity	GO:0060096//serotonin secretion, neurotransmission;GO:0031017//exocrine pancreas development;GO:0006355//regulation of transcription, DNA-dependent;GO:0060691//epithelial cell maturation involved in salivary gland development;GO:0051602//response to electrical stimulus;GO:0030968//endoplasmic reticulum unfolded protein response;GO:0042493//response to drug;GO:0006366//transcription from RNA polym…	gi|269785057|ref|NP_001161680.1|/4.26619e-32/X-box binding protein [Saccoglossus kowalevskii]
Unigene7762_No.2	26	137	6.65	37.91	2.51115	1.31491e-21	3.50396e-20	size 1538 gap 0 0%	-	-	-	gi|291227611|ref|XP_002733778.1|/5.30303e-07/PREDICTED: predicted protein-like [Saccoglossus kowalevskii]
Unigene2908_No.2	94	495	24.05	136.98	2.50986	5.5044e-74	4.92721e-72	size 1667 gap 0 0%	GO:0045244//succinate-CoA ligase complex (GDP-forming)	GO:0004777//succinate-semialdehyde dehydrogenase activity;GO:0019003//GDP binding;GO:0046982//protein heterodimerization activity;GO:0004776//succinate-CoA ligase (GDP-forming) activity	GO:0006105//succinate metabolic process;GO:0006104//succinyl-CoA metabolic process;GO:0006099//tricarboxylic acid cycle	gi|241997698|ref|XP_002433498.1|/4.06187e-149/GTP-specific succinyl-CoA synthetase, beta subunit, putative [Ixodes scapularis]
Unigene4592_No.2	15	79	3.84	21.86	2.50912	4.84452e-13	8.02851e-12	size 955 gap 0 0%	GO:0005615//extracellular space;GO:0005737//cytoplasm;GO:0005634//nucleus	GO:0005515//protein binding	GO:0006917//induction of apoptosis;GO:0048011//nerve growth factor receptor signaling pathway;GO:0007399//nervous system development	gi|242013763|ref|XP_002427570.1|/3.94018e-67/conserved hypothetical protein [Pediculus humanus corporis]
CL4506.Contig2_No.2	8	42	2.05	11.62	2.50291	1.64326e-07	1.5884e-06	size 774 gap 0 0%	-	-	-	gi|227343491|gb|ACP27598.1|/6.39353e-32/glutathione S-transferase [Chironomus tentans]
CL431.Contig1_No.2	92	481	23.53	133.1	2.49994	1.32246e-71	1.1358e-69	size 248 gap 0 0%	-	-	-	-
CL4180.Contig1_No.2	9	47	2.3	13.01	2.49992	3.09344e-08	3.32381e-07	size 1411 gap 0 0%	-	-	-	gi|281211358|gb|EFA85523.1|/3.28411e-08/hypothetical protein PPL_01480 [Polysphondylium pallidum PN500]
CL2529.Contig2_No.2	64	334	16.37	92.43	2.49731	3.579e-50	2.13581e-48	size 250 gap 0 0%	-	GO:0046872//metal ion binding	-	gi|945056|gb|AAA74446.1|/2.6455e-07/F-I hemoglobin [Urechis caupo]
CL2523.Contig1_No.2	18	93	4.6	25.74	2.48431	6.11576e-15	1.15337e-13	size 1799 gap 0 0%	-	-	-	-
Unigene17320_No.2	10	51	2.56	14.11	2.4625	1.0288e-08	1.15624e-07	size 327 gap 0 0%	-	-	-	-
CL2057.Contig1_No.2	26	132	6.65	36.53	2.45766	2.15996e-20	5.44747e-19	size 1598 gap 0 0%	-	-	-	gi|301626943|ref|XP_002942644.1|/3.38052e-12/PREDICTED: poly [ADP-ribose] polymerase 14-like [Xenopus (Silurana) tropicalis]
Unigene2524_No.2	21	106	5.37	29.33	2.44938	1.35799e-16	2.82511e-15	size 1391 gap 0 0%	-	-	-	gi|350421414|ref|XP_003492834.1|/1.33538e-46/PREDICTED: protein max-like [Bombus impatiens]
Unigene1549_No.2	731	3669	187	1015.29	2.44078	0	0	size 1495 gap 0 0%	-	-	-	gi|198433498|ref|XP_002129919.1|/9.19261e-73/PREDICTED: similar to surfactant B protein, putative [Ciona intestinalis]
CL430.Contig1_No.2	6	30	1.53	8.3	2.43958	1.47798e-05	0.000105424	size 960 gap 0 0%	-	-	GO:0009987//cellular process	gi|6981154|ref|NP_037108.1|/3.40039e-18/galectin-5 [Rattus norvegicus]
CL2819.Contig1_No.2	21	105	5.37	29.06	2.43604	2.3679e-16	4.87818e-15	size 3701 gap 0 0%	-	-	-	gi|260821780|ref|XP_002606281.1|/2.19152e-74/hypothetical protein BRAFLDRAFT_67520 [Branchiostoma floridae]
Unigene11966_No.2	5	25	1.28	6.92	2.43463	8.0978e-05	0.000500881	size 1362 gap 0 0%	-	-	-	gi|328875701|gb|EGG24065.1|/4.07152e-08/hypothetical protein DFA_06203 [Dictyostelium fasciculatum]
Unigene27_No.2	5	25	1.28	6.92	2.43463	8.0978e-05	0.000500638	size 744 gap 0 0%	-	-	-	-
CL1.Contig1_No.2	5	25	1.28	6.92	2.43463	8.0978e-05	0.000500394	size 2206 gap 0 0%	-	-	-	gi|291224415|ref|XP_002732201.1|/5.18259e-25/PREDICTED: predicted protein-like [Saccoglossus kowalevskii]
Unigene894_No.2	20	99	5.12	27.4	2.41996	2.12796e-15	4.11697e-14	size 938 gap 0 0%	-	-	-	-
Unigene14286_No.2	11	54	2.81	14.94	2.41054	5.97114e-09	6.95047e-08	size 758 gap 0 0%	-	-	-	-
Unigene3494_No.2	32	157	8.19	43.45	2.40742	1.89678e-23	5.47953e-22	size 1819 gap 0 0%	-	-	-	-
Unigene4448_No.2	10	49	2.56	13.56	2.40514	3.15096e-08	3.38276e-07	size 1193 gap 0 0%	-	-	-	gi|115625737|ref|XP_001185840.1|/7.55054e-24/PREDICTED: similar to LOC398445 protein [Strongylocentrotus purpuratus]
Unigene12238_No.2	17	83	4.35	22.97	2.40066	5.12936e-13	8.46744e-12	size 688 gap 0 0%	-	-	-	-
Unigene3732_No.2	45	219	11.51	60.6	2.39643	6.16046e-32	2.32361e-30	size 984 gap 0 0%	-	-	-	-
Unigene8962_No.2	8	39	2.05	10.79	2.396	8.90794e-07	7.67653e-06	size 1051 gap 0 0%	-	-	-	-
Unigene5821_No.2	93	451	23.79	124.8	2.39119	6.66584e-64	4.95494e-62	size 1831 gap 0 0%	GO:0044429//mitochondrial part	GO:0003723//RNA binding	GO:0042254//ribosome biogenesis	gi|213511324|ref|NP_001133545.1|/7.44741e-75/GTPase Era, mitochondrial [Salmo salar]
Unigene1420_No.2	540	2618	138.14	724.46	2.39077	0	0	size 696 gap 0 0%	GO:0005730//nucleolus;GO:0022627//cytosolic small ribosomal subunit	GO:0003735//structural constituent of ribosome;GO:0019901//protein kinase binding	GO:0006412//translation;GO:0006364//rRNA processing;GO:0031929//TOR signaling cascade;GO:0042593//glucose homeostasis;GO:0043065//positive regulation of apoptosis;GO:0042274//ribosomal small subunit biogenesis	gi|322367329|gb|ADW95786.1|/2.53773e-71/40S ribosomal S6-like protein [Phragmatopoma lapidosa]
Unigene13084_No.2	6	29	1.53	8.02	2.39007	2.59382e-05	0.000177258	size 1768 gap 0 0%	-	-	-	-
Unigene25043_No.2	6	29	1.53	8.02	2.39007	2.59382e-05	0.000177163	size 204 gap 0 0%	-	-	-	-
Unigene3755_No.2	6	29	1.53	8.02	2.39007	2.59382e-05	0.000177068	size 1255 gap 0 0%	-	-	-	gi|317419371|emb|CBN81408.1|/1.87004e-12/Alpha-tectorin [Dicentrarchus labrax]
Unigene7162_No.2	5	24	1.28	6.64	2.37504	0.000142402	0.000839551	size 1873 gap 0 0%	-	GO:0016787//hydrolase activity	-	gi|260795879|ref|XP_002592932.1|/2.46666e-73/hypothetical protein BRAFLDRAFT_275700 [Branchiostoma floridae]
Unigene14384_No.2	5	24	1.28	6.64	2.37504	0.000142402	0.000839162	size 1062 gap 0 0%	-	-	-	gi|321462892|gb|EFX73912.1|/2.83409e-56/hypothetical protein DAPPUDRAFT_324888 [Daphnia pulex]
Unigene11634_No.2	22	105	5.63	29.06	2.36783	7.2338e-16	1.44347e-14	size 1440 gap 0 0%	-	-	GO:0009987//cellular process	gi|291231052|ref|XP_002735474.1|/5.33431e-38/PREDICTED: fat-like [Saccoglossus kowalevskii]
CL6139.Contig2_No.2	21	100	5.37	27.67	2.36533	3.72952e-15	7.12871e-14	size 2218 gap 0 0%	-	-	-	gi|260819810|ref|XP_002605229.1|/6.15282e-26/hypothetical protein BRAFLDRAFT_126601 [Branchiostoma floridae]
CL1223.Contig1_No.2	12	57	3.07	15.77	2.36087	3.43354e-09	4.12512e-08	size 2453 gap 0 0%	-	-	-	gi|115916067|ref|XP_783674.2|/2.33735e-90/PREDICTED: hypothetical protein [Strongylocentrotus purpuratus]
Unigene22760_No.2	8	38	2.05	10.52	2.35944	1.55326e-06	1.29296e-05	size 519 gap 0 0%	-	-	-	-
Unigene16204_No.2	7	33	1.79	9.13	2.35066	8.34794e-06	6.18361e-05	size 384 gap 0 0%	-	-	-	-
CL42.Contig1_No.2	30	141	7.67	39.02	2.34692	1.32679e-20	3.37297e-19	size 1225 gap 0 0%	-	-	-	gi|291232263|ref|XP_002736077.1|/2.14494e-106/PREDICTED: hypothetical protein [Saccoglossus kowalevskii]
Unigene2931_No.2	16	75	4.09	20.75	2.34294	1.38435e-11	2.02724e-10	size 1571 gap 0 0%	-	-	-	-
Unigene4978_No.2	70	328	17.91	90.76	2.34129	8.41106e-46	4.47335e-44	size 506 gap 0 0%	-	-	-	-
CL4918.Contig2_No.2	6	28	1.53	7.75	2.34066	4.52958e-05	0.000296018	size 421 gap 0 0%	-	-	-	-
Unigene2448_No.2	49	229	12.53	63.37	2.33841	2.13496e-32	8.19863e-31	size 2397 gap 0 0%	GO:0043231//intracellular membrane-bounded organelle;GO:0044446//intracellular organelle part;GO:0044444//cytoplasmic part	GO:0005488//binding	GO:0044267//cellular protein metabolic process;GO:0007165//signal transduction	gi|361549440|ref|NP_001241668.1|/1.69517e-69/peptidyl-prolyl cis-trans isomerase FKBP8 [Gallus gallus]
CL946.Contig3_No.2	21	98	5.37	27.12	2.33636	1.11087e-14	2.04939e-13	size 1544 gap 0 0%	-	GO:0005515//protein binding;GO:0043499//eukaryotic cell surface binding	GO:0001878//response to yeast;GO:0046331//lateral inhibition;GO:0006911//phagocytosis, engulfment	gi|328792914|ref|XP_397416.3|/4.02558e-55/PREDICTED: CD109 antigen [Apis mellifera]
Unigene8751_No.2	12	56	3.07	15.5	2.33596	5.9449e-09	6.92627e-08	size 1337 gap 0 0%	-	-	-	-
Unigene6668_No.2	23	107	5.88	29.61	2.3322	7.21326e-16	1.44163e-14	size 563 gap 0 0%	GO:0005783//endoplasmic reticulum;GO:0048471//perinuclear region of cytoplasm;GO:0005794//Golgi apparatus	-	GO:0006888//ER to Golgi vesicle-mediated transport	gi|115696779|ref|XP_799118.2|/2.45518e-56/PREDICTED: hypothetical protein [Strongylocentrotus purpuratus]
Unigene8690_No.2	29	134	7.42	37.08	2.32115	2.00992e-19	4.81132e-18	size 524 gap 0 0%	-	-	-	-
CL5135.Contig1_No.2	20	92	5.12	25.46	2.31402	9.86098e-14	1.70303e-12	size 2049 gap 0 0%	-	-	-	gi|221101211|ref|XP_002169256.1|/8.66899e-27/PREDICTED: hypothetical protein, partial [Hydra magnipapillata]
Unigene12278_No.2	22	101	5.63	27.95	2.31164	6.3826e-15	1.20014e-13	size 1819 gap 0 0%	-	-	-	gi|72102746|ref|XP_799032.1|/7.47194e-27/PREDICTED: hypothetical protein [Strongylocentrotus purpuratus]
CL1335.Contig1_No.2	17	78	4.35	21.58	2.31061	7.92406e-12	1.18219e-10	size 679 gap 0 0%	-	-	-	-
Unigene6394_No.2	19	87	4.86	24.07	2.30821	5.09034e-13	8.41395e-12	size 680 gap 0 0%	-	-	-	gi|291235742|ref|XP_002737808.1|/7.45931e-28/PREDICTED: predicted protein-like [Saccoglossus kowalevskii]
CL5197.Contig1_No.2	40	183	10.23	50.64	2.30747	8.36526e-26	2.63195e-24	size 2198 gap 0 0%	-	-	-	gi|291238074|ref|XP_002738960.1|/1.99971e-69/PREDICTED: hypothetical protein [Saccoglossus kowalevskii]
Unigene9431_No.2	7	32	1.79	8.86	2.30735	1.44997e-05	0.000103485	size 1632 gap 0 0%	-	-	-	gi|260808281|ref|XP_002598936.1|/6.38742e-99/hypothetical protein BRAFLDRAFT_164902 [Branchiostoma floridae]
CL5523.Contig1_No.2	14	64	3.58	17.71	2.30653	6.46486e-10	8.32572e-09	size 1142 gap 0 0%	GO:0016021//integral to membrane	-	-	gi|291234187|ref|XP_002737023.1|/2.42235e-32/PREDICTED: hypothetical protein [Saccoglossus kowalevskii]
CL3169.Contig1_No.2	20	91	5.12	25.18	2.29806	1.69377e-13	2.886e-12	size 1921 gap 0 0%	-	GO:0016740//transferase activity	-	gi|167523156|ref|XP_001745915.1|/3.5938e-11/hypothetical protein [Monosiga brevicollis MX1]
CL893.Contig2_No.2	24	109	6.14	30.16	2.29633	7.11292e-16	1.42382e-14	size 931 gap 0 0%	-	-	-	-
Unigene6235_No.2	6	27	1.53	7.47	2.28758	7.86852e-05	0.000489079	size 1020 gap 0 0%	GO:0005730//nucleolus;GO:0032299//ribonuclease H2 complex	-	GO:0006401//RNA catabolic process	gi|291229640|ref|XP_002734782.1|/2.54772e-67/PREDICTED: ribonuclease H2 subunit B-like [Saccoglossus kowalevskii]
Unigene11885_No.2	6	27	1.53	7.47	2.28758	7.86852e-05	0.00048884	size 381 gap 0 0%	-	-	-	-
Unigene2439_No.2	53	239	13.56	66.14	2.28617	6.99092e-33	2.74264e-31	size 722 gap 0 0%	GO:0005634//nucleus	GO:0003700//sequence-specific DNA binding transcription factor activity	GO:0006357//regulation of transcription from RNA polymerase II promoter;GO:0007275//multicellular organismal development	gi|74822282|sp|Q962X9.1|BUD31_BRABE/1.97147e-77/RecName: Full=Protein BUD31 homolog; AltName: Full=Protein G10 homolog
Unigene7210_No.2	26	117	6.65	32.38	2.28368	7.93196e-17	1.6665e-15	size 1956 gap 0 0%	GO:0043231//intracellular membrane-bounded organelle	GO:0005488//binding	GO:0009987//cellular process	gi|47124454|gb|AAH70020.1|/1.58824e-38/Basic leucine zipper nuclear factor 1 [Danio rerio]
CL3817.Contig1_No.2	14	63	3.58	17.43	2.28354	1.11128e-09	1.39995e-08	size 3678 gap 0 0%	-	-	-	gi|292610042|ref|XP_687605.4|/1.74785e-23/PREDICTED: NACHT, LRR and PYD domains-containing protein 12-like [Danio rerio]
Unigene4485_No.2	10	45	2.56	12.45	2.28193	2.84504e-07	2.65907e-06	size 2182 gap 0 0%	-	-	-	gi|307200286|gb|EFN80554.1|/4.64351e-127/Fibrillin-2 [Harpegnathos saltator]
Unigene9253_No.2	10	45	2.56	12.45	2.28193	2.84504e-07	2.65711e-06	size 915 gap 0 0%	-	GO:0004301//epoxide hydrolase activity	GO:0044255//cellular lipid metabolic process	gi|291241039|ref|XP_002740423.1|/1.61647e-46/PREDICTED: Caenorhabditis EpoxidE Hydrolase family member (ceeh-1)-like [Saccoglossus kowalevskii]
Unigene3780_No.2	33	148	8.44	40.95	2.27855	7.4505e-21	1.92096e-19	size 1062 gap 0 0%	-	-	-	gi|233770151|gb|ACQ91142.1|/2.85423e-16/promethin [Branchiostoma belcheri tsingtauense]
Unigene8442_No.2	29	130	7.42	35.97	2.2773	1.73198e-18	3.95245e-17	size 1430 gap 0 0%	-	GO:0008113//peptide-methionine-(S)-S-oxide reductase activity	GO:0055114//oxidation-reduction process	gi|291222793|ref|XP_002731399.1|/2.61216e-53/PREDICTED: Yippee-type zinc-binding protein, putative-like [Saccoglossus kowalevskii]
CL2232.Contig1_No.2	11	49	2.81	13.56	2.27072	9.27724e-08	9.34414e-07	size 328 gap 0 0%	-	-	-	-
Unigene5586_No.2	13	58	3.33	16.05	2.26898	5.79734e-09	6.79797e-08	size 1497 gap 0 0%	-	-	-	-
CL5865.Contig2_No.2	80	355	20.46	98.24	2.2635	1.74708e-47	9.65526e-46	size 3782 gap 0 0%	GO:0016020//membrane	GO:0016740//transferase activity	GO:0044238//primary metabolic process	gi|291241067|ref|XP_002740437.1|/1.28942e-146/PREDICTED: splA/ryanodine receptor domain and SOCS box containing 1-like [Saccoglossus kowalevskii]
Unigene13006_No.2	10	44	2.56	12.18	2.2503	4.88928e-07	4.39828e-06	size 880 gap 0 0%	-	-	-	-
Unigene21440_No.2	20	88	5.12	24.35	2.24971	8.4869e-13	1.35865e-11	size 415 gap 0 0%	-	-	-	-
Unigene5185_No.2	13	57	3.33	15.77	2.24359	9.92934e-09	1.12188e-07	size 1223 gap 0 0%	GO:0048188//Set1C/COMPASS complex;GO:0008352//katanin complex	GO:0016905//myosin heavy chain kinase activity	GO:0051013//microtubule severing;GO:0051568//histone H3-K4 methylation	gi|91084031|ref|XP_966556.1|/2.34732e-153/PREDICTED: similar to WD40 protein [Tribolium castaneum]
CL5273.Contig1_No.2	40	175	10.23	48.43	2.24309	6.01444e-24	1.78204e-22	size 3188 gap 0 0%	GO:0005886//plasma membrane	GO:0004558//alpha-glucosidase activity	GO:0005975//carbohydrate metabolic process	gi|291278000|gb|ADD91473.1|/0/hypothetical protein [Adineta vaga]
CL1488.Contig1_No.2	11	48	2.81	13.28	2.24061	1.59044e-07	1.54086e-06	size 807 gap 0 0%	-	-	-	-
Unigene12560_No.2	6	26	1.53	7.19	2.23246	0.000135928	0.00080549	size 632 gap 0 0%	-	-	GO:0051276//chromosome organization	gi|328715060|ref|XP_001951778.2|/1.46352e-32/PREDICTED: hypothetical protein LOC100166838 [Acyrthosiphon pisum]
Unigene28640_No.2	9	39	2.3	10.79	2.22999	2.588e-06	2.0993e-05	size 292 gap 0 0%	-	-	-	-
Unigene6112_No.2	21	91	5.37	25.18	2.22928	4.79408e-13	7.97612e-12	size 915 gap 0 0%	GO:0044424//intracellular part	GO:0016787//hydrolase activity	GO:0006915//apoptosis	gi|291238007|ref|XP_002738928.1|/4.44308e-12/PREDICTED: amphiCASP-3/7-like [Saccoglossus kowalevskii]
Unigene3055_No.2	12	52	3.07	14.39	2.22876	5.18712e-08	5.39113e-07	size 2037 gap 0 0%	-	-	-	gi|13506799|gb|AAK28340.1|AF242474_1/1.67245e-30/interferon regulatory factor [Takifugu rubripes]
Unigene5798_No.2	23	99	5.88	27.4	2.22029	5.27556e-14	9.30064e-13	size 1220 gap 0 0%	-	-	GO:0008152//metabolic process	gi|224064951|ref|XP_002189963.1|/5.06096e-23/PREDICTED: similar to Fatty acyl-CoA hydrolase precursor, medium chain [Taeniopygia guttata]
Unigene24902_No.2	14	60	3.58	16.6	2.21315	5.5539e-09	6.53058e-08	size 343 gap 0 0%	-	-	-	-
Unigene9749_No.2	11	47	2.81	13.01	2.21098	2.7171e-07	2.55074e-06	size 421 gap 0 0%	-	-	-	-
CL3730.Contig1_No.2	11	47	2.81	13.01	2.21098	2.7171e-07	2.54886e-06	size 1482 gap 0 0%	-	-	-	gi|123456829|ref|XP_001316147.1|/2.77437e-13/viral A-type inclusion protein [Trichomonas vaginalis G3]
Unigene8098_No.2	11	47	2.81	13.01	2.21098	2.7171e-07	2.54698e-06	size 744 gap 0 0%	-	-	-	gi|260828283|ref|XP_002609093.1|/1.59132e-61/hypothetical protein BRAFLDRAFT_91066 [Branchiostoma floridae]
Unigene6341_No.2	12	51	3.07	14.11	2.20041	8.8452e-08	8.92312e-07	size 811 gap 0 0%	-	-	-	-
CL5949.Contig1_No.2	8	34	2.05	9.41	2.19857	1.37713e-05	9.86736e-05	size 2186 gap 0 0%	-	-	-	gi|115945341|ref|XP_001187997.1|/5.2634e-46/PREDICTED: hypothetical protein [Strongylocentrotus purpuratus]
Unigene2998_No.2	9	38	2.3	10.52	2.19343	4.42394e-06	3.46474e-05	size 210 gap 0 0%	-	-	-	-
Unigene13818_No.2	13	55	3.33	15.22	2.19237	2.88676e-08	3.10963e-07	size 607 gap 0 0%	-	-	-	-
Unigene16293_No.2	13	55	3.33	15.22	2.19237	2.88676e-08	3.10699e-07	size 527 gap 0 0%	-	-	-	-
Unigene3277_No.2	33	139	8.44	38.46	2.18804	8.77646e-19	2.03944e-17	size 1612 gap 0 0%	-	-	-	gi|345488494|ref|XP_001601605.2|/9.19344e-58/PREDICTED: hypothetical protein LOC100117334 [Nasonia vitripennis]
CL6073.Contig1_No.2	141	591	36.07	163.54	2.18077	1.78471e-74	1.6089e-72	size 1475 gap 0 0%	-	GO:0005488//binding	-	gi|260828907|ref|XP_002609404.1|/3.54517e-69/hypothetical protein BRAFLDRAFT_59661 [Branchiostoma floridae]
Unigene8243_No.2	26	108	6.65	29.89	2.16824	9.34736e-15	1.73705e-13	size 724 gap 0 0%	GO:0005762//mitochondrial large ribosomal subunit	GO:0003735//structural constituent of ribosome	GO:0006412//translation	gi|321468939|gb|EFX79922.1|/1.93089e-64/hypothetical protein DAPPUDRAFT_92746 [Daphnia pulex]
CL530.Contig1_No.2	7	29	1.79	8.02	2.16364	7.37602e-05	0.000461628	size 1680 gap 0 0%	GO:0005622//intracellular	GO:0008233//peptidase activity	GO:0050896//response to stimulus;GO:0043065//positive regulation of apoptosis;GO:0008152//metabolic process	gi|256076694|ref|XP_002574645.1|/5.14678e-35/caspase-7 (C14 family) [Schistosoma mansoni]
CL1121.Contig1_No.2	7	29	1.79	8.02	2.16364	7.37602e-05	0.000461401	size 1883 gap 0 0%	-	-	-	gi|198430909|ref|XP_002126506.1|/8.28657e-154/PREDICTED: similar to solute carrier family 44, member 2 [Ciona intestinalis]
Unigene6834_No.2	8	33	2.05	9.13	2.15499	2.34928e-05	0.00016124	size 2950 gap 0 0%	-	GO:0005488//binding	-	gi|291225169|ref|XP_002732573.1|/4.40631e-139/PREDICTED: hypothetical protein [Saccoglossus kowalevskii]
Unigene1051_No.2	35	144	8.95	39.85	2.15462	4.66642e-19	1.10251e-17	size 3410 gap 0 0%	-	-	-	gi|221106565|ref|XP_002170101.1|/1.66408e-28/PREDICTED: similar to Plexin-2 [Hydra magnipapillata]
Unigene5743_No.2	28	115	7.16	31.82	2.1519	1.73602e-15	3.37409e-14	size 772 gap 0 0%	-	-	-	-
Unigene5467_No.2	28	115	7.16	31.82	2.1519	1.73602e-15	3.36894e-14	size 1933 gap 0 0%	-	-	-	gi|156549537|ref|XP_001603015.1|/3.1577e-31/PREDICTED: hypothetical protein LOC100118354 isoform 1 [Nasonia vitripennis]
Unigene10577_No.2	46	189	11.77	52.3	2.1517	1.5964e-24	4.79712e-23	size 1213 gap 0 0%	-	-	GO:0043068//positive regulation of programmed cell death;GO:0042981//regulation of apoptosis	gi|289740445|gb|ADD18970.1|/2.40939e-25/anti-apoptotic BCl-2 family protein [Glossina morsitans morsitans]
Unigene5719_No.2	11	45	2.81	12.45	2.1475	7.84422e-07	6.83867e-06	size 1963 gap 0 0%	GO:0016020//membrane	-	-	gi|291238626|ref|XP_002739231.1|/5.49267e-31/PREDICTED: Solute carrier family 16 (monocarboxylic acid transporters), member 12-like [Saccoglossus kowalevskii]
Unigene1362_No.2	12	49	3.07	13.56	2.14305	2.54596e-07	2.39894e-06	size 755 gap 0 0%	GO:0022627//cytosolic small ribosomal subunit	GO:0003735//structural constituent of ribosome	GO:0006412//translation	gi|158187728|gb|ABW23153.1|/1.39889e-44/ribosomal protein rps25 [Arenicola marina]
Unigene7917_No.2	13	53	3.33	14.67	2.13927	8.2878e-08	8.41424e-07	size 1114 gap 0 0%	-	-	-	gi|291237322|ref|XP_002738584.1|/1.10954e-50/PREDICTED: Solute carrier organic anion transporter family, member 4A1-like [Saccoglossus kowalevskii]
Unigene3613_No.2	13	53	3.33	14.67	2.13927	8.2878e-08	8.40752e-07	size 993 gap 0 0%	-	-	-	-
Unigene1766_No.2	145	589	37.09	162.99	2.13568	2.5331e-72	2.20536e-70	size 1347 gap 0 0%	GO:0005739//mitochondrion	GO:0008757//S-adenosylmethionine-dependent methyltransferase activity	GO:0044237//cellular metabolic process;GO:0042221//response to chemical stimulus	gi|124481691|gb|AAI33181.1|/7.16849e-98/LOC100037130 protein [Xenopus laevis]
Unigene6293_No.2	19	77	4.86	21.31	2.1325	1.03025e-10	1.41267e-09	size 1185 gap 0 0%	GO:0000139//Golgi membrane;GO:0005792//microsome	GO:0003976//UDP-N-acetylglucosamine-lysosomal-enzyme N-acetylglucosaminephosphotransferase activity;GO:0001948//glycoprotein binding	GO:0016256//N-glycan processing to lysosome	gi|189303527|ref|NP_001093963.1|/5.83293e-69/N-acetylglucosamine-1-phosphotransferase subunit gamma precursor [Rattus norvegicus]
Unigene1523_No.2	64	259	16.37	71.67	2.13032	1.25381e-32	4.84412e-31	size 510 gap 0 0%	-	-	-	gi|156380971|ref|XP_001632040.1|/9.92443e-26/predicted protein [Nematostella vectensis]
Unigene7506_No.2	27	109	6.91	30.16	2.12588	1.47552e-14	2.7025e-13	size 555 gap 0 0%	-	-	-	-
Unigene1095_No.2	284	1144	72.65	316.57	2.12349	9.12142e-138	1.38027e-135	size 3593 gap 0 0%	GO:0005886//plasma membrane;GO:0005813//centrosome;GO:0015629//actin cytoskeleton	GO:0005515//protein binding	GO:0008104//protein localization;GO:0051297//centrosome organization	gi|291239961|ref|XP_002739890.1|/0/PREDICTED: rootletin-like [Saccoglossus kowalevskii]
Unigene4510_No.2	45	181	11.51	50.09	2.12163	3.76874e-23	1.0693e-21	size 511 gap 0 0%	-	-	-	-
Unigene4199_No.2	49	197	12.53	54.51	2.12113	4.7045e-25	1.44442e-23	size 3748 gap 0 0%	GO:0005764//lysosome;GO:0005625//soluble fraction	GO:0005529//sugar binding;GO:0004558//alpha-glucosidase activity	GO:0007626//locomotory behavior;GO:0005980//glycogen catabolic process;GO:0055010//ventricular cardiac muscle tissue morphogenesis;GO:0043181//vacuolar sequestering;GO:0060048//cardiac muscle contraction;GO:0007040//lysosome organization;GO:0000023//maltose metabolic process;GO:0050884//neuromuscular process controlling posture;GO:0005985//sucrose metabolic process;GO:0006006//glucose metabolic p…	gi|327264726|ref|XP_003217162.1|/0/PREDICTED: lysosomal alpha-glucosidase-like [Anolis carolinensis]
Unigene1286_No.2	16	64	4.09	17.71	2.11439	4.87756e-09	5.77269e-08	size 431 gap 0 0%	-	-	-	-
Unigene4667_No.2	26	104	6.65	28.78	2.11364	7.45632e-14	1.30189e-12	size 865 gap 0 0%	-	-	-	-
Unigene4477_No.2	81	324	20.72	89.66	2.11344	5.04392e-40	2.40125e-38	size 611 gap 0 0%	-	-	-	-
CL1394.Contig3_No.2	10	40	2.56	11.07	2.11244	4.10246e-06	3.24293e-05	size 1909 gap 0 0%	-	-	-	gi|221102555|ref|XP_002169595.1|/5.88826e-14/PREDICTED: similar to predicted protein [Hydra magnipapillata]
Unigene18831_No.2	8	32	2.05	8.86	2.11168	3.9876e-05	0.000262624	size 551 gap 0 0%	-	-	-	-
CL90.Contig3_No.2	33	131	8.44	36.25	2.10267	5.5635e-17	1.18455e-15	size 874 gap 0 0%	-	-	-	-
Unigene13782_No.2	26	103	6.65	28.5	2.09954	1.2475e-13	2.14864e-12	size 832 gap 0 0%	-	-	-	-
Unigene11800_No.2	24	95	6.14	26.29	2.0982	1.1373e-12	1.8093e-11	size 740 gap 0 0%	-	-	-	gi|4115501|dbj|BAA36393.1|/2.72297e-21/29-kDa galactose-binding lectin [Lumbricus terrestris]
Unigene8201_No.2	15	59	3.84	16.33	2.08835	2.49954e-08	2.70627e-07	size 1108 gap 0 0%	-	-	-	gi|115676915|ref|XP_781742.2|/6.56155e-19/PREDICTED: hypothetical protein [Strongylocentrotus purpuratus]
Unigene2200_No.2	42	165	10.74	45.66	2.08794	7.85422e-21	2.02095e-19	size 600 gap 0 0%	-	-	-	gi|375073625|gb|AFA34371.1|/9.28726e-31/NADH dehydrogenase (ubiquinona) Fe-S protein 6, partial [Ostrea edulis]
Unigene9460_No.2	12	47	3.07	13.01	2.08331	7.2238e-07	6.33253e-06	size 1752 gap 0 0%	-	-	-	gi|147903549|ref|NP_001078996.1|/2.91092e-12/keratin-associated protein 9-1 [Mus musculus]
Unigene4022_No.2	25	98	6.4	27.12	2.08321	6.28856e-13	1.02217e-11	size 1078 gap 0 0%	-	-	-	-
Unigene697_No.2	70	274	17.91	75.82	2.08181	1.77282e-33	7.13113e-32	size 1818 gap 0 0%	-	-	-	-
Unigene3838_No.2	22	86	5.63	23.8	2.07975	1.73813e-11	2.52495e-10	size 2189 gap 0 0%	-	-	GO:0009987//cellular process;GO:0007444//imaginal disc development	gi|212287990|gb|ACJ23470.1|/3.44928e-13/LD42748p [Drosophila melanogaster]
Unigene17327_No.2	10	39	2.56	10.79	2.07548	6.90942e-06	5.26217e-05	size 748 gap 0 0%	-	-	-	gi|260799991|ref|XP_002594920.1|/2.05362e-16/hypothetical protein BRAFLDRAFT_120006 [Branchiostoma floridae]
CL3672.Contig1_No.2	10	39	2.56	10.79	2.07548	6.90942e-06	5.25902e-05	size 1224 gap 0 0%	-	-	-	-
Unigene6528_No.2	9	35	2.3	9.69	2.07486	2.15078e-05	0.000148418	size 1750 gap 0 0%	-	GO:0046872//metal ion binding;GO:0051287//NAD binding;GO:0016787//hydrolase activity	-	gi|260803916|ref|XP_002596835.1|/4.19198e-120/hypothetical protein BRAFLDRAFT_146719 [Branchiostoma floridae]
Unigene10758_No.2	16	62	4.09	17.16	2.06888	1.36866e-08	1.51542e-07	size 703 gap 0 0%	GO:0009925//basal plasma membrane;GO:0005903//brush border;GO:0005737//cytoplasm;GO:0005887//integral to plasma membrane	GO:0015229//L-ascorbic acid transporter activity;GO:0008520//L-ascorbate:sodium symporter activity	GO:0055085//transmembrane transport;GO:0006814//sodium ion transport;GO:0030324//lung development;GO:0015882//L-ascorbic acid transport;GO:0007420//brain development	gi|291227561|ref|XP_002733752.1|/5.6863e-34/PREDICTED: CG6293-like [Saccoglossus kowalevskii]
Unigene6183_No.2	25	97	6.4	26.84	2.06824	1.04824e-12	1.6697e-11	size 1036 gap 0 0%	-	-	-	-
Unigene2396_No.2	79	306	20.21	84.68	2.06695	7.25314e-37	3.19013e-35	size 587 gap 0 0%	GO:0071011//precatalytic spliceosome;GO:0030532//small nuclear ribonucleoprotein complex;GO:0071013//catalytic step 2 spliceosome;GO:0000932//cytoplasmic mRNA processing body	GO:0005515//protein binding;GO:0000900//translation repressor activity, nucleic acid binding;GO:0003730//mRNA 3'-UTR binding;GO:0004672//protein kinase activity	GO:0000184//nuclear-transcribed mRNA catabolic process, nonsense-mediated decay;GO:0017148//negative regulation of translation;GO:0016246//RNA interference;GO:0007052//mitotic spindle organization;GO:0051236//establishment of RNA localization;GO:0016310//phosphorylation;GO:0043488//regulation of mRNA stability;GO:0048489//synaptic vesicle transport;GO:0000245//spliceosome assembly;GO:0050808//syn…	gi|322800993|gb|EFZ21774.1|/1.95864e-30/hypothetical protein SINV_00836 [Solenopsis invicta]
Unigene14240_No.2	8	31	2.05	8.58	2.06535	6.73266e-05	0.000425342	size 362 gap 0 0%	-	-	-	-
Unigene5649_No.2	13	50	3.33	13.84	2.05525	3.9306e-07	3.58406e-06	size 1547 gap 0 0%	-	-	-	gi|260829513|ref|XP_002609706.1|/1.17372e-171/hypothetical protein BRAFLDRAFT_270517 [Branchiostoma floridae]
Unigene3389_No.2	25	96	6.4	26.57	2.05365	1.74386e-12	2.74334e-11	size 1809 gap 0 0%	-	-	-	gi|348522558|ref|XP_003448791.1|/4.57524e-85/PREDICTED: nuclear pore complex protein Nup50-like [Oreochromis niloticus]
Unigene6592_No.2	42	161	10.74	44.55	2.05243	5.98338e-20	1.47679e-18	size 1105 gap 0 0%	-	-	-	gi|156375013|ref|XP_001629877.1|/7.62611e-76/predicted protein [Nematostella vectensis]
Unigene4894_No.2	11	42	2.81	11.62	2.04797	3.73644e-06	2.96466e-05	size 1567 gap 0 0%	-	-	-	gi|260831148|ref|XP_002610521.1|/2.15459e-96/hypothetical protein BRAFLDRAFT_260421 [Branchiostoma floridae]
Unigene2571_No.2	11	42	2.81	11.62	2.04797	3.73644e-06	2.96281e-05	size 4517 gap 0 0%	GO:0005919//pleated septate junction	-	GO:0019991//septate junction assembly;GO:0051179//localization;GO:0035151//regulation of tube size, open tracheal system;GO:0007391//dorsal closure;GO:0021682//nerve maturation;GO:0008366//axon ensheathment;GO:0060857//establishment of glial blood-brain barrier	gi|321472315|gb|EFX83285.1|/0/hypothetical protein DAPPUDRAFT_301922 [Daphnia pulex]
CL5804.Contig1_No.2	15	57	3.84	15.77	2.038	6.9745e-08	7.14942e-07	size 1090 gap 0 0%	-	-	-	-
Unigene4770_No.2	106	402	27.12	111.24	2.03625	4.9666e-47	2.73292e-45	size 1372 gap 0 0%	-	-	-	gi|291227403|ref|XP_002733675.1|/4.12274e-08/PREDICTED: hypothetical protein [Saccoglossus kowalevskii]
Unigene2837_No.2	100	377	25.58	104.32	2.02793	5.64752e-44	2.96635e-42	size 1468 gap 0 0%	-	-	-	-
Unigene2961_No.2	39	147	9.98	40.68	2.02721	4.4064e-18	9.84354e-17	size 2099 gap 0 0%	GO:0005829//cytosol;GO:0031965//nuclear membrane	GO:0042393//histone binding;GO:0043130//ubiquitin binding;GO:0003682//chromatin binding;GO:0030544//Hsp70 protein binding	GO:0051083//'de novo' cotranslational protein folding;GO:0030308//negative regulation of cell growth;GO:0006260//DNA replication;GO:0000085//G2 phase of mitotic cell cycle;GO:0045893//positive regulation of transcription, DNA-dependent	gi|115496580|ref|NP_001068805.1|/0/dnaJ homolog subfamily C member 2 [Bos taurus]
Unigene7825_No.2	13	49	3.33	13.56	2.02576	6.5564e-07	5.78739e-06	size 1314 gap 0 0%	-	-	-	gi|156395416|ref|XP_001637107.1|/6.83215e-37/predicted protein [Nematostella vectensis]
Unigene1535_No.2	344	1292	88	357.52	2.02245	6.36596e-146	1.03741e-143	size 1873 gap 0 0%	GO:0016529//sarcoplasmic reticulum;GO:0005625//soluble fraction;GO:0005829//cytosol;GO:0005788//endoplasmic reticulum lumen;GO:0005615//extracellular space;GO:0005844//polysome;GO:0030670//phagocytic vesicle membrane;GO:0005792//microsome;GO:0005578//proteinaceous extracellular matrix;GO:0001669//acrosomal vesicle;GO:0048471//perinuclear region of cytoplasm;GO:0042824//MHC class I peptide loading…	GO:0051087//chaperone binding;GO:0005506//iron ion binding;GO:0051082//unfolded protein binding;GO:0031625//ubiquitin protein ligase binding;GO:0042562//hormone binding;GO:0044183//protein binding involved in protein folding;GO:0001849//complement component C1q binding;GO:0005178//integrin binding;GO:0003729//mRNA binding;GO:0050681//androgen receptor binding;GO:0042277//peptide binding;GO:000827…	GO:0055007//cardiac muscle cell differentiation;GO:0045665//negative regulation of neuron differentiation;GO:0002479//antigen processing and presentation of exogenous peptide antigen via MHC class I, TAP-dependent;GO:0008284//positive regulation of cell proliferation;GO:0043687//post-translational protein modification;GO:0030866//cortical actin cytoskeleton organization;GO:0007283//spermatogenesi…	gi|325297040|ref|NP_001191523.1|/0/calreticulin precursor [Aplysia californica]
Unigene18176_No.2	16	60	4.09	16.6	2.02101	3.7944e-08	4.0092e-07	size 475 gap 0 0%	-	-	-	-
Unigene6100_No.2	16	60	4.09	16.6	2.02101	3.7944e-08	4.00587e-07	size 986 gap 0 0%	-	-	-	gi|241855281|ref|XP_002416007.1|/1.1489e-08/spermatogenesis-associated protein 2/tamozhennic, putative [Ixodes scapularis]
Unigene8001_No.2	16	60	4.09	16.6	2.02101	3.7944e-08	4.00254e-07	size 1300 gap 0 0%	-	-	-	-
Unigene11494_No.2	37	138	9.46	38.19	2.01328	6.5343e-17	1.38199e-15	size 266 gap 0 0%	-	-	-	-
Unigene4104_No.2	15	56	3.84	15.5	2.01309	1.15933e-07	1.14768e-06	size 1014 gap 0 0%	-	-	-	gi|240960484|ref|XP_002400554.1|/1.09444e-70/mediator of RNA polymerase II transcription subunit, putative [Ixodes scapularis]
Unigene6844_No.2	59	220	15.09	60.88	2.01238	4.52382e-26	1.45208e-24	size 2374 gap 0 0%	-	-	-	gi|291228394|ref|XP_002734164.1|/1.33026e-167/PREDICTED: CG13326-like [Saccoglossus kowalevskii]
Unigene2010_No.2	33	123	8.44	34.04	2.01192	3.21006e-15	6.17293e-14	size 2162 gap 0 0%	-	-	-	gi|251757437|sp|Q6P132.3|TXB1B_DANRE/3.07929e-06/RecName: Full=Tax1-binding protein 1 homolog B
Unigene2486_No.2	135	503	34.53	139.19	2.01113	1.7264e-57	1.17349e-55	size 3362 gap 0 0%	-	-	-	gi|260804695|ref|XP_002597223.1|/6.43496e-142/hypothetical protein BRAFLDRAFT_203346 [Branchiostoma floridae]
Unigene6947_No.2	17	63	4.35	17.43	2.00249	2.06246e-08	2.24836e-07	size 1141 gap 0 0%	-	-	-	gi|350402568|ref|XP_003486530.1|/5.58769e-13/PREDICTED: SH3 domain-binding glutamic acid-rich protein homolog [Bombus impatiens]
Unigene9218_No.2	10	37	2.56	10.24	2	1.93297e-05	0.000134189	size 1086 gap 0 0%	-	-	-	-
Unigene23475_No.2	29	107	7.42	29.61	1.99659	2.61898e-13	4.42096e-12	size 297 gap 0 0%	-	-	-	-
Unigene10917_No.2	70	257	17.91	71.12	1.98949	8.93616e-30	3.18172e-28	size 405 gap 0 0%	-	-	-	-
CL344.Contig1_No.2	9	33	2.3	9.13	1.98898	6.02188e-05	0.000383488	size 5010 gap 0 0%	-	GO:0005488//binding	-	gi|291237921|ref|XP_002738880.1|/3.526e-139/PREDICTED: Notch gene homolog 3-like [Saccoglossus kowalevskii]
Unigene188_No.2	62	227	15.86	62.82	1.98583	2.04674e-26	6.58636e-25	size 1482 gap 0 0%	-	-	-	-
Unigene6745_No.2	17	62	4.35	17.16	1.97996	3.4084e-08	3.63458e-07	size 2255 gap 0 0%	-	-	-	gi|327259290|ref|XP_003214471.1|/1.48933e-43/PREDICTED: stonin-2-like [Anolis carolinensis]
Unigene21557_No.2	17	62	4.35	17.16	1.97996	3.4084e-08	3.63153e-07	size 344 gap 0 0%	-	-	-	-
CL4826.Contig1_No.2	17	62	4.35	17.16	1.97996	3.4084e-08	3.62849e-07	size 2892 gap 0 0%	-	-	-	gi|260830437|ref|XP_002610167.1|/7.73531e-72/hypothetical protein BRAFLDRAFT_77075 [Branchiostoma floridae]
Unigene27427_No.2	14	51	3.58	14.11	1.97869	5.87794e-07	5.21385e-06	size 341 gap 0 0%	-	-	-	-
Unigene3447_No.2	19	69	4.86	19.09	1.97379	6.08166e-09	7.05972e-08	size 798 gap 0 0%	-	-	-	gi|332816522|ref|XP_003309768.1|/5.17836e-08/PREDICTED: hypothetical protein LOC100608363 [Pan troglodytes]
Unigene876_No.2	16	58	4.09	16.05	1.9724	1.03861e-07	1.03381e-06	size 1866 gap 0 0%	-	-	-	-
Unigene3620_No.2	37	134	9.46	37.08	1.97073	4.77468e-16	9.61822e-15	size 2399 gap 0 0%	-	-	-	gi|323422954|ref|NP_001191052.1|/3.4858e-115/G patch domain containing 1 [Danio rerio]
Unigene38393_No.2	13	47	3.33	13.01	1.96603	1.80323e-06	1.4903e-05	size 204 gap 0 0%	-	-	-	-
Unigene16668_No.2	20	72	5.12	19.92	1.96	3.3001e-09	3.97231e-08	size 919 gap 0 0%	-	-	-	-
Unigene12288_No.2	12	43	3.07	11.9	1.95465	5.54688e-06	4.2783e-05	size 655 gap 0 0%	GO:0005743//mitochondrial inner membrane;GO:0005792//microsome	GO:0005488//binding;GO:0004364//glutathione transferase activity	GO:0006749//glutathione metabolic process;GO:0042221//response to chemical stimulus	gi|126339920|ref|XP_001363725.1|/8.96279e-28/PREDICTED: microsomal glutathione S-transferase 1-like [Monodelphis domestica]
CL3169.Contig2_No.2	11	39	2.81	10.79	1.94105	1.71165e-05	0.000119938	size 1198 gap 0 0%	-	-	-	gi|170041587|ref|XP_001848539.1|/7.61438e-08/conserved hypothetical protein [Culex quinquefasciatus]
Unigene5568_No.2	11	39	2.81	10.79	1.94105	1.71165e-05	0.000119872	size 1534 gap 0 0%	-	-	-	gi|115668602|ref|XP_001197910.1|/1.58086e-19/PREDICTED: hypothetical protein [Strongylocentrotus purpuratus]
Unigene4079_No.2	31	110	7.93	30.44	1.94058	3.44988e-13	5.77753e-12	size 599 gap 0 0%	-	-	-	-
Unigene3743_No.2	55	195	14.07	53.96	1.93927	3.02416e-22	8.24895e-21	size 1381 gap 0 0%	GO:0030904//retromer complex;GO:0005634//nucleus	-	GO:0007034//vacuolar transport	gi|260838234|ref|XP_002613754.1|/1.34097e-115/hypothetical protein BRAFLDRAFT_114826 [Branchiostoma floridae]
Unigene4255_No.2	35	124	8.95	34.31	1.93867	1.144e-14	2.10745e-13	size 924 gap 0 0%	GO:0005763//mitochondrial small ribosomal subunit	GO:0003735//structural constituent of ribosome	GO:0006412//translation	gi|195445589|ref|XP_002070394.1|/1.17712e-28/GK11052 [Drosophila willistoni]
Unigene3358_No.2	61	216	15.6	59.77	1.93788	1.89459e-24	5.67976e-23	size 2510 gap 0 0%	GO:0016020//membrane	GO:0016757//transferase activity, transferring glycosyl groups	-	gi|157114750|ref|XP_001652403.1|/6.83495e-53/n-acetylgalactosaminyltransferase [Aedes aegypti]
Unigene3747_No.2	21	74	5.37	20.48	1.93122	2.93212e-09	3.54616e-08	size 1555 gap 0 0%	-	-	-	-
Unigene14139_No.2	29	102	7.42	28.23	1.92774	3.1021e-12	4.76217e-11	size 418 gap 0 0%	-	-	-	-
Unigene10947_No.2	43	151	11	41.78	1.92531	2.0835e-17	4.55824e-16	size 483 gap 0 0%	-	-	-	-
Unigene5463_No.2	14	49	3.58	13.56	1.92133	1.59342e-06	1.32466e-05	size 1618 gap 0 0%	GO:0005929//cilium;GO:0019861//flagellum;GO:0005932//microtubule basal body	-	GO:0042981//regulation of apoptosis;GO:0042073//intraflagellar transport;GO:0035058//sensory cilium assembly;GO:0006919//activation of caspase activity;GO:0045494//photoreceptor cell maintenance;GO:0032006//regulation of TOR signaling cascade;GO:0042462//eye photoreceptor cell development;GO:0001539//ciliary or flagellar motility;GO:0007368//determination of left/right symmetry	gi|260818659|ref|XP_002604500.1|/2.98388e-149/hypothetical protein BRAFLDRAFT_114519 [Branchiostoma floridae]
Unigene4099_No.2	26	91	6.65	25.18	1.92085	5.14584e-11	7.19568e-10	size 2016 gap 0 0%	-	-	-	gi|291229903|ref|XP_002734910.1|/2.67718e-89/PREDICTED: hypothetical protein [Saccoglossus kowalevskii]
Unigene32376_No.2	10	35	2.56	9.69	1.92035	5.30144e-05	0.000343109	size 521 gap 0 0%	GO:0016461//unconventional myosin complex;GO:0005863//striated muscle myosin thick filament;GO:0031672//A band;GO:0032154//cleavage furrow;GO:0045179//apical cortex;GO:0030018//Z disc	GO:0032440//2-alkenal reductase activity;GO:0003779//actin binding;GO:0000146//microfilament motor activity;GO:0008307//structural constituent of muscle;GO:0032027//myosin light chain binding;GO:0042623//ATPase activity, coupled;GO:0042803//protein homodimerization activity;GO:0005524//ATP binding	GO:0006941//striated muscle contraction;GO:0046664//dorsal closure, amnioserosa morphology change;GO:0045200//establishment of neuroblast polarity;GO:0035159//regulation of tube length, open tracheal system;GO:0031036//myosin II filament assembly;GO:0035072//ecdysone-mediated induction of salivary gland cell autophagic cell death;GO:0007443//Malpighian tubule morphogenesis;GO:0007395//dorsal clos…	gi|241997622|ref|XP_002433460.1|/4.40449e-32/myosin heavy chain, skeletal muscle or cardiac muscle, putative [Ixodes scapularis]
Unigene243_No.2	10	35	2.56	9.69	1.92035	5.30144e-05	0.000342934	size 646 gap 0 0%	-	-	-	-
Unigene10494_No.2	20	70	5.12	19.37	1.91961	8.86306e-09	1.00948e-07	size 879 gap 0 0%	-	-	GO:0000042//protein targeting to Golgi	gi|91082887|ref|XP_971801.1|/3.14194e-20/PREDICTED: similar to omega-crystallin, putative [Tribolium castaneum]
Unigene6879_No.2	63	220	16.12	60.88	1.91712	1.50216e-24	4.53539e-23	size 804 gap 0 0%	-	-	-	-
Unigene5609_No.2	29	101	7.42	27.95	1.91336	5.05538e-12	7.6317e-11	size 1839 gap 0 0%	-	-	-	gi|327291494|ref|XP_003230456.1|/3.08609e-20/PREDICTED: zinc finger protein 14-like, partial [Anolis carolinensis]
Unigene4240_No.2	21	73	5.37	20.2	1.91136	4.78944e-09	5.67897e-08	size 258 gap 0 0%	-	-	-	-
CL2279.Contig1_No.2	131	454	33.51	125.63	1.90652	1.35897e-48	7.74615e-47	size 1216 gap 0 0%	GO:0005737//cytoplasm;GO:0043229//intracellular organelle	GO:0004027//alcohol sulfotransferase activity	GO:0006790//sulfur compound metabolic process	gi|4689042|emb|CAB41461.1|/7.00356e-41/sulfotransferase K2 [Rattus norvegicus]
CL1521.Contig1_No.2	217	750	55.51	207.54	1.90257	6.3057e-79	5.8081e-77	size 1413 gap 0 0%	-	-	-	gi|72075930|ref|XP_800378.1|/6.86823e-06/PREDICTED: hypothetical protein [Strongylocentrotus purpuratus]
Unigene9038_No.2	13	45	3.33	12.45	1.90255	4.87906e-06	3.7885e-05	size 1406 gap 0 0%	GO:0005886//plasma membrane	-	-	gi|321460892|gb|EFX71930.1|/7.37046e-77/hypothetical protein DAPPUDRAFT_59545 [Daphnia pulex]
Unigene8257_No.2	9	31	2.3	8.58	1.89934	0.000164929	0.000959458	size 2754 gap 0 0%	-	-	-	gi|260806448|ref|XP_002598096.1|/2.05792e-66/hypothetical protein BRAFLDRAFT_124295 [Branchiostoma floridae]
Unigene7827_No.2	18	62	4.6	17.16	1.89934	8.11914e-08	8.24959e-07	size 960 gap 0 0%	-	-	-	-
Unigene9070_No.2	9	31	2.3	8.58	1.89934	0.000164929	0.000959019	size 840 gap 0 0%	-	-	-	-
CL3926.Contig1_No.2	9	31	2.3	8.58	1.89934	0.000164929	0.00095858	size 473 gap 0 0%	-	-	-	-
Unigene6851_No.2	16	55	4.09	15.22	1.8958	4.58472e-07	4.14483e-06	size 1551 gap 0 0%	GO:0072372//primary cilium	GO:0016301//kinase activity;GO:0005515//protein binding	GO:0009987//cellular process	gi|133777119|gb|AAH99988.1|/1.3881e-71/NIMA (never in mitosis gene a)-related kinase 8 [Danio rerio]
Unigene24042_No.2	129	442	33	122.31	1.89	8.05252e-47	4.37417e-45	size 288 gap 0 0%	-	-	-	-
Unigene17550_No.2	12	41	3.07	11.35	1.88638	1.49751e-05	0.000106757	size 274 gap 0 0%	-	-	-	-
Unigene17501_No.2	61	208	15.6	57.56	1.88352	9.06564e-23	2.5326e-21	size 296 gap 0 0%	-	-	-	-
CL3173.Contig2_No.2	69	235	17.65	65.03	1.88144	1.69986e-25	5.33505e-24	size 1170 gap 0 0%	-	-	-	-
Unigene3278_No.2	79	269	20.21	74.44	1.88101	5.93698e-29	2.02319e-27	size 1340 gap 0 0%	-	-	GO:0007409//axonogenesis	gi|241614859|ref|XP_002406689.1|/5.73613e-39/failed axon connections, putative [Ixodes scapularis]
Unigene2616_No.2	35	119	8.95	32.93	1.87944	1.29652e-13	2.22703e-12	size 710 gap 0 0%	-	-	-	-
Unigene3527_No.2	65	221	16.63	61.16	1.8788	4.98298e-24	1.47988e-22	size 417 gap 0 0%	-	-	-	-
Unigene2269_No.2	60	204	15.35	56.45	1.87873	2.68256e-22	7.34871e-21	size 1207 gap 0 0%	GO:0005654//nucleoplasm;GO:0005829//cytosol;GO:0005838//proteasome regulatory particle	-	GO:0000209//protein polyubiquitination;GO:0006521//regulation of cellular amino acid metabolic process;GO:0051437//positive regulation of ubiquitin-protein ligase activity involved in mitotic cell cycle;GO:0042981//regulation of apoptosis;GO:0010467//gene expression;GO:0016032//viral reproduction;GO:0051436//negative regulation of ubiquitin-protein ligase activity involved in mitotic cell cycle;G…	gi|296231472|ref|XP_002761162.1|/6.69562e-145/PREDICTED: 26S proteasome non-ATPase regulatory subunit 7-like [Callithrix jacchus]
Unigene2481_No.2	10	34	2.56	9.41	1.87805	8.70966e-05	0.000536119	size 1090 gap 0 0%	GO:0005737//cytoplasm;GO:0005839//proteasome core complex;GO:0005634//nucleus	GO:0004298//threonine-type endopeptidase activity	GO:0051603//proteolysis involved in cellular protein catabolic process	gi|291226132|ref|XP_002733045.1|/8.99868e-122/PREDICTED: proteasome beta 7 subunit-like [Saccoglossus kowalevskii]
Unigene6683_No.2	20	68	5.12	18.82	1.87805	2.35272e-08	2.55166e-07	size 1515 gap 0 0%	GO:0043231//intracellular membrane-bounded organelle	-	GO:0006259//DNA metabolic process	gi|260796893|ref|XP_002593439.1|/9.01403e-60/hypothetical protein BRAFLDRAFT_70782 [Branchiostoma floridae]
Unigene7536_No.2	10	34	2.56	9.41	1.87805	8.70966e-05	0.000535859	size 1034 gap 0 0%	-	-	-	-
CL556.Contig7_No.2	15	51	3.84	14.11	1.87754	1.39493e-06	1.16575e-05	size 510 gap 0 0%	-	-	-	-
Unigene2507_No.2	114	387	29.16	107.09	1.87676	8.02348e-41	3.87781e-39	size 1247 gap 0 0%	GO:0016020//membrane	-	-	gi|241998188|ref|XP_002433737.1|/9.37145e-57/mitochondrial import inner membrane translocase, subunit TIM23, putative [Ixodes scapularis]
Unigene10864_No.2	23	78	5.88	21.58	1.87581	2.27112e-09	2.79731e-08	size 1327 gap 0 0%	GO:0005737//cytoplasm	GO:0004839//ubiquitin activating enzyme activity;GO:0019778//APG12 activating enzyme activity;GO:0042803//protein homodimerization activity	GO:0021860//pyramidal neuron development;GO:0006810//transport;GO:0021680//cerebellar Purkinje cell layer development;GO:0043066//negative regulation of apoptosis;GO:0031396//regulation of protein ubiquitination;GO:0006944//cellular membrane fusion;GO:0006497//protein lipidation;GO:0009791//post-embryonic development;GO:0007628//adult walking behavior;GO:0031401//positive regulation of protein mo…	gi|260810620|ref|XP_002600056.1|/2.09077e-126/hypothetical protein BRAFLDRAFT_79689 [Branchiostoma floridae]
Unigene1695_No.2	279	946	71.37	261.78	1.87497	3.65582e-97	4.14903e-95	size 3269 gap 0 0%	GO:0071011//precatalytic spliceosome	GO:0003676//nucleic acid binding	GO:0022008//neurogenesis;GO:0000398//nuclear mRNA splicing, via spliceosome	gi|270001371|gb|EEZ97818.1|/0/hypothetical protein TcasGA2_TC000185 [Tribolium castaneum]
Unigene2656_No.2	108	366	27.63	101.28	1.87404	1.2503e-38	5.7791e-37	size 278 gap 0 0%	-	-	-	-
Unigene12806_No.2	26	88	6.65	24.35	1.8725	2.20864e-10	2.96452e-09	size 430 gap 0 0%	-	-	-	-
Unigene8109_No.2	21	71	5.37	19.65	1.87154	1.26702e-08	1.40534e-07	size 1036 gap 0 0%	-	GO:0003824//catalytic activity	GO:0006520//cellular amino acid metabolic process	gi|126697316|gb|ABO26615.1|/3.19722e-73/selanocystein lyase [Haliotis discus discus]
CL4608.Contig1_No.2	13	44	3.33	12.18	1.87092	7.97362e-06	5.94444e-05	size 599 gap 0 0%	-	-	-	-
Unigene1633_No.2	29	98	7.42	27.12	1.86987	2.16058e-11	3.12081e-10	size 4362 gap 0 0%	-	-	-	gi|260830437|ref|XP_002610167.1|/2.53357e-77/hypothetical protein BRAFLDRAFT_77075 [Branchiostoma floridae]
Unigene20119_No.2	16	54	4.09	14.94	1.86901	7.46672e-07	6.51851e-06	size 619 gap 0 0%	-	-	-	-
Unigene1520_No.2	51	172	13.05	47.6	1.86691	6.90636e-19	1.61968e-17	size 1200 gap 0 0%	-	-	-	-
CL2787.Contig1_No.2	22	74	5.63	20.48	1.86301	6.8253e-09	7.87978e-08	size 707 gap 0 0%	-	-	-	gi|347965192|ref|XP_003435725.1|/5.20316e-27/AGAP005498-PC [Anopheles gambiae str. PEST]
CL5384.Contig1_No.2	17	57	4.35	15.77	1.8581	3.99946e-07	3.64424e-06	size 1179 gap 0 0%	-	-	-	-
CL2772.Contig1_No.2	47	157	12.02	43.45	1.85392	3.29488e-17	7.13479e-16	size 1284 gap 0 0%	-	GO:0016813//hydrolase activity, acting on carbon-nitrogen (but not peptide) bonds, in linear amidines	GO:0006596//polyamine biosynthetic process	gi|198422291|ref|XP_002122659.1|/5.83914e-118/PREDICTED: similar to putative agmatinase [Ciona intestinalis]
Unigene8632_No.2	18	60	4.6	16.6	1.85148	2.14364e-07	2.03494e-06	size 1814 gap 0 0%	-	-	-	gi|157127733|ref|XP_001661154.1|/8.16742e-58/collagen alpha 1(xviii) chain [Aedes aegypti]
Unigene5299_No.2	21	70	5.37	19.37	1.85083	2.05176e-08	2.24054e-07	size 956 gap 0 0%	-	-	-	-
Unigene6471_No.2	50	166	12.79	45.94	1.84473	5.29278e-18	1.18029e-16	size 2664 gap 0 0%	GO:0016021//integral to membrane;GO:0005783//endoplasmic reticulum	GO:0005515//protein binding	-	gi|260818639|ref|XP_002604490.1|/0/hypothetical protein BRAFLDRAFT_220356 [Branchiostoma floridae]
Unigene3014_No.2	16	53	4.09	14.67	1.8427	1.21143e-06	1.02315e-05	size 1437 gap 0 0%	-	GO:0004531//deoxyribonuclease II activity	GO:0090305;GO:0006308//DNA catabolic process;GO:0030218//erythrocyte differentiation	gi|260810891|ref|XP_002600156.1|/4.4637e-77/hypothetical protein BRAFLDRAFT_66664 [Branchiostoma floridae]
Unigene10473_No.2	19	63	4.86	17.43	1.84254	1.14966e-07	1.139e-06	size 1188 gap 0 0%	-	-	-	-
Unigene7440_No.2	26	86	6.65	23.8	1.83954	5.76354e-10	7.48318e-09	size 1031 gap 0 0%	-	-	-	-
CL5707.Contig1_No.2	30	99	7.67	27.4	1.83688	3.04112e-11	4.34333e-10	size 499 gap 0 0%	-	-	-	-
Unigene2074_No.2	53	175	13.56	48.43	1.83654	8.5022e-19	1.97933e-17	size 1778 gap 0 0%	-	GO:0009055//electron carrier activity;GO:0016853//isomerase activity;GO:0015035//protein disulfide oxidoreductase activity	GO:0045454//cell redox homeostasis;GO:0006662//glycerol ether metabolic process	gi|260782172|ref|XP_002586165.1|/1.07491e-171/hypothetical protein BRAFLDRAFT_289141 [Branchiostoma floridae]
Unigene4075_No.2	163	537	41.7	148.6	1.83331	2.75488e-54	1.79576e-52	size 2650 gap 0 0%	-	-	-	gi|221508322|gb|EEE33909.1|/5.05791e-46/conserved hypothetical protein [Toxoplasma gondii VEG]
Unigene3224_No.2	75	247	19.19	68.35	1.83259	7.72318e-26	2.44202e-24	size 1210 gap 0 0%	-	-	-	gi|156394391|ref|XP_001636809.1|/1.14698e-27/predicted protein [Nematostella vectensis]
CL1317.Contig1_No.2	14	46	3.58	12.73	1.8302	6.89762e-06	5.25633e-05	size 2110 gap 0 0%	GO:0005739//mitochondrion	GO:0003730//mRNA 3'-UTR binding;GO:0004300//enoyl-CoA hydratase activity	GO:0000288//nuclear-transcribed mRNA catabolic process, deadenylation-dependent decay	gi|327263333|ref|XP_003216474.1|/2.1077e-60/PREDICTED: methylglutaconyl-CoA hydratase, mitochondrial-like [Anolis carolinensis]
Unigene11913_No.2	11	36	2.81	9.96	1.82558	7.50316e-05	0.000468892	size 1481 gap 0 0%	-	-	-	gi|260821780|ref|XP_002606281.1|/3.247e-46/hypothetical protein BRAFLDRAFT_67520 [Branchiostoma floridae]
Unigene6047_No.2	69	226	17.65	62.54	1.82511	1.21534e-23	3.5513e-22	size 1182 gap 0 0%	-	-	-	-
Unigene2325_No.2	22	72	5.63	19.92	1.82301	1.77948e-08	1.95159e-07	size 1060 gap 0 0%	-	-	-	-
Unigene9278_No.2	22	72	5.63	19.92	1.82301	1.77948e-08	1.94991e-07	size 3736 gap 0 0%	GO:0005912//adherens junction;GO:0005911//cell-cell junction;GO:0044424//intracellular part	GO:0005515//protein binding	-	gi|291225484|ref|XP_002732730.1|/4.99351e-34/PREDICTED: AF6-like protein [Saccoglossus kowalevskii]
Unigene1396_No.2	106	346	27.12	95.75	1.81992	3.12366e-35	1.3191e-33	size 1334 gap 0 0%	GO:0005730//nucleolus;GO:0022625//cytosolic large ribosomal subunit	GO:0003723//RNA binding;GO:0003735//structural constituent of ribosome;GO:0005515//protein binding	GO:0006413//translational initiation;GO:0019083//viral transcription;GO:0006414//translational elongation;GO:0006415//translational termination;GO:0006614//SRP-dependent cotranslational protein targeting to membrane;GO:0000184//nuclear-transcribed mRNA catabolic process, nonsense-mediated decay	gi|1350686|sp|P49165.1|RL4_URECA/0/RecName: Full=60S ribosomal protein L4; AltName: Full=L1
Unigene1329_No.2	950	3099	243.02	857.56	1.81916	3.42452e-301	1.11613e-298	size 344 gap 0 0%	GO:0022625//cytosolic large ribosomal subunit	GO:0003723//RNA binding;GO:0003735//structural constituent of ribosome	GO:0006413//translational initiation;GO:0019083//viral transcription;GO:0006414//translational elongation;GO:0001501//skeletal system development;GO:0006415//translational termination;GO:0006614//SRP-dependent cotranslational protein targeting to membrane;GO:0000184//nuclear-transcribed mRNA catabolic process, nonsense-mediated decay;GO:0009790//embryo development	gi|74938358|sp|Q95V84.1|RL38_BRABE/9.16639e-29/RecName: Full=60S ribosomal protein L38
Unigene2503_No.2	16	52	4.09	14.39	1.81489	1.95779e-06	1.6128e-05	size 580 gap 0 0%	GO:0005737//cytoplasm	-	-	gi|198434796|ref|XP_002132178.1|/1.63954e-34/PREDICTED: similar to ubiquitin-like 5 [Ciona intestinalis]
Unigene15622_No.2	12	39	3.07	10.79	1.81338	3.96584e-05	0.000261462	size 351 gap 0 0%	-	-	-	-
Unigene5448_No.2	12	39	3.07	10.79	1.81338	3.96584e-05	0.000261326	size 273 gap 0 0%	-	-	-	-
Unigene4000_No.2	25	81	6.4	22.41	1.808	2.76664e-09	3.36202e-08	size 1967 gap 0 0%	GO:0044424//intracellular part	-	-	gi|148223637|ref|NP_001089584.1|/3.12497e-26/uncharacterized protein LOC734641 [Xenopus laevis]
CL6087.Contig2_No.2	44	142	11.26	39.29	1.80296	3.50494e-15	6.71965e-14	size 1297 gap 0 0%	-	-	-	-
Unigene10408_No.2	18	58	4.6	16.05	1.80287	5.58142e-07	4.99264e-06	size 1266 gap 0 0%	-	-	-	-
Unigene7056_No.2	23	74	5.88	20.48	1.80033	1.53572e-08	1.69744e-07	size 1736 gap 0 0%	-	-	-	gi|242023791|ref|XP_002432314.1|/1.90854e-40/cAMP-specific 3,5-cyclic phosphodiesterase, putative [Pediculus humanus corporis]
Unigene6348_No.2	14	45	3.58	12.45	1.79811	1.11437e-05	8.10341e-05	size 981 gap 0 0%	-	-	-	-
Unigene5369_No.2	47	151	12.02	41.78	1.79738	5.57746e-16	1.11999e-14	size 1147 gap 0 0%	-	-	-	-
Unigene1427_No.2	795	2553	203.37	706.47	1.79652	3.00702e-244	8.13239e-242	size 744 gap 0 0%	-	GO:0003755//peptidyl-prolyl cis-trans isomerase activity	GO:0006457//protein folding;GO:0000413//protein peptidyl-prolyl isomerization	gi|256549352|gb|ACU83230.1|/5.82991e-72/cyclophilin A isoform 2 [Ruditapes philippinarum]
Unigene10541_No.2	19	61	4.86	16.88	1.79629	2.98436e-07	2.775e-06	size 374 gap 0 0%	-	-	-	-
Unigene8368_No.2	29	93	7.42	25.74	1.79452	2.32644e-10	3.10624e-09	size 822 gap 0 0%	GO:0016021//integral to membrane	GO:0005298//proline:sodium symporter activity;GO:0015220//choline transmembrane transporter activity	GO:0003333//amino acid transmembrane transport;GO:0008292//acetylcholine biosynthetic process	gi|194742329|ref|XP_001953655.1|/1.60266e-15/GF17121 [Drosophila ananassae]
Unigene1600_No.2	1015	3254	259.65	900.45	1.79408	0	0	size 1832 gap 0 0%	GO:0043231//intracellular membrane-bounded organelle;GO:0044444//cytoplasmic part	GO:0003677//DNA binding	GO:0045893//positive regulation of transcription, DNA-dependent	gi|281200716|gb|EFA74934.1|/4.12461e-41/hypothetical protein PPL_11968 [Polysphondylium pallidum PN500]
Unigene8617_No.2	41	131	10.49	36.25	1.78897	5.62416e-14	9.90148e-13	size 786 gap 0 0%	-	-	-	-
Unigene12919_No.2	26	83	6.65	22.97	1.78832	2.38392e-09	2.91927e-08	size 1696 gap 0 0%	GO:0016020//membrane	GO:0046872//metal ion binding;GO:0016491//oxidoreductase activity	GO:0044281//small molecule metabolic process;GO:0008610//lipid biosynthetic process	gi|260784151|ref|XP_002587132.1|/6.27808e-81/hypothetical protein BRAFLDRAFT_116078 [Branchiostoma floridae]
CL2477.Contig2_No.2	28434	90697	7273.69	25097.8	1.7868	0	0	size 851 gap 0 0%	-	GO:0020037//heme binding;GO:0005344//oxygen transporter activity;GO:0019825//oxygen binding	GO:0015671//oxygen transport	gi|122733|sp|P06148.2|HBF1_URECA/2.34775e-57/RecName: Full=Hemoglobin F-I
Unigene7965_No.2	16	51	4.09	14.11	1.78655	3.15124e-06	2.53676e-05	size 712 gap 0 0%	-	GO:0008233//peptidase activity	-	gi|291229149|ref|XP_002734544.1|/1.87615e-40/PREDICTED: hypothetical protein [Saccoglossus kowalevskii]
Unigene472_No.2	11	35	2.81	9.69	1.78593	0.000121479	0.000726642	size 546 gap 0 0%	-	-	-	-
Unigene1423_No.2	503	1601	128.67	443.03	1.78373	2.09068e-152	3.79638e-150	size 228 gap 0 0%	-	-	-	-
Unigene19874_No.2	44	140	11.26	38.74	1.78262	8.91544e-15	1.66164e-13	size 463 gap 0 0%	-	-	-	-
Unigene1880_No.2	140	445	35.81	123.14	1.78187	1.38363e-43	7.14934e-42	size 1026 gap 0 0%	-	-	-	-
Unigene10785_No.2	44	139	11.26	38.46	1.77215	1.41845e-14	2.60548e-13	size 273 gap 0 0%	-	-	-	-
CL529.Contig7_No.2	66	208	16.88	57.56	1.76975	5.00462e-21	1.30356e-19	size 965 gap 0 0%	-	-	-	gi|270004077|gb|EFA00525.1|/1.25028e-52/hypothetical protein TcasGA2_TC003390 [Tribolium castaneum]
CL286.Contig2_No.2	40	126	10.23	34.87	1.76918	2.63574e-13	4.44335e-12	size 942 gap 0 0%	GO:0005840//ribosome;GO:0005739//mitochondrion	-	-	gi|91081117|ref|XP_975525.1|/2.35911e-16/PREDICTED: similar to mitochondrial ribosomal protein, L41, putative [Tribolium castaneum]
Unigene11272_No.2	13	41	3.33	11.35	1.7691	3.38426e-05	0.000224751	size 345 gap 0 0%	-	-	-	-
CL1234.Contig2_No.2	41	129	10.49	35.7	1.76691	1.42475e-13	2.444e-12	size 241 gap 0 0%	-	-	-	-
Unigene1705_No.2	14	44	3.58	12.18	1.76648	1.79205e-05	0.000125089	size 2553 gap 0 0%	GO:0030176//integral to endoplasmic reticulum membrane;GO:0005793//ER-Golgi intermediate compartment;GO:0005788//endoplasmic reticulum lumen;GO:0005792//microsome;GO:0008303//caspase complex;GO:0042470//melanosome;GO:0009986//cell surface;GO:0008180//signalosome;GO:0030496//midbody;GO:0034663//endoplasmic reticulum chaperone complex;GO:0048471//perinuclear region of cytoplasm	GO:0043027//caspase inhibitor activity;GO:0043022//ribosome binding;GO:0019904//protein domain specific binding;GO:0031625//ubiquitin protein ligase binding;GO:0051082//unfolded protein binding;GO:0051787//misfolded protein binding;GO:0016887//ATPase activity;GO:0005524//ATP binding	GO:0051603//proteolysis involved in cellular protein catabolic process;GO:0030512//negative regulation of transforming growth factor beta receptor signaling pathway;GO:0021680//cerebellar Purkinje cell layer development;GO:0021589//cerebellum structural organization;GO:0031398//positive regulation of protein ubiquitination;GO:0006983//ER overload response;GO:0006916//anti-apoptosis;GO:0043154//ne…	gi|355329972|dbj|BAL14281.1|/0/binding protein [Oryzias latipes]
Unigene4966_No.2	15	47	3.84	13.01	1.76044	9.50648e-06	6.99287e-05	size 1098 gap 0 0%	-	-	-	gi|312087045|ref|XP_003145315.1|/7.09629e-50/hypothetical protein LOAG_09740 [Loa loa]
Unigene2138_No.2	555	1734	141.97	479.84	1.75697	1.72586e-161	3.22609e-159	size 2555 gap 0 0%	GO:0016600//flotillin complex	GO:0005198//structural molecule activity	-	gi|296531416|ref|NP_001171849.1|/1.22896e-174/flotillin-1 [Saccoglossus kowalevskii]
Unigene6841_No.2	161	503	41.19	139.19	1.75669	3.99368e-48	2.24618e-46	size 252 gap 0 0%	-	-	-	-
Unigene2472_No.2	138	431	35.3	119.27	1.75649	1.83815e-41	9.09131e-40	size 687 gap 0 0%	GO:0005737//cytoplasm;GO:0005730//nucleolus;GO:0015630//microtubule cytoskeleton	GO:0051087//chaperone binding	GO:0051084//'de novo' posttranslational protein folding;GO:0007023//post-chaperonin tubulin folding pathway	gi|281427324|ref|NP_001163966.1|/3.48715e-25/tubulin folding cofactor A [Xenopus (Silurana) tropicalis]
Unigene17051_No.2	17	53	4.35	14.67	1.75378	2.68772e-06	2.17464e-05	size 441 gap 0 0%	-	-	-	-
Unigene2610_No.2	47	146	12.02	40.4	1.74892	5.65372e-15	1.06941e-13	size 3975 gap 0 0%	GO:0005681//spliceosomal complex	GO:0005488//binding	GO:0016070//RNA metabolic process;GO:0006911//phagocytosis, engulfment	gi|291226444|ref|XP_002733202.1|/0/PREDICTED: LEThal family member (let-858)-like [Saccoglossus kowalevskii]
Unigene16453_No.2	19	59	4.86	16.33	1.7485	7.63844e-07	6.66384e-06	size 416 gap 0 0%	-	-	-	-
Unigene10396_No.2	29	90	7.42	24.9	1.74665	9.41134e-10	1.19389e-08	size 1446 gap 0 0%	-	-	-	-
Unigene1739_No.2	21	65	5.37	17.99	1.7442	2.18012e-07	2.06802e-06	size 1370 gap 0 0%	GO:0005625//soluble fraction;GO:0005739//mitochondrion	GO:0016508//long-chain-enoyl-CoA hydratase activity;GO:0004300//enoyl-CoA hydratase activity	GO:0006635//fatty acid beta-oxidation	gi|348507371|ref|XP_003441229.1|/2.96433e-99/PREDICTED: enoyl-CoA hydratase, mitochondrial-like isoform 1 [Oreochromis niloticus]
Unigene3270_No.2	35	108	8.95	29.89	1.7397	2.29572e-11	3.30474e-10	size 2768 gap 0 0%	-	-	-	gi|71051605|ref|NP_001012748.1|/3.21594e-160/exosome component 10 [Gallus gallus]
CL435.Contig1_No.2	35	108	8.95	29.89	1.7397	2.29572e-11	3.30101e-10	size 2309 gap 0 0%	-	-	-	gi|291229201|ref|XP_002734564.1|/7.08873e-57/PREDICTED: matriptase-like [Saccoglossus kowalevskii]
Unigene8835_No.2	12	37	3.07	10.24	1.73791	0.000102862	0.000627387	size 1844 gap 0 0%	-	-	-	gi|307190527|gb|EFN74524.1|/1.64709e-13/F-box/LRR-repeat protein 7 [Camponotus floridanus]
Unigene19395_No.2	12	37	3.07	10.24	1.73791	0.000102862	0.000627086	size 302 gap 0 0%	-	-	-	-
Unigene5171_No.2	13	40	3.33	11.07	1.73306	5.42528e-05	0.00035041	size 489 gap 0 0%	-	-	-	-
Unigene5926_No.2	14	43	3.58	11.9	1.73293	2.86804e-05	0.000194846	size 1452 gap 0 0%	GO:0005730//nucleolus;GO:0005794//Golgi apparatus	-	-	gi|194018610|ref|NP_001123392.1|/2.73468e-90/RNA binding motif protein 28 [Xenopus (Silurana) tropicalis]
Unigene1305_No.2	905	2778	231.51	768.73	1.7314	2.64478e-252	7.30822e-250	size 1600 gap 0 0%	GO:0070469//respiratory chain;GO:0016021//integral to membrane;GO:0031966//mitochondrial membrane	GO:0008137//NADH dehydrogenase (ubiquinone) activity	GO:0006120//mitochondrial electron transport, NADH to ubiquinone;GO:0006810//transport	gi|238866909|ref|YP_002929390.1|/0/NADH dehydrogenase subunit 4 [Urechis unicinctus]
Unigene6306_No.2	18	55	4.6	15.22	1.72626	2.28046e-06	1.85814e-05	size 1537 gap 0 0%	-	-	-	gi|291245101|ref|XP_002742430.1|/5.32479e-108/PREDICTED: Nucleolar protein 14-like [Saccoglossus kowalevskii]
Unigene7271_No.2	19	58	4.86	16.05	1.72355	1.21529e-06	1.02573e-05	size 990 gap 0 0%	-	-	-	-
Unigene1127_No.2	126	384	32.23	106.26	1.72112	4.0279e-36	1.75338e-34	size 1364 gap 0 0%	-	-	GO:0035220//wing disc development;GO:0006950//response to stress	gi|126697418|gb|ABO26666.1|/3.11279e-24/heat shock factor binding protein 1 [Haliotis discus discus]
Unigene3921_No.2	84	256	21.49	70.84	1.7209	1.30168e-24	3.94884e-23	size 3291 gap 0 0%	-	-	-	gi|291242971|ref|XP_002741379.1|/1.09075e-77/PREDICTED: hypothetical protein [Saccoglossus kowalevskii]
Unigene6450_No.2	22	67	5.63	18.54	1.71943	1.85127e-07	1.77062e-06	size 783 gap 0 0%	-	-	-	-
CL5724.Contig2_No.2	26	79	6.65	21.86	1.71687	1.5244e-08	1.68639e-07	size 478 gap 0 0%	-	-	-	gi|113367124|gb|ABI34619.1|/5.84716e-21/carcinolectin5b-4 [Carcinoscorpius rotundicauda]
Unigene1646_No.2	180	547	46.05	151.37	1.71681	1.41148e-50	8.46291e-49	size 1604 gap 0 0%	-	-	-	gi|260801054|ref|XP_002595411.1|/2.63036e-89/hypothetical protein BRAFLDRAFT_119024 [Branchiostoma floridae]
Unigene1200_No.2	64	194	16.37	53.68	1.71333	6.57346e-19	1.54732e-17	size 374 gap 0 0%	-	-	-	-
CL1407.Contig1_No.2	53	160	13.56	44.28	1.7073	8.7758e-16	1.73753e-14	size 1599 gap 0 0%	-	-	-	gi|66811206|ref|XP_639311.1|/3.6209e-14/WD40 repeat-containing protein [Dictyostelium discoideum AX4]
Unigene2618_No.2	81	244	20.72	67.52	1.70429	3.14826e-23	9.0333e-22	size 1151 gap 0 0%	-	-	-	-
CL1863.Contig2_No.2	14	42	3.58	11.62	1.69858	4.56732e-05	0.000298331	size 253 gap 0 0%	-	-	-	-
Unigene16905_No.2	19	57	4.86	15.77	1.69815	1.92616e-06	1.5888e-05	size 226 gap 0 0%	-	-	-	-
CL5536.Contig1_No.2	24	72	6.14	19.92	1.69791	8.38276e-08	8.4903e-07	size 1795 gap 0 0%	-	-	-	gi|156403836|ref|XP_001640114.1|/1.70469e-07/predicted protein [Nematostella vectensis]
CL4110.Contig3_No.2	17	51	4.35	14.11	1.69763	6.80182e-06	5.19267e-05	size 248 gap 0 0%	-	-	-	-
Unigene14622_No.2	13	39	3.33	10.79	1.6961	8.65126e-05	0.000532782	size 506 gap 0 0%	-	-	-	-
Unigene1843_No.2	148	442	37.86	122.31	1.6918	2.24114e-40	1.07499e-38	size 1407 gap 0 0%	-	-	-	gi|291232527|ref|XP_002736204.1|/5.16725e-46/PREDICTED: tetraspanin 3-like [Saccoglossus kowalevskii]
Unigene4863_No.2	56	167	14.33	46.21	1.68917	3.4253e-16	6.96624e-15	size 1682 gap 0 0%	-	-	-	-
Unigene8347_No.2	49	146	12.53	40.4	1.68897	2.52436e-14	4.55137e-13	size 1561 gap 0 0%	-	-	-	-
CL786.Contig1_No.2	27	80	6.91	22.14	1.6799	2.03204e-08	2.22092e-07	size 1154 gap 0 0%	-	-	GO:0071711//basement membrane organization;GO:0033334//fin morphogenesis	gi|344243456|gb|EGV99559.1|/2.11681e-92/Hemicentin-1 [Cricetulus griseus]
Unigene19184_No.2	18	53	4.6	14.67	1.67316	5.71362e-06	4.39624e-05	size 221 gap 0 0%	-	-	-	-
Unigene3420_No.2	39	115	9.98	31.82	1.67282	1.87428e-11	2.71963e-10	size 3070 gap 0 0%	GO:0005759//mitochondrial matrix	GO:0008480//sarcosine dehydrogenase activity	GO:0008152//metabolic process	gi|126297980|ref|XP_001371908.1|/0/PREDICTED: sarcosine dehydrogenase, mitochondrial [Monodelphis domestica]
Unigene4539_No.2	39	115	9.98	31.82	1.67282	1.87428e-11	2.71652e-10	size 761 gap 0 0%	-	-	-	gi|195352114|ref|XP_002042559.1|/3.52606e-19/GM14962 [Drosophila sechellia]
Unigene3248_No.2	56	165	14.33	45.66	1.67189	8.3803e-16	1.66441e-14	size 1062 gap 0 0%	GO:0000811//GINS complex	GO:0003682//chromatin binding	GO:0006260//DNA replication;GO:0007507//heart development	gi|72058951|ref|XP_781737.1|/5.14167e-58/PREDICTED: hypothetical protein [Strongylocentrotus purpuratus]
Unigene1622_No.2	75	220	19.19	60.88	1.66561	1.79934e-20	4.55606e-19	size 2727 gap 0 0%	-	-	-	gi|328698394|ref|XP_003240630.1|/1.01786e-41/PREDICTED: RPE-spondin-like [Acyrthosiphon pisum]
Unigene2546_No.2	73	214	18.67	59.22	1.66536	6.1142e-20	1.50615e-18	size 808 gap 0 0%	GO:0071011//precatalytic spliceosome;GO:0016281//eukaryotic translation initiation factor 4F complex;GO:0071013//catalytic step 2 spliceosome;GO:0045495//pole plasm	GO:0005515//protein binding;GO:0003743//translation initiation factor activity;GO:0004004//ATP-dependent RNA helicase activity;GO:0005524//ATP binding	GO:0006413//translational initiation;GO:0006974//response to DNA damage stimulus;GO:0000398//nuclear mRNA splicing, via spliceosome;GO:0045451//pole plasm oskar mRNA localization	gi|225719408|gb|ACO15550.1|/1.21757e-36/Eukaryotic initiation factor 4A-III [Caligus clemensi]
Unigene12351_No.2	14	41	3.58	11.35	1.66466	7.23594e-05	0.000453307	size 555 gap 0 0%	GO:0005892//nicotinic acetylcholine-gated receptor-channel complex	GO:0042166//acetylcholine binding;GO:0015464//acetylcholine receptor activity;GO:0015643//toxin binding;GO:0001540//beta-amyloid binding;GO:0017081//chloride channel regulator activity;GO:0042803//protein homodimerization activity;GO:0004889//nicotinic acetylcholine-activated cation-selective channel activity	GO:0035094//response to nicotine;GO:0006874//cellular calcium ion homeostasis;GO:0045766//positive regulation of angiogenesis;GO:0006816//calcium ion transport;GO:0050890//cognition;GO:0008284//positive regulation of cell proliferation;GO:0001666//response to hypoxia;GO:0032720//negative regulation of tumor necrosis factor production;GO:0000187//activation of MAPK activity	gi|358334867|dbj|GAA53288.1|/2.70864e-12/acetylcholine receptor subunit alpha-like 2, partial [Clonorchis sinensis]
Unigene23080_No.2	27	79	6.91	21.86	1.66154	3.18884e-08	3.41765e-07	size 383 gap 0 0%	-	-	-	-
Unigene8840_No.2	39	114	9.98	31.55	1.66053	2.9308e-11	4.19048e-10	size 422 gap 0 0%	-	-	-	-
Unigene1606_No.2	1564	4570	400.09	1264.62	1.66031	0	0	size 3092 gap 0 0%	-	-	-	gi|156363871|ref|XP_001626263.1|/6.46348e-24/predicted protein [Nematostella vectensis]
Unigene2685_No.2	13	38	3.33	10.52	1.65954	0.000137197	0.000812255	size 1528 gap 0 0%	-	-	-	gi|260809397|ref|XP_002599492.1|/2.76372e-40/hypothetical protein BRAFLDRAFT_122747 [Branchiostoma floridae]
CL1191.Contig2_No.2	13	38	3.33	10.52	1.65954	0.000137197	0.000811877	size 577 gap 0 0%	-	-	-	gi|326679171|ref|XP_001346005.4|/3.32664e-11/PREDICTED: hypothetical protein LOC100007585 [Danio rerio]
Unigene4336_No.2	67	195	17.14	53.96	1.65452	3.74354e-18	8.39226e-17	size 1757 gap 0 0%	GO:0005625//soluble fraction;GO:0005792//microsome;GO:0005829//cytosol	GO:0048029//monosaccharide binding;GO:0004751//ribose-5-phosphate isomerase activity	GO:0009052//pentose-phosphate shunt, non-oxidative branch;GO:0019693//ribose phosphate metabolic process	gi|348520606|ref|XP_003447818.1|/3.26144e-88/PREDICTED: ribose-5-phosphate isomerase-like [Oreochromis niloticus]
Unigene5326_No.2	22	64	5.63	17.71	1.65336	7.25306e-07	6.34942e-06	size 652 gap 0 0%	-	-	-	gi|123530|sp|P04929.1|HRPX_PLALO/7.75023e-08/RecName: Full=Histidine-rich glycoprotein; Flags: Precursor
Unigene7719_No.2	22	64	5.63	17.71	1.65336	7.25306e-07	6.34505e-06	size 743 gap 0 0%	-	-	-	-
Unigene1957_No.2	155	449	39.65	124.25	1.64785	1.55367e-39	7.34152e-38	size 512 gap 0 0%	-	-	-	gi|307177663|gb|EFN66709.1|/1.91954e-08/NADH dehydrogenase [ubiquinone] 1 subunit C2 [Camponotus floridanus]
Unigene5009_No.2	68	197	17.4	54.51	1.64743	3.15614e-18	7.11307e-17	size 1645 gap 0 0%	-	-	-	-
Unigene366_No.2	96	278	24.56	76.93	1.64724	4.41024e-25	1.35735e-23	size 2836 gap 0 0%	GO:0005829//cytosol	GO:0031543//peptidyl-proline dioxygenase activity;GO:0005515//protein binding	GO:0001666//response to hypoxia;GO:0048646//anatomical structure formation involved in morphogenesis;GO:0032364//oxygen homeostasis;GO:0003007//heart morphogenesis;GO:0043433//negative regulation of transcription factor activity;GO:0071731//response to nitric oxide	gi|354801528|gb|AER39530.1|/1.33242e-76/egl nine 1-like protein [Acipenser gueldenstaedtii]
CL1922.Contig1_No.2	28	81	7.16	22.41	1.64611	2.67664e-08	2.89063e-07	size 746 gap 0 0%	-	-	-	gi|260798008|ref|XP_002593992.1|/4.58561e-08/hypothetical protein BRAFLDRAFT_68569 [Branchiostoma floridae]
Unigene9175_No.2	18	52	4.6	14.39	1.64536	8.9869e-06	6.62601e-05	size 467 gap 0 0%	-	-	-	-
Unigene5084_No.2	44	127	11.26	35.14	1.64191	3.26058e-12	4.99942e-11	size 506 gap 0 0%	-	-	-	-
Unigene6545_No.2	26	75	6.65	20.75	1.64169	9.30652e-08	9.3514e-07	size 928 gap 0 0%	-	-	-	-
Unigene25163_No.2	22	63	5.63	17.43	1.63037	1.1353e-06	9.65274e-06	size 268 gap 0 0%	-	-	-	-
Unigene14012_No.2	35	100	8.95	27.67	1.62836	8.44016e-10	1.0739e-08	size 1322 gap 0 0%	-	-	-	-
Unigene6328_No.2	18	51	4.6	14.11	1.61701	1.40735e-05	0.000100669	size 693 gap 0 0%	-	-	-	gi|351697861|gb|EHB00780.1|/2.31042e-16/AT-rich interactive domain-containing protein 1A [Heterocephalus glaber]
Unigene8625_No.2	23	65	5.88	17.99	1.61331	9.46188e-07	8.10991e-06	size 827 gap 0 0%	-	-	-	-
Unigene1837_No.2	114	322	29.16	89.1	1.61143	5.97692e-28	2.01519e-26	size 1119 gap 0 0%	-	-	-	gi|189503090|gb|ACE06926.1|/1.80217e-32/unknown [Schistosoma japonicum]
Unigene6544_No.2	61	172	15.6	47.6	1.60942	1.32151e-15	2.58029e-14	size 1856 gap 0 0%	-	-	-	-
Unigene1657_No.2	152	428	38.88	118.44	1.60706	1.77738e-36	7.76366e-35	size 1306 gap 0 0%	GO:0005829//cytosol;GO:0005743//mitochondrial inner membrane;GO:0005758//mitochondrial intermembrane space	GO:0004017//adenylate kinase activity;GO:0005524//ATP binding	GO:0046939//nucleotide phosphorylation;GO:0046034//ATP metabolic process;GO:0046033;GO:0001889//liver development;GO:0007420//brain development;GO:0046060//dATP metabolic process;GO:0006119//oxidative phosphorylation;GO:0002521//leukocyte differentiation;GO:0006172//ADP biosynthetic process;GO:0046083//adenine metabolic process	gi|260827397|ref|XP_002608651.1|/4.16892e-95/hypothetical protein BRAFLDRAFT_115743 [Branchiostoma floridae]
Unigene2513_No.2	295	827	75.46	228.85	1.60062	1.68984e-68	1.36813e-66	size 3637 gap 0 0%	-	-	-	gi|603857|emb|CAA87091.1|/1.51138e-19/secreted acid phosphatase 2 (SAP2) [Leishmania mexicana]
Unigene3179_No.2	76	213	19.44	58.94	1.60022	7.78902e-19	1.82332e-17	size 1397 gap 0 0%	-	-	-	gi|321470537|gb|EFX81513.1|/4.77848e-44/hypothetical protein DAPPUDRAFT_196224 [Daphnia pulex]
Unigene6059_No.2	15	42	3.84	11.62	1.59743	9.4386e-05	0.000579025	size 534 gap 0 0%	-	-	-	-
Unigene5309_No.2	33	92	8.44	25.46	1.59292	6.99882e-09	8.06546e-08	size 2239 gap 0 0%	-	-	-	-
Unigene2795_No.2	258	718	66	198.69	1.58998	3.78268e-59	2.6712e-57	size 2706 gap 0 0%	GO:0005737//cytoplasm	GO:0000166//nucleotide binding;GO:0004672//protein kinase activity	GO:0043405//regulation of MAP kinase activity	gi|346467209|gb|AEO33449.1|/1.25532e-92/hypothetical protein [Amblyomma maculatum]
Unigene5095_No.2	60	167	15.35	46.21	1.58997	5.79494e-15	1.09449e-13	size 3258 gap 0 0%	-	GO:0003824//catalytic activity	GO:0009987//cellular process;GO:0008152//metabolic process	gi|322495303|emb|CBZ30607.1|/6.66357e-11/proteophosphoglycan ppg1 [Leishmania mexicana MHOM/GT/2001/U1103]
CL3552.Contig1_No.2	18	50	4.6	13.84	1.58914	2.19396e-05	0.000151233	size 566 gap 0 0%	-	-	-	-
Unigene2419_No.2	175	484	44.77	133.93	1.58087	4.11154e-40	1.96473e-38	size 754 gap 0 0%	-	-	-	-
Unigene3271_No.2	17	47	4.35	13.01	1.58053	4.1299e-05	0.000271433	size 924 gap 0 0%	-	-	-	-
Unigene22559_No.2	29	80	7.42	22.14	1.57716	8.36166e-08	8.47568e-07	size 449 gap 0 0%	-	-	-	-
Unigene7430_No.2	41	113	10.49	31.27	1.57576	1.83903e-10	2.48152e-09	size 1928 gap 0 0%	-	GO:0003824//catalytic activity	GO:0008152//metabolic process	gi|156538499|ref|XP_001607023.1|/1.27329e-157/PREDICTED: mitochondrial enolase superfamily member 1-like [Nasonia vitripennis]
Unigene7641_No.2	16	44	4.09	12.18	1.57434	7.7867e-05	0.000484705	size 374 gap 0 0%	-	-	-	-
Unigene2415_No.2	222	610	56.79	168.8	1.57161	1.08026e-49	6.32775e-48	size 1211 gap 0 0%	-	-	-	gi|341874353|gb|EGT30288.1|/2.33047e-12/hypothetical protein CAEBREN_01859 [Caenorhabditis brenneri]
Unigene3820_No.2	27	74	6.91	20.48	1.56746	2.89886e-07	2.7034e-06	size 1914 gap 0 0%	GO:0005625//soluble fraction;GO:0005615//extracellular space;GO:0005634//nucleus	-	GO:0007267//cell-cell signaling;GO:0006955//immune response	gi|148664759|gb|EDK97175.1|/1.29854e-170/IK cytokine [Mus musculus]
Unigene3388_No.2	38	104	9.72	28.78	1.56604	1.16759e-09	1.46653e-08	size 1509 gap 0 0%	-	-	-	-
Unigene7282_No.2	33	90	8.44	24.9	1.56083	1.66407e-08	1.83134e-07	size 1020 gap 0 0%	-	-	-	gi|157816887|ref|NP_001100826.1|/8.04945e-13/uncharacterized protein LOC306994 [Rattus norvegicus]
Unigene21455_No.2	22	60	5.63	16.6	1.55998	4.25636e-06	3.34379e-05	size 458 gap 0 0%	-	-	-	-
Unigene18981_No.2	25	68	6.4	18.82	1.55612	1.00738e-06	8.61696e-06	size 971 gap 0 0%	-	-	-	-
Unigene4798_No.2	39	106	9.98	29.33	1.55527	9.68376e-10	1.226e-08	size 863 gap 0 0%	-	-	-	-
Unigene5393_No.2	89	241	22.77	66.69	1.55034	3.11966e-20	7.83676e-19	size 365 gap 0 0%	-	-	-	-
Unigene5211_No.2	47	127	12.02	35.14	1.54768	2.55508e-11	3.66565e-10	size 928 gap 0 0%	-	-	-	-
Unigene3810_No.2	76	205	19.44	56.73	1.54508	2.37594e-17	5.1891e-16	size 995 gap 0 0%	-	-	-	-
Unigene500_No.2	3541	9526	905.82	2636.05	1.54108	0	0	size 500 gap 0 0%	-	-	-	gi|358336555|dbj|GAA55031.1|/2.43713e-42/ubiquitin C [Clonorchis sinensis]
Unigene4333_No.2	30	80	7.67	22.14	1.52936	1.63379e-07	1.58045e-06	size 2146 gap 0 0%	-	-	-	gi|317418680|emb|CBN80718.1|/1.43716e-72/Uncharacterized protein [Dicentrarchus labrax]
Unigene1188_No.2	21	56	5.37	15.5	1.52927	1.22707e-05	8.86209e-05	size 3534 gap 0 0%	GO:0005796//Golgi lumen;GO:0005730//nucleolus	GO:0005515//protein binding;GO:0016853//isomerase activity;GO:0034450//ubiquitin-ubiquitin ligase activity	GO:0031641//regulation of myelination;GO:0000209//protein polyubiquitination;GO:0050900//leukocyte migration;GO:0051898//negative regulation of protein kinase B signaling cascade;GO:0007596//blood coagulation	gi|380788705|gb|AFE66228.1|/0/peptidyl-prolyl cis-trans isomerase-like 2 isoform a [Macaca mulatta]
Unigene3908_No.2	36	96	9.21	26.57	1.52853	9.40716e-09	1.06858e-07	size 1570 gap 0 0%	GO:0000123//histone acetyltransferase complex	GO:0043995;GO:0043996;GO:0046972//histone acetyltransferase activity (H4-K16 specific)	GO:0043981//histone H4-K5 acetylation;GO:0043982//histone H4-K8 acetylation;GO:0043984//histone H4-K16 acetylation	gi|291239644|ref|XP_002739731.1|/1.31053e-93/PREDICTED: dim gamma-tubulin 1-like [Saccoglossus kowalevskii]
Unigene4067_No.2	125	333	31.98	92.15	1.52681	8.68408e-27	2.8159e-25	size 1538 gap 0 0%	-	-	-	gi|333449383|gb|AEF33378.1|/6.43757e-29/USP-like protein isoform 1 [Crassostrea ariakensis]
Unigene1246_No.2	154	410	39.39	113.46	1.52628	1.39211e-32	5.36216e-31	size 1384 gap 0 0%	-	-	-	gi|291232061|ref|XP_002736019.1|/1.24803e-28/PREDICTED: CG3016-like [Saccoglossus kowalevskii]
Unigene3648_No.2	77	205	19.7	56.73	1.52592	4.56788e-17	9.82442e-16	size 1976 gap 0 0%	GO:0030666//endocytic vesicle membrane;GO:0042734//presynaptic membrane;GO:0019717//synaptosome;GO:0005794//Golgi apparatus;GO:0043234//protein complex;GO:0014069//postsynaptic density;GO:0030054//cell junction;GO:0048471//perinuclear region of cytoplasm;GO:0005886//plasma membrane;GO:0005739//mitochondrion	GO:0005080//protein kinase C binding;GO:0005102//receptor binding;GO:0008022//protein C-terminus binding;GO:0046872//metal ion binding;GO:0019904//protein domain specific binding;GO:0042802//identical protein binding;GO:0005529//sugar binding;GO:0016887//ATPase activity	GO:0015844//monoamine transport;GO:0007243//intracellular protein kinase cascade;GO:0050803//regulation of synapse structure and activity;GO:0007205//activation of protein kinase C activity by G-protein coupled receptor protein signaling pathway;GO:0006605//protein targeting;GO:0043045//DNA methylation involved in embryo development;GO:0043046//DNA methylation involved in gamete generation;GO:000…	gi|291237495|ref|XP_002738671.1|/1.59847e-171/PREDICTED: protein interacting with PRKCA 1-like [Saccoglossus kowalevskii]
Unigene6041_No.2	50	133	12.79	36.8	1.52469	1.4485e-11	2.11388e-10	size 1788 gap 0 0%	GO:0000139//Golgi membrane;GO:0016021//integral to membrane;GO:0005637//nuclear inner membrane	GO:0003723//RNA binding	GO:0007166//cell surface receptor linked signaling pathway;GO:0015031//protein transport	gi|122140781|sp|Q3ZBG6.1|UNC50_BOVIN/6.27354e-95/RecName: Full=Protein unc-50 homolog
Unigene25926_No.2	23	61	5.88	16.88	1.52143	5.39234e-06	4.17176e-05	size 389 gap 0 0%	-	-	-	-
Unigene2315_No.2	49	130	12.53	35.97	1.52141	2.66944e-11	3.82109e-10	size 1841 gap 0 0%	-	GO:0003824//catalytic activity	-	gi|166796906|gb|AAI59343.1|/1.28961e-159/LOC100158266 protein [Xenopus laevis]
Unigene5717_No.2	37	98	9.46	27.12	1.51945	7.75964e-09	8.91797e-08	size 1427 gap 0 0%	-	-	-	gi|291242415|ref|XP_002741103.1|/8.63015e-65/PREDICTED: conserved hypothetical protein-like [Saccoglossus kowalevskii]
Unigene9941_No.2	17	45	4.35	12.45	1.51706	9.88496e-05	0.000604657	size 1358 gap 0 0%	-	-	-	-
Unigene5945_No.2	27	71	6.91	19.65	1.50777	1.04809e-06	8.94713e-06	size 1084 gap 0 0%	-	-	-	-
Unigene4606_No.2	40	105	10.23	29.06	1.50623	2.85044e-09	3.45395e-08	size 1405 gap 0 0%	-	-	-	-
Unigene10251_No.2	37	97	9.46	26.84	1.50447	1.18174e-08	1.31533e-07	size 1964 gap 0 0%	-	-	-	gi|260841449|ref|XP_002613928.1|/2.40344e-119/hypothetical protein BRAFLDRAFT_128636 [Branchiostoma floridae]
Unigene3531_No.2	34	89	8.7	24.63	1.50133	4.9147e-08	5.12475e-07	size 2863 gap 0 0%	GO:0005730//nucleolus	GO:0030331//estrogen receptor binding;GO:0004004//ATP-dependent RNA helicase activity;GO:0003714//transcription corepressor activity	GO:0006396//RNA processing;GO:0006200//ATP catabolic process	gi|291239093|ref|XP_002739459.1|/0/PREDICTED: ATP-dependent RNA helicase DDX54-like [Saccoglossus kowalevskii]
Unigene3194_No.2	356	931	91.07	257.63	1.50025	4.54724e-70	3.80263e-68	size 964 gap 0 0%	-	-	-	-
Unigene3395_No.2	31	81	7.93	22.41	1.49875	2.05154e-07	1.95188e-06	size 1920 gap 0 0%	-	-	GO:0006351//transcription, DNA-dependent	gi|334313151|ref|XP_001366716.2|/2.4037e-132/PREDICTED: CCAAT/enhancer-binding protein zeta [Monodelphis domestica]
Unigene8724_No.2	54	141	13.81	39.02	1.4985	6.7187e-12	1.00591e-10	size 595 gap 0 0%	-	-	-	-
Unigene413_No.2	50	130	12.79	35.97	1.49178	5.07384e-11	7.11065e-10	size 943 gap 0 0%	-	-	-	-
Unigene11311_No.2	22	57	5.63	15.77	1.48598	1.5391e-05	0.00010905	size 1415 gap 0 0%	GO:0005634//nucleus	GO:0046872//metal ion binding;GO:0003677//DNA binding;GO:0005524//ATP binding;GO:0003910//DNA ligase (ATP) activity	GO:0006260//DNA replication;GO:0007049//cell cycle;GO:0051103//DNA ligation involved in DNA repair;GO:0006310//DNA recombination;GO:0051301//cell division	gi|260801006|ref|XP_002595387.1|/0/hypothetical protein BRAFLDRAFT_69217 [Branchiostoma floridae]
Unigene5490_No.2	22	57	5.63	15.77	1.48598	1.5391e-05	0.000108989	size 530 gap 0 0%	-	-	-	-
Unigene7662_No.2	29	75	7.42	20.75	1.48362	7.05124e-07	6.19408e-06	size 1164 gap 0 0%	-	-	-	gi|291239743|ref|XP_002739781.1|/8.12115e-100/PREDICTED: CG12129-like [Saccoglossus kowalevskii]
CL5513.Contig1_No.2	102	261	26.09	72.22	1.4689	3.17228e-20	7.95323e-19	size 1752 gap 0 0%	GO:0005875//microtubule associated complex;GO:0005783//endoplasmic reticulum;GO:0005634//nucleus	GO:0004712//protein serine/threonine/tyrosine kinase activity;GO:0004674//protein serine/threonine kinase activity;GO:0005524//ATP binding	GO:0008407//bristle morphogenesis;GO:0031987//locomotion involved in locomotory behavior;GO:0000381//regulation of alternative nuclear mRNA splicing, via spliceosome;GO:0001964//startle response;GO:0007548//sex differentiation;GO:0008362//chitin-based embryonic cuticle biosynthetic process;GO:0009306//protein secretion;GO:0045494//photoreceptor cell maintenance;GO:0046777//protein autophosphoryla…	gi|321476826|gb|EFX87786.1|/5.82193e-146/darkener of apricot-like protein [Daphnia pulex]
Unigene5998_No.2	18	46	4.6	12.73	1.46853	0.000123481	0.000737928	size 1450 gap 0 0%	-	-	-	gi|348503742|ref|XP_003439422.1|/1.59123e-106/PREDICTED: zinc finger protein 277-like [Oreochromis niloticus]
Unigene4521_No.2	25	64	6.4	17.71	1.46842	5.51552e-06	4.26187e-05	size 4735 gap 0 0%	-	GO:0003676//nucleic acid binding;GO:0005524//ATP binding;GO:0008026//ATP-dependent helicase activity	-	gi|15150336|gb|AAK85400.1|AF399934_1/0/RNA helicase p47 [Spisula solidissima]
Unigene3890_No.2	45	115	11.51	31.82	1.46705	1.06814e-09	1.35096e-08	size 1135 gap 0 0%	-	-	-	gi|260817900|ref|XP_002603823.1|/2.66889e-15/hypothetical protein BRAFLDRAFT_86659 [Branchiostoma floridae]
Unigene7987_No.2	29	74	7.42	20.48	1.46472	1.06944e-06	9.12329e-06	size 587 gap 0 0%	-	-	-	-
CL5127.Contig1_No.2	184	469	47.07	129.78	1.46319	6.87152e-35	2.88264e-33	size 1861 gap 0 0%	GO:0044424//intracellular part	-	GO:0044260;GO:0044238//primary metabolic process;GO:0050794//regulation of cellular process;GO:0019222//regulation of metabolic process	gi|291230698|ref|XP_002735303.1|/2.01058e-59/PREDICTED: RPB5-mediating protein-like [Saccoglossus kowalevskii]
CL2563.Contig1_No.2	20	51	5.12	14.11	1.4625	5.36752e-05	0.000347032	size 348 gap 0 0%	-	-	-	-
Unigene7257_No.2	33	84	8.44	23.24	1.4613	2.08956e-07	1.98508e-06	size 637 gap 0 0%	-	-	-	-
Unigene3405_No.2	24	61	6.14	16.88	1.459	1.02543e-05	7.5082e-05	size 3497 gap 0 0%	-	-	GO:0006950//response to stress;GO:0042221//response to chemical stimulus	gi|198428387|ref|XP_002121679.1|/7.24079e-104/PREDICTED: similar to Carnitine O-palmitoyltransferase I, liver isoform (CPTI-L) (CPT I) (Carnitine palmitoyltransferase 1A) [Ciona intestinalis]
Unigene8900_No.2	178	452	45.53	125.08	1.45796	1.66078e-33	6.70163e-32	size 289 gap 0 0%	-	-	-	-
Unigene5033_No.2	28	71	7.16	19.65	1.4565	1.98118e-06	1.62996e-05	size 495 gap 0 0%	-	-	-	-
CL5225.Contig1_No.2	34	86	8.7	23.8	1.45187	1.7084e-07	1.64636e-06	size 3450 gap 0 0%	-	GO:0016740//transferase activity	-	gi|290978021|ref|XP_002671735.1|/3.16734e-27/TCCD-inducible-PARP-like domain-containing protein [Naegleria gruberi]
Unigene3821_No.2	53	134	13.56	37.08	1.45128	6.39298e-11	8.86163e-10	size 2245 gap 0 0%	-	-	-	gi|291243834|ref|XP_002741807.1|/4.40358e-80/PREDICTED: GK11735-like [Saccoglossus kowalevskii]
Unigene3552_No.2	97	245	24.81	67.8	1.45036	9.60606e-19	2.22815e-17	size 1363 gap 0 0%	GO:0044464//cell part	-	-	gi|260817866|ref|XP_002603806.1|/1.65437e-17/hypothetical protein BRAFLDRAFT_124675 [Branchiostoma floridae]
CL3607.Contig1_No.2	21	53	5.37	14.67	1.44987	4.36668e-05	0.000286255	size 1498 gap 0 0%	-	-	-	gi|291241104|ref|XP_002740457.1|/1.25163e-53/PREDICTED: hypothetical protein [Saccoglossus kowalevskii]
Unigene10441_No.2	44	111	11.26	30.72	1.44797	2.9569e-09	3.56934e-08	size 2443 gap 0 0%	GO:0005737//cytoplasm;GO:0016020//membrane	GO:0019900//kinase binding;GO:0008138//protein tyrosine/serine/threonine phosphatase activity	GO:0006470//protein dephosphorylation;GO:0033133//positive regulation of glucokinase activity	gi|156375717|ref|XP_001630226.1|/1.37693e-58/predicted protein [Nematostella vectensis]
Unigene1391_No.2	1432	3611	366.32	999.24	1.44773	1.63209e-252	4.61011e-250	size 720 gap 0 0%	GO:0022627//cytosolic small ribosomal subunit	GO:0003723//RNA binding;GO:0003735//structural constituent of ribosome;GO:0016787//hydrolase activity	GO:0006413//translational initiation;GO:0019083//viral transcription;GO:0006364//rRNA processing;GO:0006414//translational elongation;GO:0042274//ribosomal small subunit biogenesis;GO:0006415//translational termination;GO:0006614//SRP-dependent cotranslational protein targeting to membrane;GO:0000184//nuclear-transcribed mRNA catabolic process, nonsense-mediated decay	gi|345785728|ref|XP_533674.3|/9.72021e-69/PREDICTED: 40S ribosomal protein S16 [Canis lupus familiaris]
Unigene28569_No.2	48	121	12.28	33.48	1.44699	5.8774e-10	7.62323e-09	size 297 gap 0 0%	-	-	-	-
Unigene4702_No.2	31	78	7.93	21.58	1.4443	7.13192e-07	6.26062e-06	size 2032 gap 0 0%	-	-	-	gi|242018223|ref|XP_002429579.1|/1.00854e-35/limbic system-associated membrane protein precursor, putative [Pediculus humanus corporis]
Unigene4701_No.2	31	78	7.93	21.58	1.4443	7.13192e-07	6.2563e-06	size 728 gap 0 0%	-	-	-	-
CL3892.Contig1_No.2	55	138	14.07	38.19	1.44057	4.28938e-11	6.03123e-10	size 726 gap 0 0%	-	-	-	-
Unigene4974_No.2	63	158	16.12	43.72	1.43944	1.72297e-12	2.71721e-11	size 1539 gap 0 0%	-	-	-	-
Unigene8873_No.2	34	85	8.7	23.52	1.4348	2.57246e-07	2.42032e-06	size 2214 gap 0 0%	-	-	-	-
CL3464.Contig2_No.2	20	50	5.12	13.84	1.43463	8.14552e-05	0.000503099	size 301 gap 0 0%	-	-	-	-
Unigene3199_No.2	176	439	45.02	121.48	1.43208	9.06634e-32	3.39948e-30	size 768 gap 0 0%	GO:0005777//peroxisome;GO:0005739//mitochondrion;GO:0016020//membrane	-	GO:0034614//cellular response to reactive oxygen species;GO:0048839//inner ear development;GO:0007605//sensory perception of sound;GO:0032836//glomerular basement membrane development	gi|51858973|gb|AAH82223.1|/6.4986e-37/Mpv17 protein [Xenopus laevis]
CL5652.Contig1_No.2	86	214	22	59.22	1.42858	3.15938e-16	6.47724e-15	size 1608 gap 0 0%	-	-	-	-
Unigene5897_No.2	37	92	9.46	25.46	1.42832	9.29544e-08	9.34765e-07	size 2437 gap 0 0%	GO:0005730//nucleolus;GO:0031965//nuclear membrane;GO:0005654//nucleoplasm	-	GO:0006396//RNA processing	gi|291243824|ref|XP_002741803.1|/5.19265e-74/PREDICTED: Wilms tumour 1-associating protein-like [Saccoglossus kowalevskii]
Unigene3122_No.2	33	82	8.44	22.69	1.42674	4.74104e-07	4.27703e-06	size 1026 gap 0 0%	-	-	-	gi|291221417|ref|XP_002730715.1|/1.17645e-19/PREDICTED: cornifelin-like [Saccoglossus kowalevskii]
Unigene1792_No.2	612	1521	156.56	420.89	1.42673	3.2826e-105	3.93633e-103	size 6780 gap 0 0%	-	GO:0003824//catalytic activity;GO:0005488//binding	-	gi|294886221|ref|XP_002771617.1|/0/pyruvate:ferredoxin oxidoreductase/NADPH-cytochrome P450, putative [Perkinsus marinus ATCC 50983]
Unigene7560_No.2	54	134	13.81	37.08	1.42493	1.17478e-10	1.60393e-09	size 2439 gap 0 0%	GO:0005737//cytoplasm	GO:0003676//nucleic acid binding;GO:0005524//ATP binding;GO:0004815//aspartate-tRNA ligase activity	GO:0006422//aspartyl-tRNA aminoacylation	gi|198418317|ref|XP_002125902.1|/0/PREDICTED: similar to aspartyl-tRNA synthetase [Ciona intestinalis]
Unigene2428_No.2	56	139	14.33	38.46	1.42432	5.25168e-11	7.33562e-10	size 1249 gap 0 0%	GO:0042645//mitochondrial nucleoid;GO:0005730//nucleolus	GO:0003857//3-hydroxyacyl-CoA dehydrogenase activity;GO:0005515//protein binding;GO:0070403//NAD+ binding;GO:0016836//hydro-lyase activity;GO:0003985//acetyl-CoA C-acetyltransferase activity	GO:0006635//fatty acid beta-oxidation;GO:0042221//response to chemical stimulus	gi|126697366|gb|ABO26640.1|/7.08504e-113/l-3-hydroxyacyl-coenzyme a dehydrogenase, short chain [Haliotis discus discus]
Unigene19564_No.2	27	67	6.91	18.54	1.42388	5.53336e-06	4.27306e-05	size 509 gap 0 0%	-	-	-	-
Unigene8130_No.2	25	62	6.4	17.16	1.42291	1.26081e-05	9.09543e-05	size 1050 gap 0 0%	-	-	-	gi|126273285|ref|XP_001375597.1|/2.02138e-107/PREDICTED: TATA-binding protein-associated factor 172 [Monodelphis domestica]
Unigene3835_No.2	86	213	22	58.94	1.42174	4.71026e-16	9.50351e-15	size 1880 gap 0 0%	-	-	-	gi|260830481|ref|XP_002610189.1|/1.72927e-26/hypothetical protein BRAFLDRAFT_121525 [Branchiostoma floridae]
Unigene4847_No.2	19	47	4.86	13.01	1.42059	0.000152035	0.000889743	size 2027 gap 0 0%	GO:0005739//mitochondrion	GO:0004828//serine-tRNA ligase activity;GO:0005524//ATP binding	GO:0006434//seryl-tRNA aminoacylation;GO:0001569//patterning of blood vessels	gi|291236905|ref|XP_002738381.1|/0/PREDICTED: seryl-tRNA synthetase-like [Saccoglossus kowalevskii]
Unigene7281_No.2	38	94	9.72	26.01	1.42004	7.57888e-08	7.71298e-07	size 1867 gap 0 0%	-	-	-	gi|241555081|ref|XP_002399750.1|/2.83098e-37/dermal papilla derived protein, putative [Ixodes scapularis]
Unigene2548_No.2	214	529	54.74	146.39	1.41915	1.90299e-37	8.48734e-36	size 2274 gap 0 0%	GO:0005783//endoplasmic reticulum;GO:0044425//membrane part	GO:0016740//transferase activity	-	gi|260816281|ref|XP_002602900.1|/0/hypothetical protein BRAFLDRAFT_283789 [Branchiostoma floridae]
CL3576.Contig1_No.2	117	289	29.93	79.97	1.41787	3.67562e-21	9.65306e-20	size 2174 gap 0 0%	-	GO:0043874//acireductone synthase activity	GO:0016311//dephosphorylation;GO:0019509//L-methionine salvage from methylthioadenosine	gi|350421027|ref|XP_003492706.1|/1.04603e-70/PREDICTED: hypothetical protein LOC100749373 [Bombus impatiens]
Unigene1431_No.2	236	582	60.37	161.05	1.4156	6.91524e-41	3.35495e-39	size 1842 gap 0 0%	-	-	-	gi|48140594|ref|XP_393519.1|/9.03789e-12/PREDICTED: fatty acid-binding protein, adipocyte-like [Apis mellifera]
Unigene8422_No.2	43	106	11	29.33	1.41487	1.21946e-08	1.35494e-07	size 690 gap 0 0%	-	-	-	gi|156393394|ref|XP_001636313.1|/1.38165e-29/predicted protein [Nematostella vectensis]
Unigene1498_No.2	333	820	85.18	226.91	1.41353	8.93664e-57	6.01025e-55	size 1478 gap 0 0%	GO:0005634//nucleus	GO:0003924//GTPase activity;GO:0005525//GTP binding	GO:0007264//small GTPase mediated signal transduction;GO:0006913//nucleocytoplasmic transport;GO:0006184//GTP catabolic process;GO:0006886//intracellular protein transport	gi|348514199|ref|XP_003444628.1|/1.86336e-110/PREDICTED: GTP-binding nuclear protein Ran-like [Oreochromis niloticus]
Unigene2223_No.2	65	160	16.63	44.28	1.41287	2.57202e-12	3.98694e-11	size 481 gap 0 0%	-	-	-	gi|346468689|gb|AEO34189.1|/2.0442e-24/hypothetical protein [Amblyomma maculatum]
Unigene11572_No.2	24	59	6.14	16.33	1.41121	2.3371e-05	0.000160491	size 1246 gap 0 0%	-	-	-	gi|115644447|ref|XP_792604.2|/3.10862e-52/PREDICTED: similar to Leucine carboxyl methyltransferase 2 [Strongylocentrotus purpuratus]
Unigene11609_No.2	35	86	8.95	23.8	1.411	3.14334e-07	2.8911e-06	size 1897 gap 0 0%	-	-	-	-
Unigene1400_No.2	883	2170	225.88	600.49	1.41058	9.5257e-147	1.61442e-144	size 598 gap 0 0%	GO:0005840//ribosome	GO:0003735//structural constituent of ribosome;GO:0000166//nucleotide binding	GO:0006412//translation	gi|260802302|ref|XP_002596031.1|/1.98547e-57/hypothetical protein BRAFLDRAFT_66238 [Branchiostoma floridae]
Unigene2589_No.2	73	179	18.67	49.53	1.40758	1.54941e-13	2.64711e-12	size 712 gap 0 0%	-	-	-	-
Unigene2516_No.2	20	49	5.12	13.56	1.40514	0.000122996	0.000735371	size 1143 gap 0 0%	-	-	-	-
Unigene3568_No.2	45	110	11.51	30.44	1.40308	8.09986e-09	9.27543e-08	size 1837 gap 0 0%	-	-	-	-
Unigene7288_No.2	63	154	16.12	42.62	1.40268	8.54312e-12	1.27306e-10	size 969 gap 0 0%	GO:0005903//brush border;GO:0005902//microvillus	GO:0016655//oxidoreductase activity, acting on NADH or NADPH, quinone or similar compound as acceptor;GO:0050038//L-xylulose reductase (NADP+) activity	GO:0006739//NADP metabolic process;GO:0006006//glucose metabolic process;GO:0005997//xylulose metabolic process;GO:0055114//oxidation-reduction process;GO:0051289//protein homotetramerization	gi|229365856|gb|ACQ57908.1|/6.19447e-76/L-xylulose reductase [Anoplopoma fimbria]
Unigene2468_No.2	177	432	45.28	119.54	1.40055	2.60696e-30	9.33439e-29	size 4347 gap 0 0%	-	-	-	gi|355784892|gb|EHH65743.1|/0/hypothetical protein EGM_02572, partial [Macaca fascicularis]
Unigene10870_No.2	25	61	6.4	16.88	1.39917	1.89453e-05	0.000131808	size 825 gap 0 0%	-	-	-	-
Unigene4551_No.2	25	61	6.4	16.88	1.39917	1.89453e-05	0.000131736	size 1190 gap 0 0%	-	-	-	-
Unigene7293_No.2	28	68	7.16	18.82	1.39424	6.73834e-06	5.15039e-05	size 790 gap 0 0%	-	-	-	-
Unigene483_No.2	49	119	12.53	32.93	1.39402	2.39428e-09	2.92913e-08	size 925 gap 0 0%	-	-	-	-
Unigene12017_No.2	40	97	10.23	26.84	1.39158	7.49944e-08	7.64438e-07	size 417 gap 0 0%	-	-	-	-
Unigene1873_No.2	505	1224	129.18	338.71	1.39067	7.52362e-82	7.13677e-80	size 823 gap 0 0%	-	-	-	-
Unigene4134_No.2	50	121	12.79	33.48	1.38828	1.94937e-09	2.41741e-08	size 1766 gap 0 0%	GO:0005730//nucleolus;GO:0005694//chromosome	GO:0005515//protein binding	GO:0006357//regulation of transcription from RNA polymerase II promoter;GO:0006259//DNA metabolic process;GO:0071168//protein localization to chromatin;GO:0007067//mitosis;GO:0006974//response to DNA damage stimulus	gi|148235979|ref|NP_001089034.1|/3.1949e-67/RAD21 homolog [Xenopus laevis]
Unigene8708_No.2	72	174	18.42	48.15	1.38626	6.2046e-13	1.01241e-11	size 592 gap 0 0%	-	-	-	-
Unigene6434_No.2	46	111	11.77	30.72	1.38406	9.80892e-09	1.11025e-07	size 559 gap 0 0%	-	-	-	gi|260810857|ref|XP_002600139.1|/2.29377e-06/hypothetical protein BRAFLDRAFT_118244 [Branchiostoma floridae]
Unigene16233_No.2	22	53	5.63	14.67	1.38166	8.0325e-05	0.000497084	size 362 gap 0 0%	-	-	-	-
CL3020.Contig1_No.2	113	272	28.91	75.27	1.38051	2.83194e-19	6.74097e-18	size 2546 gap 0 0%	GO:0005886//plasma membrane	-	GO:0009987//cellular process;GO:0006811//ion transport	gi|269785289|ref|NP_001161572.1|/3.08499e-93/iodide transporter-like protein [Saccoglossus kowalevskii]
Unigene7399_No.2	42	101	10.74	27.95	1.37985	4.95378e-08	5.15704e-07	size 2426 gap 0 0%	GO:0005794//Golgi apparatus;GO:0005634//nucleus	GO:0003676//nucleic acid binding;GO:0005524//ATP binding;GO:0005515//protein binding;GO:0043140//ATP-dependent 3'-5' DNA helicase activity	GO:0032508//DNA duplex unwinding;GO:0006307//DNA dealkylation involved in DNA repair;GO:0006351//transcription, DNA-dependent;GO:0008283//cell proliferation	gi|348534859|ref|XP_003454919.1|/0/PREDICTED: activating signal cointegrator 1 complex subunit 3 [Oreochromis niloticus]
Unigene9339_No.2	47	113	12.02	31.27	1.37934	7.9762e-09	9.15031e-08	size 566 gap 0 0%	-	-	-	-
Unigene3834_No.2	48	115	12.28	31.82	1.37362	6.48374e-09	7.5059e-08	size 1139 gap 0 0%	-	-	-	gi|291238162|ref|XP_002738993.1|/7.36176e-98/PREDICTED: hypothetical protein [Saccoglossus kowalevskii]
Unigene2594_No.2	28	67	7.16	18.54	1.37261	1.00566e-05	7.37619e-05	size 761 gap 0 0%	-	-	-	gi|328791463|ref|XP_003251572.1|/2.44755e-12/PREDICTED: hypothetical protein LOC100576621 [Apis mellifera]
Unigene6488_No.2	26	62	6.65	17.16	1.36762	2.29114e-05	0.000157505	size 1674 gap 0 0%	-	-	-	gi|291220996|ref|XP_002730509.1|/1.10689e-45/PREDICTED: predicted protein-like [Saccoglossus kowalevskii]
Unigene14914_No.2	21	50	5.37	13.84	1.36585	0.000148921	0.000871917	size 515 gap 0 0%	-	-	-	-
Unigene3947_No.2	266	631	68.05	174.61	1.35947	1.1957e-41	5.93692e-40	size 971 gap 0 0%	-	-	-	-
Unigene1840_No.2	108	256	27.63	70.84	1.35833	8.03438e-18	1.7854e-16	size 2018 gap 0 0%	GO:0016507//fatty acid beta-oxidation multienzyme complex;GO:0005743//mitochondrial inner membrane;GO:0042645//mitochondrial nucleoid	GO:0051287//NAD binding;GO:0016508//long-chain-enoyl-CoA hydratase activity;GO:0000062//fatty-acyl-CoA binding;GO:0003988//acetyl-CoA C-acyltransferase activity;GO:0003857//3-hydroxyacyl-CoA dehydrogenase activity;GO:0005515//protein binding;GO:0016509//long-chain-3-hydroxyacyl-CoA dehydrogenase activity;GO:0004300//enoyl-CoA hydratase activity	GO:0006635//fatty acid beta-oxidation	gi|41053347|ref|NP_956313.1|/0/trifunctional enzyme subunit beta, mitochondrial [Danio rerio]
Unigene4294_No.2	74	175	18.93	48.43	1.35523	1.32404e-12	2.09849e-11	size 1444 gap 0 0%	-	-	-	gi|260799824|ref|XP_002594884.1|/3.84505e-36/hypothetical protein BRAFLDRAFT_86052 [Branchiostoma floridae]
CL4230.Contig2_No.2	44	104	11.26	28.78	1.35386	4.83304e-08	5.05204e-07	size 727 gap 0 0%	-	-	-	-
Unigene6381_No.2	37	87	9.46	24.07	1.34732	6.80238e-07	5.99203e-06	size 834 gap 0 0%	-	-	-	gi|307213083|gb|EFN88605.1|/2.46092e-11/hypothetical protein EAI_10907 [Harpegnathos saltator]
Unigene22774_No.2	66	155	16.88	42.89	1.34533	3.25496e-11	4.62277e-10	size 275 gap 0 0%	-	-	-	-
Unigene5715_No.2	29	68	7.42	18.82	1.34278	1.20699e-05	8.74691e-05	size 1197 gap 0 0%	GO:0005874//microtubule;GO:0005737//cytoplasm	GO:0003924//GTPase activity;GO:0005198//structural molecule activity;GO:0005525//GTP binding	GO:0051258//protein polymerization;GO:0006184//GTP catabolic process;GO:0007018//microtubule-based movement	gi|417854|sp|P33188.1|TBB1_PARTE/0/RecName: Full=Tubulin beta chain; AltName: Full=Beta-tubulin
Unigene7527_No.2	44	103	11.26	28.5	1.33976	7.12972e-08	7.29677e-07	size 1638 gap 0 0%	-	-	-	gi|348586094|ref|XP_003478805.1|/2.06511e-105/PREDICTED: protein IWS1 homolog isoform 3 [Cavia porcellus]
Unigene4789_No.2	30	70	7.67	19.37	1.33653	9.74224e-06	7.15801e-05	size 661 gap 0 0%	GO:0005829//cytosol;GO:0000178//exosome (RNase complex);GO:0005730//nucleolus	GO:0003723//RNA binding;GO:0005515//protein binding;GO:0004532//exoribonuclease activity	GO:0006396//RNA processing;GO:0043928//exonucleolytic nuclear-transcribed mRNA catabolic process involved in deadenylation-dependent decay	gi|156407009|ref|XP_001641337.1|/1.26898e-53/predicted protein [Nematostella vectensis]
CL957.Contig1_No.2	120	280	30.7	77.48	1.33559	6.79594e-19	1.59673e-17	size 1048 gap 0 0%	-	-	-	-
Unigene2686_No.2	94	219	24.05	60.6	1.33328	4.53688e-15	8.64592e-14	size 2325 gap 0 0%	-	-	-	-
Unigene3375_No.2	310	722	79.3	199.79	1.33309	4.79442e-46	2.57139e-44	size 2344 gap 0 0%	-	-	-	-
Unigene576_No.2	64	149	16.37	41.23	1.33264	1.06491e-10	1.45863e-09	size 4460 gap 0 0%	-	-	-	gi|291223286|ref|XP_002731641.1|/1.53351e-37/PREDICTED: synaptopodin-2, putative-like [Saccoglossus kowalevskii]
Unigene3000_No.2	83	193	21.23	53.41	1.33101	2.04694e-13	3.46453e-12	size 527 gap 0 0%	-	-	-	-
Unigene7953_No.2	28	65	7.16	17.99	1.32916	2.21334e-05	0.000152404	size 847 gap 0 0%	-	-	-	-
Unigene9739_No.2	31	72	7.93	19.92	1.32882	7.86156e-06	5.90593e-05	size 1844 gap 0 0%	-	-	-	gi|312222613|dbj|BAJ33521.1|/1.30205e-18/hypothetical protein [Hemicentrotus pulcherrimus]
Unigene11804_No.2	38	88	9.72	24.35	1.32489	8.11002e-07	7.06556e-06	size 1454 gap 0 0%	-	-	-	gi|383854269|ref|XP_003702644.1|/1.38263e-25/PREDICTED: uncharacterized protein LOC100883322 [Megachile rotundata]
Unigene2783_No.2	35	81	8.95	22.41	1.32418	2.26424e-06	1.8461e-05	size 3872 gap 0 0%	-	-	-	gi|260801974|ref|XP_002595869.1|/3.77486e-101/hypothetical protein BRAFLDRAFT_84237 [Branchiostoma floridae]
Unigene2670_No.2	174	402	44.51	111.24	1.32147	4.87624e-26	1.56126e-24	size 2120 gap 0 0%	-	-	-	gi|291240425|ref|XP_002740119.1|/9.86557e-50/PREDICTED: slowmo homolog 2-like [Saccoglossus kowalevskii]
Unigene3013_No.2	97	224	24.81	61.99	1.32111	3.55474e-15	6.80486e-14	size 790 gap 0 0%	GO:0005622//intracellular	-	-	gi|226372844|gb|ACO52047.1|/7.85334e-17/Mitochondrial 28S ribosomal protein S17 [Rana catesbeiana]
Unigene11313_No.2	26	60	6.65	16.6	1.31976	5.0404e-05	0.000327047	size 243 gap 0 0%	-	-	-	-
Unigene1445_No.2	114	263	29.16	72.78	1.31955	1.56579e-17	3.44338e-16	size 1230 gap 0 0%	GO:0005875//microtubule associated complex;GO:0005886//plasma membrane;GO:0010008//endosome membrane	GO:0031625//ubiquitin protein ligase binding;GO:0004842//ubiquitin-protein ligase activity;GO:0005524//ATP binding	GO:0008054//cyclin catabolic process;GO:0008340//determination of adult lifespan;GO:0070979//protein K11-linked ubiquitination;GO:0070936//protein K48-linked ubiquitination;GO:0045676//regulation of R7 cell differentiation;GO:0040007//growth;GO:0031647//regulation of protein stability;GO:0048132//female germ-line stem cell division;GO:0006513//protein monoubiquitination;GO:0042787//protein ubiqui…	gi|383856822|ref|XP_003703906.1|/2.56669e-75/PREDICTED: ubiquitin-conjugating enzyme E2-17 kDa-like [Megachile rotundata]
Unigene4494_No.2	36	83	9.21	22.97	1.31848	1.8281e-06	1.50987e-05	size 2212 gap 0 0%	-	-	-	gi|260825636|ref|XP_002607772.1|/1.41952e-123/hypothetical protein BRAFLDRAFT_117319 [Branchiostoma floridae]
Unigene6346_No.2	46	106	11.77	29.33	1.31726	6.86408e-08	7.0476e-07	size 1465 gap 0 0%	-	-	-	-
Unigene4426_No.2	106	244	27.12	67.52	1.31596	2.56362e-16	5.27284e-15	size 2335 gap 0 0%	GO:0009986//cell surface;GO:0005886//plasma membrane;GO:0071556;GO:0071458//integral to cytosolic side of endoplasmic reticulum membrane;GO:0005791//rough endoplasmic reticulum	GO:0042500//aspartic endopeptidase activity, intramembrane cleaving;GO:0042803//protein homodimerization activity	GO:0033619//membrane protein proteolysis;GO:0043523//regulation of neuron apoptosis	gi|260829335|ref|XP_002609617.1|/1.78649e-140/hypothetical protein BRAFLDRAFT_87838 [Branchiostoma floridae]
Unigene11862_No.2	47	108	12.02	29.89	1.31423	5.55126e-08	5.75078e-07	size 262 gap 0 0%	-	-	-	-
Unigene3523_No.2	47	108	12.02	29.89	1.31423	5.55126e-08	5.7461e-07	size 1284 gap 0 0%	-	GO:0016429//tRNA (adenine-N1-)-methyltransferase activity	GO:0030488//tRNA methylation	gi|260830499|ref|XP_002610198.1|/1.49179e-105/hypothetical protein BRAFLDRAFT_114350 [Branchiostoma floridae]
Unigene4364_No.2	91	209	23.28	57.83	1.31273	3.85852e-14	6.87877e-13	size 2003 gap 0 0%	-	-	GO:0042221//response to chemical stimulus	gi|156630488|sp|A2BE76.1|CP072_DANRE/3.51889e-41/RecName: Full=UPF0472 protein C16orf72 homolog
CL48.Contig5_No.2	27	62	6.91	17.16	1.31229	4.05596e-05	0.000266849	size 493 gap 0 0%	-	GO:0003824//catalytic activity	-	gi|89274025|dbj|BAE80729.1|/4.53443e-46/hypothetical protein [Luciola cruciata]
CL3451.Contig1_No.2	106	243	27.12	67.24	1.30996	3.73492e-16	7.5838e-15	size 1916 gap 0 0%	-	GO:0005488//binding;GO:0016616//oxidoreductase activity, acting on the CH-OH group of donors, NAD or NADP as acceptor	-	gi|260837447|ref|XP_002613715.1|/2.50561e-97/hypothetical protein BRAFLDRAFT_104160 [Branchiostoma floridae]
Unigene4965_No.2	35	80	8.95	22.14	1.3067	3.32742e-06	2.66676e-05	size 3221 gap 0 0%	-	-	-	gi|301762786|ref|XP_002916814.1|/2.08594e-174/PREDICTED: oxysterol-binding protein-related protein 11-like [Ailuropoda melanoleuca]
CL5189.Contig1_No.2	32	73	8.19	20.2	1.30242	9.32752e-06	6.86521e-05	size 301 gap 0 0%	-	-	-	-
Unigene2276_No.2	61	139	15.6	38.46	1.30181	9.15512e-10	1.16254e-08	size 518 gap 0 0%	GO:0016020//membrane;GO:0005739//mitochondrion	-	-	gi|260819521|ref|XP_002605085.1|/5.12456e-17/hypothetical protein BRAFLDRAFT_124144 [Branchiostoma floridae]
Unigene36379_No.2	25	57	6.4	15.77	1.30104	9.24556e-05	0.000567457	size 247 gap 0 0%	-	-	-	-
Unigene1652_No.2	587	1329	150.16	367.76	1.29226	2.00516e-79	1.86041e-77	size 1037 gap 0 0%	-	-	-	gi|359321890|ref|XP_540775.4|/3.2571e-09/PREDICTED: uncharacterized protein LOC483654 [Canis lupus familiaris]
Unigene21588_No.2	61	138	15.6	38.19	1.29165	1.33349e-09	1.66831e-08	size 322 gap 0 0%	-	-	-	-
Unigene1575_No.2	548	1235	140.18	341.75	1.28566	2.3293e-73	2.07047e-71	size 842 gap 0 0%	GO:0005730//nucleolus	GO:0003723//RNA binding	-	gi|148228223|ref|NP_001079442.1|/4.15651e-91/RNA-binding protein PNO1 [Xenopus laevis]
Unigene2362_No.2	56	126	14.33	34.87	1.28295	8.17274e-09	9.35047e-08	size 822 gap 0 0%	-	-	-	-
Unigene503_No.2	36	81	9.21	22.41	1.28287	3.92406e-06	3.10771e-05	size 1177 gap 0 0%	GO:0031265//CD95 death-inducing signaling complex	GO:0042802//identical protein binding;GO:0032813//tumor necrosis factor receptor superfamily binding	GO:0032760//positive regulation of tumor necrosis factor production;GO:0060340//positive regulation of type I interferon-mediated signaling pathway;GO:0070265//necrotic cell death;GO:0051607//defense response to virus;GO:0008624//induction of apoptosis by extracellular signals;GO:0071260//cellular response to mechanical stimulus;GO:0043123//positive regulation of I-kappaB kinase/NF-kappaB cascade…	gi|260781808|ref|XP_002585991.1|/1.02965e-25/hypothetical protein BRAFLDRAFT_255736 [Branchiostoma floridae]
Unigene3739_No.2	32	72	8.19	19.92	1.28228	1.36655e-05	9.83031e-05	size 910 gap 0 0%	-	-	-	-
Unigene3342_No.2	33	74	8.44	20.48	1.2789	1.09917e-05	8.00665e-05	size 2728 gap 0 0%	GO:0016607//nuclear speck;GO:0005786//signal recognition particle, endoplasmic reticulum targeting;GO:0005730//nucleolus;GO:0005829//cytosol	GO:0008144//drug binding;GO:0043021//ribonucleoprotein binding;GO:0008312//7S RNA binding;GO:0005525//GTP binding;GO:0030942//endoplasmic reticulum signal peptide binding;GO:0019003//GDP binding;GO:0003924//GTPase activity	GO:0006412//translation;GO:0006184//GTP catabolic process;GO:0042493//response to drug;GO:0006617//SRP-dependent cotranslational protein targeting to membrane, signal sequence recognition;GO:0006616//SRP-dependent cotranslational protein targeting to membrane, translocation	gi|45360609|ref|NP_988977.1|/0/signal recognition particle 54kDa [Xenopus (Silurana) tropicalis]
Unigene8968_No.2	29	65	7.42	17.99	1.2777	3.84828e-05	0.000254371	size 1604 gap 0 0%	-	-	-	gi|38348572|ref|NP_941071.1|/1.47035e-23/proline-rich protein BstNI subfamily 1 precursor [Mus musculus]
Unigene2769_No.2	162	363	41.44	100.45	1.27738	1.56931e-22	4.32701e-21	size 1638 gap 0 0%	-	-	-	gi|156402666|ref|XP_001639711.1|/6.79912e-24/predicted protein [Nematostella vectensis]
Unigene4726_No.2	42	94	10.74	26.01	1.27607	7.35896e-07	6.43327e-06	size 1198 gap 0 0%	-	-	-	-
Unigene3125_No.2	122	273	31.21	75.55	1.27542	2.74624e-17	5.9773e-16	size 825 gap 0 0%	-	-	-	-
Unigene8484_No.2	34	76	8.7	21.03	1.27336	8.841e-06	6.54121e-05	size 2013 gap 0 0%	-	-	-	-
Unigene14293_No.2	34	76	8.7	21.03	1.27336	8.841e-06	6.5374e-05	size 971 gap 0 0%	GO:0016020//membrane;GO:0005783//endoplasmic reticulum	GO:0016627//oxidoreductase activity, acting on the CH-CH group of donors	GO:0044249//cellular biosynthetic process;GO:0016093	gi|260789730|ref|XP_002589898.1|/3.44067e-50/hypothetical protein BRAFLDRAFT_225387 [Branchiostoma floridae]
Unigene1544_No.2	1022	2282	261.44	631.48	1.27226	8.2069e-132	1.213e-129	size 1376 gap 0 0%	GO:0043231//intracellular membrane-bounded organelle;GO:0044444//cytoplasmic part	GO:0008234//cysteine-type peptidase activity	GO:0001525//angiogenesis	gi|945054|gb|AAA74445.1|/3.01595e-176/cathepsin B-like protease [Urechis caupo]
Unigene8814_No.2	35	78	8.95	21.58	1.26974	7.11102e-06	5.39953e-05	size 755 gap 0 0%	-	-	-	-
Unigene1806_No.2	44	98	11.26	27.12	1.26815	4.77934e-07	4.30852e-06	size 3922 gap 0 0%	-	-	-	gi|193673890|ref|XP_001946785.1|/2.21081e-24/PREDICTED: pentatricopeptide repeat-containing protein 2-like [Acyrthosiphon pisum]
Unigene3886_No.2	27	60	6.91	16.6	1.26443	8.73362e-05	0.000537073	size 1135 gap 0 0%	-	GO:0003824//catalytic activity	-	gi|260793202|ref|XP_002591601.1|/3.30823e-66/hypothetical protein BRAFLDRAFT_281070 [Branchiostoma floridae]
Unigene6405_No.2	27	60	6.91	16.6	1.26443	8.73362e-05	0.000536814	size 2334 gap 0 0%	GO:0031981//nuclear lumen;GO:0000781//chromosome, telomeric region	GO:0005488//binding	GO:0051052;GO:0050790//regulation of catalytic activity;GO:0007004//telomere maintenance via telomerase	gi|260820590|ref|XP_002605617.1|/4.26434e-17/hypothetical protein BRAFLDRAFT_232831 [Branchiostoma floridae]
Unigene9916_No.2	37	82	9.46	22.69	1.26214	4.60046e-06	3.58971e-05	size 1998 gap 0 0%	-	-	-	gi|115683936|ref|XP_789929.2|/1.2836e-168/PREDICTED: similar to axonemal p66.0 [Strongylocentrotus purpuratus]
Unigene1598_No.2	1758	3893	449.71	1077.28	1.26033	3.41204e-220	8.1831e-218	size 1133 gap 0 0%	-	-	-	-
CL4723.Contig1_No.2	189	418	48.35	115.67	1.25843	3.76792e-25	1.1653e-23	size 3656 gap 0 0%	GO:0005741//mitochondrial outer membrane	GO:0016746//transferase activity, transferring acyl groups	GO:0006635//fatty acid beta-oxidation;GO:0042221//response to chemical stimulus;GO:0046320//regulation of fatty acid oxidation;GO:0006853//carnitine shuttle	gi|350399241|ref|XP_003485465.1|/0/PREDICTED: carnitine O-palmitoyltransferase 1, liver isoform-like isoform 1 [Bombus impatiens]
Unigene3536_No.2	38	84	9.72	23.24	1.25758	3.70034e-06	2.94521e-05	size 689 gap 0 0%	-	-	-	-
Unigene6897_No.2	29	64	7.42	17.71	1.25507	5.61688e-05	0.000361683	size 1949 gap 0 0%	GO:0015630//microtubule cytoskeleton;GO:0005737//cytoplasm;GO:0005634//nucleus;GO:0044430//cytoskeletal part	-	-	gi|291244637|ref|XP_002742202.1|/3.29235e-36/PREDICTED: restin-like [Saccoglossus kowalevskii]
Unigene9416_No.2	45	99	11.51	27.4	1.25129	5.58192e-07	4.98958e-06	size 1574 gap 0 0%	-	-	-	-
Unigene5765_No.2	60	132	15.35	36.53	1.25084	7.28356e-09	8.3784e-08	size 1962 gap 0 0%	GO:0005794//Golgi apparatus	GO:0046872//metal ion binding	-	gi|260818627|ref|XP_002604484.1|/3.26469e-92/hypothetical protein BRAFLDRAFT_114510 [Branchiostoma floridae]
Unigene3356_No.2	61	134	15.6	37.08	1.2491	5.87598e-09	6.87749e-08	size 1449 gap 0 0%	-	-	-	gi|189240973|ref|XP_967534.2|/1.24406e-34/PREDICTED: similar to tnf receptor associated factor [Tribolium castaneum]
Unigene4709_No.2	36	79	9.21	21.86	1.24702	8.3073e-06	6.15709e-05	size 719 gap 0 0%	-	-	-	-
Unigene2098_No.2	191	419	48.86	115.95	1.24678	7.32026e-25	2.22602e-23	size 953 gap 0 0%	-	GO:0008445//D-aspartate oxidase activity;GO:0005515//protein binding	GO:0006533//aspartate catabolic process	gi|348510777|ref|XP_003442921.1|/3.55292e-60/PREDICTED: D-aspartate oxidase-like [Oreochromis niloticus]
CL1585.Contig1_No.2	217	475	55.51	131.44	1.24358	7.25374e-28	2.43921e-26	size 2353 gap 0 0%	-	-	-	gi|260815839|ref|XP_002602680.1|/5.04936e-42/hypothetical protein BRAFLDRAFT_210411 [Branchiostoma floridae]
Unigene6912_No.2	154	336	39.39	92.98	1.23909	4.6095e-20	1.14213e-18	size 614 gap 0 0%	-	-	-	-
Unigene27788_No.2	28	61	7.16	16.88	1.23728	0.000101923	0.000622259	size 340 gap 0 0%	-	-	-	-
Unigene5539_No.2	89	194	22.77	53.68	1.23725	3.42632e-12	5.24091e-11	size 879 gap 0 0%	-	-	-	-
Unigene4279_No.2	113	246	28.91	68.07	1.23545	4.88002e-15	9.28592e-14	size 1236 gap 0 0%	-	-	-	-
Unigene1466_No.2	263	572	67.28	158.28	1.23423	7.48822e-33	2.9287e-31	size 1344 gap 0 0%	-	GO:0005509//calcium ion binding	-	gi|11596085|dbj|BAB18897.1|/3.47499e-52/troponin C [Perinereis vancaurica tetradentata]
Unigene5711_No.2	66	143	16.88	39.57	1.22909	2.88566e-09	3.4933e-08	size 996 gap 0 0%	-	-	-	-
Unigene16551_No.2	67	145	17.14	40.12	1.22695	2.32678e-09	2.86032e-08	size 450 gap 0 0%	GO:0005783//endoplasmic reticulum;GO:0044425//membrane part	GO:0016491//oxidoreductase activity	-	gi|156230213|gb|AAI51860.1|/3.21989e-13/Si:dkey-239i20.2 protein [Danio rerio]
Unigene7639_No.2	67	145	17.14	40.12	1.22695	2.32678e-09	2.85756e-08	size 307 gap 0 0%	-	-	-	-
Unigene6351_No.2	44	95	11.26	26.29	1.22331	1.44568e-06	1.20736e-05	size 666 gap 0 0%	-	-	-	-
Unigene8581_No.2	38	82	9.72	22.69	1.22303	7.74706e-06	5.82335e-05	size 1182 gap 0 0%	-	-	-	-
Unigene11861_No.2	32	69	8.19	19.09	1.22088	4.19766e-05	0.000275602	size 472 gap 0 0%	GO:0005856//cytoskeleton;GO:0005737//cytoplasm	GO:0005524//ATP binding	-	gi|21898544|gb|AAM77134.1|/9.61052e-69/actin I [Opisthonecta henneguyi]
Unigene12736_No.2	33	71	8.44	19.65	1.21921	3.3642e-05	0.000223652	size 736 gap 0 0%	-	-	-	-
CL1234.Contig3_No.2	79	170	20.21	47.04	1.21882	1.23027e-10	1.6779e-09	size 1090 gap 0 0%	-	-	-	-
Unigene2238_No.2	367	789	93.88	218.33	1.21762	9.25208e-44	4.8198e-42	size 292 gap 0 0%	-	-	-	-
Unigene3773_No.2	134	288	34.28	79.7	1.21721	5.60268e-17	1.1909e-15	size 780 gap 0 0%	-	-	-	gi|260786157|ref|XP_002588125.1|/2.80978e-43/hypothetical protein BRAFLDRAFT_124952 [Branchiostoma floridae]
Unigene2120_No.2	179	384	45.79	106.26	1.21449	4.70668e-22	1.27291e-20	size 1926 gap 0 0%	GO:0030130//clathrin coat of trans-Golgi network vesicle;GO:0030132//clathrin coat of coated pit	GO:0005488//binding;GO:0005198//structural molecule activity	GO:0016192//vesicle-mediated transport;GO:0006886//intracellular protein transport	gi|242006398|ref|XP_002424037.1|/1.07101e-63/clathrin heavy chain, putative [Pediculus humanus corporis]
CL718.Contig1_No.2	66	141	16.88	39.02	1.2089	5.9242e-09	6.90849e-08	size 3120 gap 0 0%	GO:0044424//intracellular part	GO:0005515//protein binding	GO:0044237//cellular metabolic process;GO:0007165//signal transduction	gi|260832926|ref|XP_002611408.1|/1.81032e-74/hypothetical protein BRAFLDRAFT_117230 [Branchiostoma floridae]
Unigene6485_No.2	37	79	9.46	21.86	1.20838	1.39024e-05	9.95567e-05	size 1251 gap 0 0%	-	-	-	-
Unigene2834_No.2	30	64	7.67	17.71	1.20727	9.44886e-05	0.000579375	size 1081 gap 0 0%	GO:0005759//mitochondrial matrix	GO:0042802//identical protein binding;GO:0004252//serine-type endopeptidase activity;GO:0005524//ATP binding	GO:0051260//protein homooligomerization;GO:0006515//misfolded or incompletely synthesized protein catabolic process	gi|321468091|gb|EFX79078.1|/6.18095e-91/hypothetical protein DAPPUDRAFT_231060 [Daphnia pulex]
Unigene1477_No.2	151	322	38.63	89.1	1.2057	1.50282e-18	3.44186e-17	size 1947 gap 0 0%	-	GO:0016491//oxidoreductase activity;GO:0048037//cofactor binding	GO:0006807//nitrogen compound metabolic process	gi|124015162|sp|Q9CW42.2|MOSC1_MOUSE/4.43944e-41/RecName: Full=MOSC domain-containing protein 1, mitochondrial; AltName: Full=Mitochondrial amidoxime reducing component 1; Short=mARC1; AltName: Full=Moco sulfurase C-terminal domain-containing protein 1; AltName: Full=Molybdenum cofactor sulfurase C-terminal domain-containing protein 1; Flags: Precursor
Unigene322_No.2	93	198	23.79	54.79	1.20356	6.09014e-12	9.15033e-11	size 2294 gap 0 0%	GO:0055037//recycling endosome;GO:0005624//membrane fraction;GO:0005794//Golgi apparatus;GO:0001726//ruffle;GO:0005769//early endosome;GO:0031527//filopodium membrane;GO:0010008//endosome membrane;GO:0005938//cell cortex	GO:0031996//thioesterase binding;GO:0005525//GTP binding;GO:0003924//GTPase activity	GO:0031529//ruffle organization;GO:0007155//cell adhesion;GO:0034394//protein localization at cell surface;GO:0006928//cellular component movement;GO:0015031//protein transport;GO:0006915//apoptosis;GO:0006184//GTP catabolic process;GO:0090004//positive regulation of establishment of protein localization in plasma membrane;GO:0048261//negative regulation of receptor-mediated endocytosis;GO:003502…	gi|291403824|ref|XP_002718343.1|/2.64153e-96/PREDICTED: mCG3164-like [Oryctolagus cuniculus]
Unigene1662_No.2	233	496	59.6	137.25	1.20342	1.22293e-27	4.07996e-26	size 3230 gap 0 0%	GO:0005625//soluble fraction;GO:0005783//endoplasmic reticulum;GO:0031594//neuromuscular junction;GO:0005829//cytosol;GO:0005654//nucleoplasm;GO:0031966//mitochondrial membrane;GO:0005952//cAMP-dependent protein kinase complex;GO:0005886//plasma membrane;GO:0048471//perinuclear region of cytoplasm;GO:0005794//Golgi apparatus;GO:0005624//membrane fraction;GO:0005813//centrosome	GO:0031625//ubiquitin protein ligase binding;GO:0035403//histone kinase activity (H3-T6 specific);GO:0004697//protein kinase C activity;GO:0004691//cAMP-dependent protein kinase activity;GO:0032403//protein complex binding;GO:0008270//zinc ion binding;GO:0005524//ATP binding;GO:0019901//protein kinase binding;GO:0034237//protein kinase A regulatory subunit binding	GO:0006833//water transport;GO:0010467//gene expression;GO:0034351//negative regulation of glial cell apoptosis;GO:0070555//response to interleukin-1;GO:0035408//histone H3-T6 phosphorylation;GO:0070374//positive regulation of ERK1 and ERK2 cascade;GO:0010613//positive regulation of cardiac muscle hypertrophy;GO:0031666//positive regulation of lipopolysaccharide-mediated signaling pathway;GO:0071…	gi|325197138|ref|NP_001191420.1|/0/catalytic subunit of protein kinase A [Aplysia californica]
Unigene6212_No.2	31	66	7.93	18.26	1.20329	7.56158e-05	0.000471847	size 1217 gap 0 0%	-	-	-	gi|345324090|ref|XP_003430778.1|/6.79925e-28/PREDICTED: protein FAM204A-like [Ornithorhynchus anatinus]
Unigene8253_No.2	33	70	8.44	19.37	1.19851	4.846e-05	0.000315561	size 740 gap 0 0%	-	GO:0051082//unfolded protein binding;GO:0031072//heat shock protein binding	GO:0006457//protein folding;GO:0006915//apoptosis;GO:0006950//response to stress;GO:0007283//spermatogenesis	gi|256549334|gb|ACU83221.1|/3.86864e-76/heat shock protein 40A [Ruditapes philippinarum]
Unigene1688_No.2	129	273	33	75.55	1.19497	9.50796e-16	1.87956e-14	size 604 gap 0 0%	-	-	-	gi|357621000|gb|EHJ72986.1|/3.40616e-25/putative mitochondrial NADH:ubiquinone oxidoreductase ESSS subunit [Danaus plexippus]
Unigene5864_No.2	44	93	11.26	25.74	1.19281	2.97796e-06	2.40336e-05	size 1394 gap 0 0%	-	-	-	gi|260830808|ref|XP_002610352.1|/9.34074e-24/hypothetical protein BRAFLDRAFT_120058 [Branchiostoma floridae]
CL1848.Contig1_No.2	99	209	25.33	57.83	1.19097	2.38966e-12	3.71332e-11	size 1499 gap 0 0%	-	-	-	gi|292616414|ref|XP_002663014.1|/5.88187e-11/PREDICTED: mannose receptor, C type 1a [Danio rerio]
Unigene6426_No.2	47	99	12.02	27.4	1.18874	1.54162e-06	1.28411e-05	size 1637 gap 0 0%	-	-	-	gi|325303322|tpg|DAA34500.1|/4.20908e-58/TPA_inf: glutamate transporter EAAC1-interacting protein GTRAP3-18 [Amblyomma variegatum]
Unigene12849_No.2	38	80	9.72	22.14	1.18763	1.59929e-05	0.000113062	size 370 gap 0 0%	-	-	-	-
Unigene4478_No.2	386	812	98.74	224.7	1.18629	3.14388e-43	1.61137e-41	size 520 gap 0 0%	-	-	-	-
Unigene1383_No.2	78	164	19.95	45.38	1.18567	6.31278e-10	8.16294e-09	size 3430 gap 0 0%	GO:0005759//mitochondrial matrix;GO:0008180//signalosome;GO:0000275//mitochondrial proton-transporting ATP synthase complex, catalytic core F(1);GO:0005886//plasma membrane	GO:0046961//proton-transporting ATPase activity, rotational mechanism;GO:0046933//hydrogen ion transporting ATP synthase activity, rotational mechanism;GO:0043531//ADP binding;GO:0042288//MHC class I protein binding;GO:0043499//eukaryotic cell surface binding;GO:0005524//ATP binding	GO:0006172//ADP biosynthetic process;GO:0015991//ATP hydrolysis coupled proton transport;GO:0042776//mitochondrial ATP synthesis coupled proton transport;GO:0001937//negative regulation of endothelial cell proliferation;GO:0006629//lipid metabolic process;GO:0009790//embryo development;GO:0006200//ATP catabolic process;GO:0022904//respiratory electron transport chain	gi|116008297|gb|ABJ51956.1|/0/mitochondrial H+ ATPase a subunit [Pinctada fucata]
Unigene28789_No.2	30	63	7.67	17.43	1.18427	0.000135941	0.000805193	size 549 gap 0 0%	-	-	-	-
Unigene4073_No.2	163	342	41.7	94.64	1.1824	4.71546e-19	1.11203e-17	size 1371 gap 0 0%	-	-	-	gi|260804033|ref|XP_002596893.1|/2.93175e-22/hypothetical protein BRAFLDRAFT_76402 [Branchiostoma floridae]
Unigene2974_No.2	41	86	10.49	23.8	1.18195	8.24206e-06	6.12302e-05	size 868 gap 0 0%	-	-	-	-
CL4016.Contig2_No.2	41	86	10.49	23.8	1.18195	8.24206e-06	6.11944e-05	size 753 gap 0 0%	GO:0005829//cytosol;GO:0005792//microsome;GO:0031476//myosin VI complex;GO:0030424//axon;GO:0005955//calcineurin complex;GO:0005876//spindle microtubule;GO:0005886//plasma membrane;GO:0000922//spindle pole;GO:0005739//mitochondrion;GO:0048786//presynaptic active zone;GO:0005875//microtubule associated complex;GO:0045211//postsynaptic membrane;GO:0030425//dendrite;GO:0005954//calcium- and calmodul…	GO:0031997//N-terminal myristoylation domain binding;GO:0070855//myosin VI head/neck binding;GO:0004683//calmodulin-dependent protein kinase activity;GO:0019904//protein domain specific binding;GO:0005524//ATP binding;GO:0031432//titin binding;GO:0031996//thioesterase binding;GO:0043274//phospholipase binding;GO:0005516//calmodulin binding;GO:0033192;GO:0005509//calcium ion binding	GO:0060316//positive regulation of ryanodine-sensitive calcium-release channel activity;GO:0005513//detection of calcium ion;GO:0050804//regulation of synaptic transmission;GO:0051533//positive regulation of NFAT protein import into nucleus;GO:0007052//mitotic spindle organization;GO:0000082//G1/S transition of mitotic cell cycle;GO:0043277//apoptotic cell clearance;GO:0016060//metarhodopsin inac…	gi|49035754|sp|Q9GRJ1.3|CALM_LUMRU/2.05423e-72/RecName: Full=Calmodulin; Short=CaM
Unigene6562_No.2	42	88	10.74	24.35	1.18093	6.61026e-06	5.06163e-05	size 1866 gap 0 0%	-	-	GO:0009987//cellular process	gi|307212597|gb|EFN88312.1|/9.35647e-65/hypothetical protein EAI_08807 [Harpegnathos saltator]
Unigene3776_No.2	88	184	22.51	50.92	1.17767	7.28924e-11	1.00601e-09	size 1773 gap 0 0%	-	-	-	gi|383852228|ref|XP_003701630.1|/2.84407e-23/PREDICTED: major antigen-like [Megachile rotundata]
Unigene15229_No.2	45	94	11.51	26.01	1.17618	3.41328e-06	2.72869e-05	size 401 gap 0 0%	-	-	-	-
Unigene8143_No.2	96	200	24.56	55.34	1.17201	1.29923e-11	1.90699e-10	size 1561 gap 0 0%	-	-	-	gi|157011979|gb|ABV01120.1|/2.50994e-12/ankyrin repeat protein [Haliotis diversicolor]
CL2798.Contig1_No.2	641	1335	163.97	369.42	1.17183	1.29132e-68	1.05218e-66	size 842 gap 0 0%	-	-	-	-
CL3334.Contig1_No.2	267	556	68.3	153.86	1.17166	1.43423e-29	5.03606e-28	size 2204 gap 0 0%	GO:0005737//cytoplasm	GO:0008898//homocysteine S-methyltransferase activity;GO:0047150//betaine-homocysteine S-methyltransferase activity;GO:0008270//zinc ion binding	GO:0009086//methionine biosynthetic process;GO:0032259//methylation	gi|260829625|ref|XP_002609762.1|/1.30286e-177/hypothetical protein BRAFLDRAFT_78594 [Branchiostoma floridae]
Unigene3787_No.2	37	77	9.46	21.31	1.17162	2.85356e-05	0.00019407	size 2197 gap 0 0%	GO:0005792//microsome	GO:0008392//arachidonic acid epoxygenase activity	GO:0033574//response to testosterone stimulus	gi|291222189|ref|XP_002731100.1|/1.02464e-73/PREDICTED: cytochrome P450, family 2, subfamily J, polypeptide 2-like [Saccoglossus kowalevskii]
Unigene2646_No.2	61	127	15.6	35.14	1.17157	7.22812e-08	7.37965e-07	size 701 gap 0 0%	-	-	-	gi|348522552|ref|XP_003448788.1|/1.88397e-13/PREDICTED: hypothetical protein LOC100705864 [Oreochromis niloticus]
Unigene1845_No.2	554	1152	141.72	318.78	1.16952	2.79958e-59	1.98801e-57	size 634 gap 0 0%	-	-	-	gi|148233020|ref|NP_001086627.1|/2.90327e-12/suppression of tumorigenicity 13 (colon carcinoma) (Hsp70 interacting protein) [Xenopus laevis]
Unigene7818_No.2	92	191	23.53	52.85	1.1674	4.3541e-11	6.11547e-10	size 881 gap 0 0%	-	-	-	-
Unigene1988_No.2	280	581	71.63	160.78	1.16645	1.27327e-30	4.59786e-29	size 1007 gap 0 0%	GO:0005852//eukaryotic translation initiation factor 3 complex;GO:0005829//cytosol	GO:0005515//protein binding;GO:0003743//translation initiation factor activity	GO:0006413//translational initiation	gi|317579867|ref|NP_001187558.1|/3.6052e-98/eukaryotic translation initiation factor 3 subunit G [Ictalurus punctatus]
Unigene1762_No.2	469	973	119.97	269.25	1.16627	4.01898e-50	2.38716e-48	size 735 gap 0 0%	-	-	-	gi|29337032|sp|O17486.2|THIO_ECHGR/3.05558e-25/RecName: Full=Thioredoxin; Short=Trx
CL562.Contig1_No.2	45	93	11.51	25.74	1.16112	4.8576e-06	3.77414e-05	size 1409 gap 0 0%	-	-	-	gi|221102555|ref|XP_002169595.1|/1.85496e-11/PREDICTED: similar to predicted protein [Hydra magnipapillata]
Unigene30189_No.2	33	68	8.44	18.82	1.15695	9.93138e-05	0.000606912	size 302 gap 0 0%	-	-	-	-
Unigene1370_No.2	112	230	28.65	63.65	1.15163	8.2464e-13	1.32182e-11	size 482 gap 0 0%	GO:0005840//ribosome	GO:0003735//structural constituent of ribosome	GO:0006412//translation	gi|158187880|gb|ABW23229.1|/3.23348e-54/ribosomal protein rpl30 [Eurythoe complanata]
Unigene17921_No.2	38	78	9.72	21.58	1.15067	3.25376e-05	0.000218366	size 460 gap 0 0%	-	-	-	-
Unigene3859_No.2	41	84	10.49	23.24	1.1476	1.67082e-05	0.000117465	size 1682 gap 0 0%	-	GO:0016491//oxidoreductase activity;GO:0000166//nucleotide binding	GO:0055114//oxidation-reduction process	gi|260819332|ref|XP_002604991.1|/2.99655e-67/hypothetical protein BRAFLDRAFT_241140 [Branchiostoma floridae]
Unigene1467_No.2	47	96	12.02	26.57	1.14436	4.43038e-06	3.46765e-05	size 1974 gap 0 0%	GO:0005622//intracellular	GO:0008238//exopeptidase activity	GO:0019538//protein metabolic process	gi|334331412|ref|XP_001369177.2|/1.11213e-156/PREDICTED: cytosol aminopeptidase [Monodelphis domestica]
CL4091.Contig2_No.2	285	581	72.91	160.78	1.1409	1.3054e-29	4.59639e-28	size 973 gap 0 0%	-	-	-	gi|156397895|ref|XP_001637925.1|/4.72895e-07/predicted protein [Nematostella vectensis]
Unigene2234_No.2	364	740	93.11	204.77	1.137	4.64502e-37	2.05724e-35	size 3735 gap 0 0%	-	-	-	gi|383864253|ref|XP_003707594.1|/2.99453e-71/PREDICTED: sortilin-related receptor-like [Megachile rotundata]
Unigene722_No.2	126	256	32.23	70.84	1.13616	7.99852e-14	1.39082e-12	size 1586 gap 0 0%	-	-	-	-
Unigene6445_No.2	33	67	8.44	18.54	1.13533	0.000141272	0.000834047	size 838 gap 0 0%	-	-	-	-
Unigene7044_No.2	68	138	17.4	38.19	1.13411	4.43312e-08	4.65313e-07	size 1237 gap 0 0%	-	-	-	gi|260794076|ref|XP_002592036.1|/4.91612e-58/hypothetical protein BRAFLDRAFT_79625 [Branchiostoma floridae]
Unigene4281_No.2	68	138	17.4	38.19	1.13411	4.43312e-08	4.64929e-07	size 749 gap 0 0%	-	-	-	gi|291236654|ref|XP_002738253.1|/4.55993e-56/PREDICTED: cytochrome b-561 domain containing 2-like [Saccoglossus kowalevskii]
Unigene18558_No.2	139	282	35.56	78.04	1.13396	4.8915e-15	9.29385e-14	size 285 gap 0 0%	-	-	-	-
Unigene6018_No.2	38	77	9.72	21.31	1.1325	4.6149e-05	0.000301129	size 1865 gap 0 0%	-	-	-	-
Unigene11529_No.2	42	85	10.74	23.52	1.13089	1.89494e-05	0.000131693	size 223 gap 0 0%	-	-	-	-
Unigene6180_No.2	111	224	28.39	61.99	1.12665	3.97332e-12	6.03403e-11	size 2573 gap 0 0%	-	-	-	gi|291242811|ref|XP_002741299.1|/8.4145e-14/PREDICTED: poly (ADP-ribose) polymerase family, member 9-like, partial [Saccoglossus kowalevskii]
Unigene2846_No.2	164	331	41.95	91.59	1.12652	3.20266e-17	6.95881e-16	size 1519 gap 0 0%	GO:0043231//intracellular membrane-bounded organelle	GO:0004739//pyruvate dehydrogenase (acetyl-transferring) activity	GO:0016477//cell migration;GO:0040010//positive regulation of growth rate;GO:0055114//oxidation-reduction process;GO:0008340//determination of adult lifespan;GO:0006096//glycolysis;GO:0006898//receptor-mediated endocytosis;GO:0048477//oogenesis;GO:0009792//embryo development ending in birth or egg hatching;GO:0008406//gonad development	gi|340722783|ref|XP_003399781.1|/1.7242e-143/PREDICTED: probable pyruvate dehydrogenase E1 component subunit alpha, mitochondrial-like isoform 1 [Bombus terrestris]
Unigene1333_No.2	2107	4242	538.99	1173.85	1.12292	8.19272e-200	1.76505e-197	size 798 gap 0 0%	GO:0015934//large ribosomal subunit	GO:0003735//structural constituent of ribosome	GO:0006412//translation	gi|166952291|gb|ABZ04228.1|/7.61623e-84/ribosomal protein rpl13a [Lineus viridis]
Unigene2208_No.2	45	90	11.51	24.9	1.11326	1.37313e-05	9.86648e-05	size 599 gap 0 0%	GO:0005763//mitochondrial small ribosomal subunit	GO:0003735//structural constituent of ribosome	GO:0006412//translation	gi|291241144|ref|XP_002740463.1|/2.06899e-30/PREDICTED: 28S ribosomal protein S16, mitochondrial-like [Saccoglossus kowalevskii]
Unigene5065_No.2	84	168	21.49	46.49	1.11325	2.68076e-09	3.26703e-08	size 2563 gap 0 0%	-	-	-	-
Unigene5665_No.2	34	68	8.7	18.82	1.11318	0.000159779	0.000930774	size 1437 gap 0 0%	GO:0005654//nucleoplasm;GO:0071565//nBAF complex;GO:0016514//SWI/SNF complex;GO:0001741//XY body;GO:0071564//npBAF complex;GO:0005730//nucleolus;GO:0000228//nuclear chromosome;GO:0005625//soluble fraction;GO:0031012//extracellular matrix	GO:0002039//p53 binding;GO:0008270//zinc ion binding;GO:0005509//calcium ion binding;GO:0004222//metalloendopeptidase activity;GO:0030957//Tat protein binding;GO:0003713//transcription coactivator activity	GO:0043923//positive regulation by host of viral transcription;GO:0015074//DNA integration;GO:0006337//nucleosome disassembly;GO:0051091//positive regulation of transcription factor activity;GO:0045090//retroviral genome replication;GO:0008285//negative regulation of cell proliferation;GO:0006338//chromatin remodeling;GO:0030154//cell differentiation;GO:0045944//positive regulation of transcripti…	gi|346472145|gb|AEO35917.1|/1.88633e-160/hypothetical protein [Amblyomma maculatum]
Unigene3759_No.2	46	92	11.77	25.46	1.11312	1.10017e-05	8.00933e-05	size 1479 gap 0 0%	-	-	-	-
Unigene495_No.2	53	106	13.56	29.33	1.11302	2.3442e-06	1.90763e-05	size 290 gap 0 0%	-	-	-	-
Unigene1979_No.2	325	648	83.14	179.32	1.10892	1.9557e-31	7.20547e-30	size 874 gap 0 0%	-	-	-	gi|66525458|ref|XP_392078.2|/2.64953e-11/PREDICTED: myophilin-like [Apis mellifera]
Unigene2678_No.2	116	231	29.67	63.92	1.10726	3.68244e-12	5.6259e-11	size 1831 gap 0 0%	GO:0005622//intracellular	GO:0005524//ATP binding;GO:0008134//transcription factor binding;GO:0005525//GTP binding	GO:0001654//eye development;GO:0007264//small GTPase mediated signal transduction;GO:0006355//regulation of transcription, DNA-dependent;GO:0007420//brain development;GO:0015031//protein transport;GO:0009790//embryo development	gi|296531381|ref|NP_001171837.1|/3.80717e-87/ras-related protein Rab-18-like [Saccoglossus kowalevskii]
Unigene3485_No.2	69	137	17.65	37.91	1.10291	9.82762e-08	9.81295e-07	size 319 gap 0 0%	-	-	-	-
Unigene1985_No.2	136	270	34.79	74.71	1.10263	6.90192e-14	1.20841e-12	size 3959 gap 0 0%	GO:0005834//heterotrimeric G-protein complex	GO:0004871//signal transducer activity;GO:0004402//histone acetyltransferase activity	GO:0046662//regulation of oviposition;GO:0040013//negative regulation of locomotion;GO:0035046//pronuclear migration;GO:0007165//signal transduction;GO:0016573//histone acetylation;GO:0009792//embryo development ending in birth or egg hatching;GO:0000132//establishment of mitotic spindle orientation	gi|375073754|gb|AFA34431.1|/0/G protein B subunit [Ostrea edulis]
Unigene3012_No.2	318	631	81.35	174.61	1.10192	2.3247e-30	8.3709e-29	size 3080 gap 0 0%	GO:0005737//cytoplasm	GO:0046872//metal ion binding;GO:0051287//NAD binding;GO:0016619//malate dehydrogenase (oxaloacetate-decarboxylating) activity	GO:0006108//malate metabolic process;GO:0055114//oxidation-reduction process	gi|321468728|gb|EFX79712.1|/0/hypothetical protein DAPPUDRAFT_304467 [Daphnia pulex]
Unigene9703_No.2	58	115	14.84	31.82	1.10044	1.09373e-06	9.32425e-06	size 1649 gap 0 0%	-	GO:0016787//hydrolase activity	-	gi|226470162|emb|CAX70362.1|/3.56482e-89/ADP-ribose pyrophosphatase, mitochondrial precursor [Schistosoma japonicum]
Unigene5873_No.2	97	192	24.81	53.13	1.0986	3.11386e-10	4.11865e-09	size 803 gap 0 0%	-	-	-	-
Unigene1425_No.2	761	1505	194.67	416.47	1.09718	1.5344e-69	1.27475e-67	size 511 gap 0 0%	-	-	-	-
Unigene3678_No.2	42	83	10.74	22.97	1.09676	3.75744e-05	0.000248754	size 1226 gap 0 0%	-	-	-	gi|291232267|ref|XP_002736079.1|/1.12484e-30/PREDICTED: hypothetical protein [Saccoglossus kowalevskii]
Unigene6654_No.2	43	85	11	23.52	1.09638	3.00772e-05	0.000203141	size 2265 gap 0 0%	GO:0043202//lysosomal lumen	GO:0016787//hydrolase activity	GO:0006687//glycosphingolipid metabolic process;GO:0044281//small molecule metabolic process	gi|291229979|ref|XP_002734950.1|/0/PREDICTED: hypothetical protein [Saccoglossus kowalevskii]
Unigene2975_No.2	111	219	28.39	60.6	1.09393	2.09878e-11	3.03499e-10	size 2135 gap 0 0%	GO:0005730//nucleolus;GO:0005829//cytosol;GO:0009346//citrate lyase complex;GO:0005886//plasma membrane;GO:0005739//mitochondrion	GO:0003878//ATP citrate synthase activity;GO:0046872//metal ion binding;GO:0005524//ATP binding;GO:0004775//succinate-CoA ligase (ADP-forming) activity	GO:0031325//positive regulation of cellular metabolic process;GO:0006101//citrate metabolic process;GO:0015936//coenzyme A metabolic process;GO:0006112//energy reserve metabolic process;GO:0044262//cellular carbohydrate metabolic process;GO:0019432//triglyceride biosynthetic process;GO:0035338//long-chain fatty-acyl-CoA biosynthetic process;GO:0006200//ATP catabolic process	gi|260814543|ref|XP_002601974.1|/3.31905e-154/hypothetical protein BRAFLDRAFT_98927 [Branchiostoma floridae]
Unigene6840_No.2	70	138	17.91	38.19	1.09243	1.10256e-07	1.09489e-06	size 521 gap 0 0%	-	-	-	gi|260783627|ref|XP_002586875.1|/1.24701e-10/hypothetical protein BRAFLDRAFT_129823 [Branchiostoma floridae]
Unigene2514_No.2	85	167	21.74	46.21	1.08785	5.84974e-09	6.85309e-08	size 602 gap 0 0%	-	GO:0005488//binding	-	gi|291224735|ref|XP_002732356.1|/3.18068e-31/PREDICTED: SFRS12IP1-like [Saccoglossus kowalevskii]
Unigene6613_No.2	47	92	12.02	25.46	1.0828	1.73192e-05	0.000121158	size 1528 gap 0 0%	GO:0016021//integral to membrane	-	-	gi|291243642|ref|XP_002741710.1|/1.2206e-96/PREDICTED: CG8408-like [Saccoglossus kowalevskii]
Unigene5613_No.2	71	139	18.16	38.46	1.08259	1.23411e-07	1.21792e-06	size 924 gap 0 0%	-	-	-	-
Unigene3917_No.2	71	139	18.16	38.46	1.08259	1.23411e-07	1.21697e-06	size 1045 gap 0 0%	GO:0005730//nucleolus;GO:0005737//cytoplasm	-	-	gi|147904475|ref|NP_001087905.1|/1.60911e-72/chromosome 9 open reading frame 78 [Xenopus laevis]
Unigene5716_No.2	42	82	10.74	22.69	1.07906	5.26224e-05	0.000340919	size 1256 gap 0 0%	-	-	-	-
Unigene5011_No.2	38	74	9.72	20.48	1.07519	0.000128617	0.000767178	size 1393 gap 0 0%	-	-	-	gi|156370882|ref|XP_001628496.1|/4.06112e-19/predicted protein [Nematostella vectensis]
CL5850.Contig1_No.2	75	146	19.19	40.4	1.074	7.16288e-08	7.32481e-07	size 3609 gap 0 0%	-	GO:0003824//catalytic activity	GO:0044238//primary metabolic process;GO:0044237//cellular metabolic process	gi|260782463|ref|XP_002586306.1|/8.70475e-52/hypothetical protein BRAFLDRAFT_109077 [Branchiostoma floridae]
CL5106.Contig1_No.2	123	239	31.46	66.14	1.072	5.81808e-12	8.76228e-11	size 2887 gap 0 0%	GO:0005764//lysosome;GO:0005730//nucleolus	-	GO:0009056//catabolic process;GO:0006687//glycosphingolipid metabolic process	gi|291387662|ref|XP_002710366.1|/4.14441e-33/PREDICTED: GM2 ganglioside activator protein-like [Oryctolagus cuniculus]
Unigene6347_No.2	89	173	22.77	47.87	1.07199	4.72694e-09	5.6101e-08	size 968 gap 0 0%	-	-	-	-
Unigene3367_No.2	157	304	40.16	84.12	1.06669	1.02497e-14	1.89918e-13	size 2141 gap 0 0%	-	-	-	gi|198416808|ref|XP_002130081.1|/5.92344e-10/PREDICTED: hypothetical protein [Ciona intestinalis]
Unigene4520_No.2	292	565	74.7	156.35	1.0656	5.4688e-26	1.74658e-24	size 435 gap 0 0%	-	-	-	-
Unigene1680_No.2	485	937	124.07	259.29	1.06341	7.20298e-42	3.60461e-40	size 1117 gap 0 0%	GO:0070469//respiratory chain;GO:0005739//mitochondrion	GO:0046872//metal ion binding;GO:0008121//ubiquinol-cytochrome-c reductase activity;GO:0051537//2 iron, 2 sulfur cluster binding	GO:0006810//transport;GO:0022900//electron transport chain	gi|321477681|gb|EFX88639.1|/2.08583e-89/hypothetical protein DAPPUDRAFT_304712 [Daphnia pulex]
Unigene347_No.2	53	102	13.56	28.23	1.05787	8.90202e-06	6.57106e-05	size 870 gap 0 0%	-	-	-	-
CL3766.Contig2_No.2	79	152	20.21	42.06	1.05738	5.7469e-08	5.93411e-07	size 1691 gap 0 0%	-	-	-	gi|313229823|emb|CBY07528.1|/1.60389e-60/unnamed protein product [Oikopleura dioica]
Unigene1501_No.2	315	606	80.58	167.69	1.0573	2.00532e-27	6.60353e-26	size 1134 gap 0 0%	-	-	-	-
Unigene1786_No.2	571	1096	146.07	303.29	1.05404	5.28318e-48	2.95835e-46	size 1498 gap 0 0%	-	-	-	-
Unigene6342_No.2	260	498	66.51	137.81	1.05104	1.2936e-22	3.59017e-21	size 443 gap 0 0%	-	-	-	-
Unigene8068_No.2	55	105	14.07	29.06	1.04641	7.93546e-06	5.92642e-05	size 503 gap 0 0%	-	-	-	-
Unigene5067_No.2	61	116	15.6	32.1	1.04103	2.93186e-06	2.36765e-05	size 2599 gap 0 0%	-	-	-	-
Unigene3560_No.2	127	241	32.49	66.69	1.03747	1.67472e-11	2.43842e-10	size 2214 gap 0 0%	-	GO:0003676//nucleic acid binding;GO:0005524//ATP binding;GO:0008026//ATP-dependent helicase activity	-	gi|332023103|gb|EGI63364.1|/0/Putative ATP-dependent RNA helicase DDX23 [Acromyrmex echinatior]
Unigene100_No.2	78	148	19.95	40.95	1.03747	1.35847e-07	1.33547e-06	size 1642 gap 0 0%	-	-	-	gi|224055925|ref|XP_002195431.1|/6.83073e-08/PREDICTED: asparagine synthetase domain containing 1 [Taeniopygia guttata]
CL4153.Contig1_No.2	77	146	19.7	40.4	1.03616	1.6887e-07	1.62861e-06	size 2029 gap 0 0%	-	-	-	gi|126723497|ref|NP_001075477.1|/9.16887e-85/inter-alpha-trypsin inhibitor heavy chain H3 precursor [Oryctolagus cuniculus]
Unigene1998_No.2	236	445	60.37	123.14	1.0284	1.02769e-19	2.48819e-18	size 1273 gap 0 0%	-	-	-	-
Unigene6483_No.2	129	243	33	67.24	1.02685	2.04402e-11	2.95917e-10	size 292 gap 0 0%	-	-	-	-
Unigene4167_No.2	68	128	17.4	35.42	1.02548	1.20121e-06	1.0152e-05	size 1218 gap 0 0%	-	-	-	gi|301619977|ref|XP_002939364.1|/1.72337e-55/PREDICTED: hypothetical protein LOC100491791 [Xenopus (Silurana) tropicalis]
Unigene3350_No.2	363	683	92.86	189	1.02526	2.87102e-29	9.86312e-28	size 581 gap 0 0%	-	-	-	-
Unigene5805_No.2	56	105	14.33	29.06	1.02	1.21151e-05	8.76963e-05	size 1635 gap 0 0%	-	-	-	gi|156376954|ref|XP_001630623.1|/4.46584e-84/predicted protein [Nematostella vectensis]
Unigene3338_No.2	48	90	12.28	24.9	1.01984	5.14206e-05	0.000333473	size 1582 gap 0 0%	-	-	-	-
Unigene3666_No.2	54	101	13.81	27.95	1.01713	1.88141e-05	0.000130967	size 2736 gap 0 0%	-	GO:0016787//hydrolase activity	GO:0044260;GO:0051716//cellular response to stimulus;GO:0006915//apoptosis;GO:0044238//primary metabolic process;GO:0048523//negative regulation of cellular process	gi|260825772|ref|XP_002607840.1|/1.44505e-112/hypothetical protein BRAFLDRAFT_199699 [Branchiostoma floridae]
Unigene3291_No.2	61	114	15.6	31.55	1.01609	5.55392e-06	4.28113e-05	size 1312 gap 0 0%	-	-	-	-
Unigene2680_No.2	46	86	11.77	23.8	1.01585	8.0103e-05	0.000496194	size 3454 gap 0 0%	-	-	-	gi|270006638|gb|EFA03086.1|/1.63121e-132/hypothetical protein TcasGA2_TC012992 [Tribolium castaneum]
Unigene3216_No.2	137	256	35.05	70.84	1.01515	9.36408e-12	1.3905e-10	size 1046 gap 0 0%	-	GO:0005509//calcium ion binding	GO:0007229//integrin-mediated signaling pathway	gi|260797080|ref|XP_002593532.1|/2.24533e-74/hypothetical protein BRAFLDRAFT_125227 [Branchiostoma floridae]
Unigene5121_No.2	81	151	20.72	41.78	1.01179	1.82722e-07	1.75025e-06	size 315 gap 0 0%	-	-	-	-
Unigene1388_No.2	2805	5223	717.55	1445.32	1.01024	7.21802e-207	1.63836e-204	size 2019 gap 0 0%	GO:0005743//mitochondrial inner membrane;GO:0005741//mitochondrial outer membrane;GO:0046930//pore complex	GO:0015288//porin activity;GO:0008308//voltage-gated anion channel activity;GO:0000166//nucleotide binding	GO:0055085//transmembrane transport;GO:0044070//regulation of anion transport	gi|298108443|gb|ADI56517.1|/6.54549e-120/voltage-dependent anion channel 2-like protein [Haliotis diversicolor]
Unigene4229_No.2	87	162	22.26	44.83	1.01001	6.8072e-08	6.99485e-07	size 1979 gap 0 0%	-	-	-	gi|260801401|ref|XP_002595584.1|/6.34186e-144/hypothetical protein BRAFLDRAFT_200350 [Branchiostoma floridae]
Unigene2782_No.2	43	80	11	22.14	1.00915	0.000155998	0.000910839	size 2744 gap 0 0%	-	GO:0017111//nucleoside-triphosphatase activity;GO:0000166//nucleotide binding	-	gi|91076670|ref|XP_971562.1|/0/PREDICTED: similar to AGAP012249-PA [Tribolium castaneum]
Unigene1108_No.2	85	158	21.74	43.72	1.00794	1.0495e-07	1.04384e-06	size 774 gap 0 0%	-	-	-	gi|91078484|ref|XP_968508.1|/8.68793e-37/PREDICTED: similar to GA11400-PA [Tribolium castaneum]
Unigene1299_No.2	26789	49579	6852.88	13719.6	1.00146	0	0	size 2629 gap 0 0%	GO:0005743//mitochondrial inner membrane;GO:0070469//respiratory chain;GO:0016021//integral to membrane	GO:0009055//electron carrier activity;GO:0020037//heme binding;GO:0004129//cytochrome-c oxidase activity	GO:0009060//aerobic respiration;GO:0006810//transport;GO:0022900//electron transport chain	gi|238866905|ref|YP_002929386.1|/0/cytochrome c oxidase subunit I [Urechis unicinctus]
CL1559.Contig5_No.2	73048	0	18686.4	0.01	-20.8336	0	0	size 1473 gap 0 0%	-	-	-	gi|334328578|ref|XP_001369063.2|/7.49572e-19/PREDICTED: IgGFc-binding protein-like [Monodelphis domestica]
Unigene1585_No.2	849	0	217.18	0.01	-14.4066	4.41176e-242	1.16829e-239	size 904 gap 0 0%	-	-	-	gi|297718765|gb|ADI50285.1|/6.93136e-10/galaxin-like 2 [Acropora millepora]
Unigene3390_No.2	484	0	123.81	0.01	-13.5958	2.59848e-138	4.02796e-136	size 890 gap 0 0%	GO:0005737//cytoplasm	-	GO:0030278//regulation of ossification	gi|344313145|dbj|BAK64235.1|/1.59413e-27/Type II collagen B precursor isoform 3 [Oryzias latipes]
Unigene1437_No.2	450	0	115.11	0.01	-13.4907	1.20497e-128	1.7405e-126	size 1385 gap 0 0%	-	-	-	gi|61211407|sp|Q5SC60.1|ANN1_AREMA/2.21322e-09/RecName: Full=Arenicin-1; Flags: Precursor
CL4207.Contig1_No.2	377	0	96.44	0.01	-13.2354	6.8391e-108	8.60711e-106	size 1614 gap 0 0%	-	GO:0003824//catalytic activity;GO:0005488//binding	-	gi|340374675|ref|XP_003385863.1|/4.23108e-87/PREDICTED: iduronate 2-sulfatase-like [Amphimedon queenslandica]
CL5740.Contig1_No.2	229	0	58.58	0.01	-12.5162	8.15918e-66	6.40193e-64	size 1049 gap 0 0%	-	-	-	-
CL5373.Contig1_No.2	189	0	48.35	0.01	-12.2393	1.92182e-54	1.25919e-52	size 646 gap 0 0%	-	GO:0005488//binding	-	gi|381217965|gb|AFG17059.1|/6.51675e-92/vasa [Urechis unicinctus]
Unigene1439_No.2	167	0	42.72	0.01	-12.0607	3.45422e-48	1.9514e-46	size 873 gap 0 0%	-	-	-	gi|61211407|sp|Q5SC60.1|ANN1_AREMA/3.69711e-13/RecName: Full=Arenicin-1; Flags: Precursor
CL6078.Contig1_No.2	161	0	41.19	0.01	-12.0081	1.75452e-46	9.4499e-45	size 628 gap 0 0%	GO:0005737//cytoplasm;GO:0005884//actin filament	GO:0005200//structural constituent of cytoskeleton;GO:0005524//ATP binding	GO:0007010//cytoskeleton organization;GO:0070359	gi|207298835|gb|ACI23569.1|/5.16796e-14/skeletal muscle actin 6 [Homarus americanus]
Unigene10066_No.2	122	0	31.21	0.01	-11.6078	2.14746e-35	9.15985e-34	size 528 gap 0 0%	-	-	-	-
Unigene1637_No.2	120	0	30.7	0.01	-11.584	7.95294e-35	3.32532e-33	size 1497 gap 0 0%	-	-	GO:0009987//cellular process	gi|161076494|ref|NP_001097253.1|/7.64311e-19/CG34220 [Drosophila melanogaster]
Unigene3948_No.2	115	0	29.42	0.01	-11.5226	2.09912e-33	8.3381e-32	size 703 gap 0 0%	GO:0000776//kinetochore;GO:0044430//cytoskeletal part;GO:0015630//microtubule cytoskeleton	-	GO:0007049//cell cycle;GO:0006996//organelle organization	gi|187608203|ref|NP_001119997.1|/3.69431e-25/spindle and kinetochore-associated protein 1 [Xenopus (Silurana) tropicalis]
Unigene15531_No.2	111	0	28.39	0.01	-11.4712	2.879e-32	1.09895e-30	size 888 gap 0 0%	GO:0043231//intracellular membrane-bounded organelle;GO:0000267//cell fraction;GO:0005737//cytoplasm	GO:0005515//protein binding;GO:0008233//peptidase activity	GO:0048513//organ development;GO:0043065//positive regulation of apoptosis;GO:0008152//metabolic process	gi|344237886|gb|EGV93989.1|/2.80995e-08/Caspase-2 [Cricetulus griseus]
CL1460.Contig4_No.2	77	0	19.7	0.01	-10.944	1.33506e-22	3.69715e-21	size 2135 gap 0 0%	-	-	-	gi|156400138|ref|XP_001638857.1|/1.4769e-69/predicted protein [Nematostella vectensis]
CL5030.Contig1_No.2	70	0	17.91	0.01	-10.8065	1.305e-20	3.32422e-19	size 915 gap 0 0%	-	-	-	-
Unigene15346_No.2	65	0	16.63	0.01	-10.6996	3.44444e-19	8.16834e-18	size 498 gap 0 0%	-	-	-	-
Unigene8684_No.2	63	0	16.12	0.01	-10.6546	1.27563e-18	2.94274e-17	size 1133 gap 0 0%	-	-	-	-
Unigene16022_No.2	58	0	14.84	0.01	-10.5353	3.3669e-17	7.27834e-16	size 528 gap 0 0%	-	-	-	-
Unigene3736_No.2	54	0	13.81	0.01	-10.4315	4.61784e-16	9.33185e-15	size 2074 gap 0 0%	GO:0005829//cytosol	GO:0005070//SH3/SH2 adaptor activity	GO:0042059//negative regulation of epidermal growth factor receptor signaling pathway;GO:0016044//cellular membrane organization;GO:0016197//endosome transport	gi|291239797|ref|XP_002739807.1|/5.51941e-138/PREDICTED: signal transducing adaptor molecule (SH3 domain and ITAM motif) 1-like [Saccoglossus kowalevskii]
Unigene7052_No.2	49	0	12.53	0.01	-10.2912	1.21884e-14	2.24207e-13	size 506 gap 0 0%	-	-	-	-
CL2665.Contig1_No.2	47	0	12.02	0.01	-10.2312	4.51388e-14	7.99108e-13	size 1928 gap 0 0%	GO:0005739//mitochondrion	GO:0046872//metal ion binding;GO:0008336//gamma-butyrobetaine dioxygenase activity	GO:0008152//metabolic process	gi|326919749|ref|XP_003206140.1|/9.64209e-81/PREDICTED: gamma-butyrobetaine dioxygenase-like [Meleagris gallopavo]
CL2844.Contig1_No.2	46	0	11.77	0.01	-10.2009	8.68664e-14	1.5043e-12	size 1771 gap 0 0%	-	GO:0008483//transaminase activity	-	gi|158286526|ref|XP_308791.4|/3.68712e-156/AGAP006966-PA [Anopheles gambiae str. PEST]
CL680.Contig12_No.2	42	0	10.74	0.01	-10.0688	1.1914e-12	1.89299e-11	size 236 gap 0 0%	-	-	-	-
Unigene3203_No.2	40	0	10.23	0.01	-9.99859	4.41226e-12	6.68465e-11	size 931 gap 0 0%	-	GO:0016787//hydrolase activity	-	gi|340508003|gb|EGR33817.1|/1.17244e-68/papain family cysteine protease, putative [Ichthyophthirius multifiliis]
CL1559.Contig3_No.2	38	0	9.72	0.01	-9.92481	1.63405e-11	2.38192e-10	size 370 gap 0 0%	-	-	-	-
CL155.Contig1_No.2	37	0	9.46	0.01	-9.8857	3.1446e-11	4.48105e-10	size 2901 gap 0 0%	-	-	-	gi|260803838|ref|XP_002596796.1|/2.34037e-68/hypothetical protein BRAFLDRAFT_211833 [Branchiostoma floridae]
CL1201.Contig1_No.2	36	0	9.21	0.01	-9.84706	6.05158e-11	8.41593e-10	size 600 gap 0 0%	-	-	-	-
Unigene16263_No.2	36	0	9.21	0.01	-9.84706	6.05158e-11	8.40674e-10	size 476 gap 0 0%	-	-	-	-
Unigene3303_No.2	34	0	8.7	0.01	-9.76487	2.24116e-10	2.99867e-09	size 764 gap 0 0%	-	-	-	gi|56759474|gb|AAW27877.1|/1.03654e-10/SJCHGC08351 protein [Schistosoma japonicum]
CL4687.Contig1_No.2	34	0	8.7	0.01	-9.76487	2.24116e-10	2.99552e-09	size 707 gap 0 0%	-	-	-	-
Unigene5416_No.2	33	0	8.44	0.01	-9.7211	4.31294e-10	5.6401e-09	size 622 gap 0 0%	-	-	-	-
Unigene11381_No.2	33	0	8.44	0.01	-9.7211	4.31294e-10	5.6343e-09	size 282 gap 0 0%	-	-	-	-
Unigene16931_No.2	32	0	8.19	0.01	-9.67772	8.29994e-10	1.05924e-08	size 203 gap 0 0%	-	-	-	-
Unigene19519_No.2	32	0	8.19	0.01	-9.67772	8.29994e-10	1.05818e-08	size 232 gap 0 0%	-	-	-	-
Unigene4421_No.2	30	0	7.67	0.01	-9.58308	3.07382e-09	3.70344e-08	size 645 gap 0 0%	-	-	-	-
Unigene3558_No.2	29	0	7.42	0.01	-9.53528	5.91534e-09	6.91719e-08	size 245 gap 0 0%	-	-	-	-
Unigene7886_No.2	29	0	7.42	0.01	-9.53528	5.91534e-09	6.91084e-08	size 792 gap 0 0%	-	-	-	-
Unigene5567_No.2	29	0	7.42	0.01	-9.53528	5.91534e-09	6.90449e-08	size 1535 gap 0 0%	-	-	-	-
Unigene26132_No.2	28	0	7.16	0.01	-9.48382	1.13837e-08	1.26928e-07	size 262 gap 0 0%	-	-	-	-
Unigene1382_No.2	3054	4	781.24	1.11	-9.45906	0	0	size 1475 gap 0 0%	-	-	-	gi|189521202|ref|XP_001921732.1|/3.6032e-13/PREDICTED: hypothetical protein LOC100147904 [Danio rerio]
CL4231.Contig1_No.2	26	0	6.65	0.01	-9.37721	4.21584e-08	4.43973e-07	size 899 gap 0 0%	-	-	-	gi|260808037|ref|XP_002598814.1|/8.54589e-53/hypothetical protein BRAFLDRAFT_74509 [Branchiostoma floridae]
Unigene3154_No.2	26	0	6.65	0.01	-9.37721	4.21584e-08	4.43605e-07	size 1563 gap 0 0%	-	-	-	gi|301500661|ref|NP_001180398.1|/5.83711e-94/selenoprotein J [Danio rerio]
Unigene4434_No.2	25	0	6.4	0.01	-9.32193	8.1131e-08	8.25005e-07	size 996 gap 0 0%	-	-	-	-
Unigene8558_No.2	24	0	6.14	0.01	-9.26209	1.56131e-07	1.51958e-06	size 1641 gap 0 0%	GO:0071565//nBAF complex;GO:0016514//SWI/SNF complex;GO:0071564//npBAF complex;GO:0005625//soluble fraction	GO:0005515//protein binding	GO:0006325//chromatin organization	gi|260794186|ref|XP_002592090.1|/1.8765e-90/hypothetical protein BRAFLDRAFT_84959 [Branchiostoma floridae]
CL1907.Contig3_No.2	24	0	6.14	0.01	-9.26209	1.56131e-07	1.51842e-06	size 1576 gap 0 0%	-	-	-	gi|321452860|gb|EFX64162.1|/9.52599e-52/hypothetical protein DAPPUDRAFT_13230 [Daphnia pulex]
Unigene5695_No.2	24	0	6.14	0.01	-9.26209	1.56131e-07	1.51726e-06	size 2091 gap 0 0%	-	GO:0005488//binding;GO:0016881//acid-amino acid ligase activity	GO:0006464//protein modification process	gi|260787218|ref|XP_002588651.1|/9.83076e-135/hypothetical protein BRAFLDRAFT_101562 [Branchiostoma floridae]
Unigene15913_No.2	24	0	6.14	0.01	-9.26209	1.56131e-07	1.5161e-06	size 204 gap 0 0%	-	-	-	-
Unigene14966_No.2	24	0	6.14	0.01	-9.26209	1.56131e-07	1.51494e-06	size 358 gap 0 0%	-	-	-	-
Unigene22367_No.2	24	0	6.14	0.01	-9.26209	1.56131e-07	1.51379e-06	size 223 gap 0 0%	-	-	-	-
Unigene32_No.2	23	0	5.88	0.01	-9.19967	3.00462e-07	2.79179e-06	size 1578 gap 0 0%	-	-	-	gi|260821460|ref|XP_002606051.1|/3.54793e-14/hypothetical protein BRAFLDRAFT_129524 [Branchiostoma floridae]
Unigene25923_No.2	23	0	5.88	0.01	-9.19967	3.00462e-07	2.78975e-06	size 216 gap 0 0%	-	-	-	-
Unigene8381_No.2	23	0	5.88	0.01	-9.19967	3.00462e-07	2.78772e-06	size 254 gap 0 0%	-	-	-	-
Unigene983_No.2	23	0	5.88	0.01	-9.19967	3.00462e-07	2.78568e-06	size 2473 gap 0 0%	-	-	-	gi|119589123|gb|EAW68717.1|/2.09778e-38/tripartite motif-containing 3, isoform CRA_g [Homo sapiens]
Unigene33666_No.2	23	0	5.88	0.01	-9.19967	3.00462e-07	2.78365e-06	size 286 gap 0 0%	-	-	-	-
Unigene2901_No.2	23	0	5.88	0.01	-9.19967	3.00462e-07	2.78163e-06	size 2988 gap 0 0%	-	-	-	-
Unigene2371_No.2	23	0	5.88	0.01	-9.19967	3.00462e-07	2.7796e-06	size 1110 gap 0 0%	-	-	-	-
Unigene6152_No.2	22	0	5.63	0.01	-9.13699	5.78218e-07	5.15409e-06	size 371 gap 0 0%	-	-	-	-
Unigene2088_No.2	22	0	5.63	0.01	-9.13699	5.78218e-07	5.15048e-06	size 650 gap 0 0%	-	-	-	-
CL4783.Contig1_No.2	22	0	5.63	0.01	-9.13699	5.78218e-07	5.14687e-06	size 1558 gap 0 0%	-	-	-	gi|321472841|gb|EFX83810.1|/7.43337e-57/hypothetical protein DAPPUDRAFT_301637 [Daphnia pulex]
CL3719.Contig3_No.2	22	0	5.63	0.01	-9.13699	5.78218e-07	5.14327e-06	size 837 gap 0 0%	-	-	-	-
Unigene1577_No.2	22	0	5.63	0.01	-9.13699	5.78218e-07	5.13967e-06	size 1088 gap 0 0%	-	GO:0016787//hydrolase activity	-	gi|321455345|gb|EFX66481.1|/4.10667e-50/hypothetical protein DAPPUDRAFT_332162 [Daphnia pulex]
Unigene4680_No.2	21	0	5.37	0.01	-9.06878	1.11274e-06	9.46721e-06	size 747 gap 0 0%	-	-	-	gi|260800849|ref|XP_002595309.1|/6.67679e-07/hypothetical protein BRAFLDRAFT_87539 [Branchiostoma floridae]
Unigene11831_No.2	20	0	5.12	0.01	-9	2.14138e-06	1.75494e-05	size 862 gap 0 0%	-	-	-	gi|301626226|ref|XP_002942295.1|/7.67181e-56/PREDICTED: hypothetical protein LOC100497868 [Xenopus (Silurana) tropicalis]
Unigene16846_No.2	19	0	4.86	0.01	-8.92481	4.12094e-06	3.25552e-05	size 311 gap 0 0%	-	-	-	-
CL542.Contig3_No.2	19	0	4.86	0.01	-8.92481	4.12094e-06	3.25349e-05	size 596 gap 0 0%	-	-	-	gi|340382702|ref|XP_003389857.1|/3.37269e-25/PREDICTED: fibrinogen C domain-containing protein 1-like [Amphimedon queenslandica]
Unigene9554_No.2	19	0	4.86	0.01	-8.92481	4.12094e-06	3.25148e-05	size 1327 gap 0 0%	-	-	-	gi|282165756|ref|NP_001164122.1|/6.93812e-29/star protein [Acyrthosiphon pisum]
Unigene8822_No.2	18	0	4.6	0.01	-8.84549	7.93046e-06	5.95065e-05	size 905 gap 0 0%	-	-	-	gi|260805680|ref|XP_002597714.1|/3.62453e-59/hypothetical protein BRAFLDRAFT_217332 [Branchiostoma floridae]
CL448.Contig1_No.2	18	0	4.6	0.01	-8.84549	7.93046e-06	5.94714e-05	size 498 gap 0 0%	-	-	-	-
Unigene14840_No.2	18	0	4.6	0.01	-8.84549	7.93046e-06	5.94364e-05	size 548 gap 0 0%	-	-	-	-
Unigene3025_No.2	18	0	4.6	0.01	-8.84549	7.93046e-06	5.94013e-05	size 502 gap 0 0%	-	-	-	-
Unigene7132_No.2	18	0	4.6	0.01	-8.84549	7.93046e-06	5.93664e-05	size 886 gap 0 0%	-	-	-	-
Unigene8500_No.2	18	0	4.6	0.01	-8.84549	7.93046e-06	5.93314e-05	size 810 gap 0 0%	-	-	-	gi|260797741|ref|XP_002593860.1|/9.13647e-16/hypothetical protein BRAFLDRAFT_75680 [Branchiostoma floridae]
Unigene10448_No.2	18	0	4.6	0.01	-8.84549	7.93046e-06	5.92965e-05	size 1592 gap 0 0%	-	-	-	gi|291234629|ref|XP_002737250.1|/1.03111e-61/PREDICTED: hypothetical protein [Saccoglossus kowalevskii]
Unigene610_No.2	18	0	4.6	0.01	-8.84549	7.93046e-06	5.92617e-05	size 268 gap 0 0%	-	-	-	-
Unigene242_No.2	17	0	4.35	0.01	-8.76487	1.52616e-05	0.000108496	size 694 gap 0 0%	-	-	-	-
Unigene10488_No.2	17	0	4.35	0.01	-8.76487	1.52616e-05	0.000108435	size 1695 gap 0 0%	GO:0005886//plasma membrane	GO:0016787//hydrolase activity	GO:0006629//lipid metabolic process	gi|340367786|ref|XP_003382434.1|/1.07838e-64/PREDICTED: phospholipase B1, membrane-associated-like [Amphimedon queenslandica]
Unigene28212_No.2	17	0	4.35	0.01	-8.76487	1.52616e-05	0.000108374	size 430 gap 0 0%	-	-	-	-
CL4134.Contig2_No.2	17	0	4.35	0.01	-8.76487	1.52616e-05	0.000108314	size 1888 gap 0 0%	-	-	-	gi|260800527|ref|XP_002595180.1|/1.05311e-31/hypothetical protein BRAFLDRAFT_240914 [Branchiostoma floridae]
Unigene4155_No.2	17	0	4.35	0.01	-8.76487	1.52616e-05	0.000108253	size 363 gap 0 0%	-	-	-	-
Unigene18141_No.2	17	0	4.35	0.01	-8.76487	1.52616e-05	0.000108193	size 335 gap 0 0%	-	-	-	-
Unigene5057_No.2	16	0	4.09	0.01	-8.67596	2.93698e-05	0.000199316	size 1203 gap 0 0%	-	-	GO:0048519	gi|320167931|gb|EFW44830.1|/1.81337e-33/acid phosphatase 5a [Capsaspora owczarzaki ATCC 30864]
Unigene11964_No.2	16	0	4.09	0.01	-8.67596	2.93698e-05	0.00019921	size 509 gap 0 0%	-	-	-	-
CL4656.Contig2_No.2	16	0	4.09	0.01	-8.67596	2.93698e-05	0.000199104	size 204 gap 0 0%	-	-	-	-
Unigene5931_No.2	16	0	4.09	0.01	-8.67596	2.93698e-05	0.000198998	size 349 gap 0 0%	-	-	-	-
CL1147.Contig1_No.2	16	0	4.09	0.01	-8.67596	2.93698e-05	0.000198892	size 755 gap 0 0%	-	-	-	-
Unigene9326_No.2	16	0	4.09	0.01	-8.67596	2.93698e-05	0.000198786	size 1155 gap 0 0%	-	-	-	gi|196014803|ref|XP_002117260.1|/6.688e-38/hypothetical protein TRIADDRAFT_61255 [Trichoplax adhaerens]
Unigene6560_No.2	16	0	4.09	0.01	-8.67596	2.93698e-05	0.00019868	size 1305 gap 0 0%	-	-	-	gi|195031434|ref|XP_001988341.1|/7.46196e-44/GH11114 [Drosophila grimshawi]
Unigene18420_No.2	16	0	4.09	0.01	-8.67596	2.93698e-05	0.000198574	size 478 gap 0 0%	-	-	-	-
Unigene16933_No.2	15	0	3.84	0.01	-8.58496	5.65202e-05	0.000363761	size 395 gap 0 0%	-	-	-	-
Unigene13872_No.2	15	0	3.84	0.01	-8.58496	5.65202e-05	0.000363577	size 482 gap 0 0%	-	-	-	-
Unigene3590_No.2	15	0	3.84	0.01	-8.58496	5.65202e-05	0.000363393	size 1286 gap 0 0%	GO:0005779//integral to peroxisomal membrane;GO:0005887//integral to plasma membrane;GO:0005634//nucleus	-	GO:0045046//protein import into peroxisome membrane;GO:0016557//peroxisome membrane biogenesis	gi|260829353|ref|XP_002609626.1|/8.47091e-101/hypothetical protein BRAFLDRAFT_125038 [Branchiostoma floridae]
Unigene3164_No.2	15	0	3.84	0.01	-8.58496	5.65202e-05	0.000363209	size 1128 gap 0 0%	GO:0005737//cytoplasm;GO:0005634//nucleus	GO:0004721//phosphoprotein phosphatase activity	GO:0006397//mRNA processing	gi|348507869|ref|XP_003441478.1|/2.86109e-78/PREDICTED: RNA polymerase II subunit A C-terminal domain phosphatase SSU72-like [Oreochromis niloticus]
CL3768.Contig2_No.2	15	0	3.84	0.01	-8.58496	5.65202e-05	0.000363026	size 525 gap 0 0%	-	-	-	-
Unigene4032_No.2	15	0	3.84	0.01	-8.58496	5.65202e-05	0.000362843	size 999 gap 0 0%	GO:0005829//cytosol	GO:0016787//hydrolase activity	GO:2000147;GO:0016311//dephosphorylation	gi|321479286|gb|EFX90242.1|/1.80011e-25/janus A-like protein [Daphnia pulex]
CL5701.Contig1_No.2	15	0	3.84	0.01	-8.58496	5.65202e-05	0.000362659	size 451 gap 0 0%	-	-	-	gi|290976360|ref|XP_002670908.1|/6.71387e-11/predicted protein [Naegleria gruberi]
Unigene21770_No.2	15	0	3.84	0.01	-8.58496	5.65202e-05	0.000362476	size 518 gap 0 0%	-	-	-	-
Unigene19687_No.2	15	0	3.84	0.01	-8.58496	5.65202e-05	0.000362294	size 256 gap 0 0%	-	-	-	-
Unigene36131_No.2	15	0	3.84	0.01	-8.58496	5.65202e-05	0.000362111	size 424 gap 0 0%	-	-	-	-
Unigene5405_No.2	15	0	3.84	0.01	-8.58496	5.65202e-05	0.000361929	size 1322 gap 0 0%	GO:0005739//mitochondrion;GO:0016020//membrane	GO:0001729//ceramide kinase activity	GO:0046834//lipid phosphorylation;GO:0046513//ceramide biosynthetic process	gi|242013625|ref|XP_002427503.1|/1.19993e-73/conserved hypothetical protein [Pediculus humanus corporis]
Unigene3738_No.2	14	0	3.58	0.01	-8.48382	0.000108769	0.000660881	size 1133 gap 0 0%	GO:0005759//mitochondrial matrix	GO:0004490//methylglutaconyl-CoA hydratase activity;GO:0003730//mRNA 3'-UTR binding;GO:0004300//enoyl-CoA hydratase activity	GO:0006402//mRNA catabolic process;GO:0009083//branched chain family amino acid catabolic process	gi|196004148|ref|XP_002111941.1|/2.68754e-92/expressed hypothetical protein [Trichoplax adhaerens]
CL4231.Contig2_No.2	14	0	3.58	0.01	-8.48382	0.000108769	0.000660565	size 1139 gap 0 0%	-	-	-	gi|260808037|ref|XP_002598814.1|/6.52443e-54/hypothetical protein BRAFLDRAFT_74509 [Branchiostoma floridae]
Unigene9414_No.2	14	0	3.58	0.01	-8.48382	0.000108769	0.00066025	size 374 gap 0 0%	-	-	-	gi|321453271|gb|EFX64522.1|/1.68811e-06/hypothetical protein DAPPUDRAFT_334105 [Daphnia pulex]
Unigene5966_No.2	14	0	3.58	0.01	-8.48382	0.000108769	0.000659934	size 985 gap 0 0%	-	-	-	gi|340500745|gb|EGR27604.1|/1.03913e-09/hypothetical protein IMG5_193570 [Ichthyophthirius multifiliis]
Unigene5910_No.2	14	0	3.58	0.01	-8.48382	0.000108769	0.00065962	size 361 gap 0 0%	-	GO:0003755//peptidyl-prolyl cis-trans isomerase activity	GO:0006457//protein folding;GO:0000413//protein peptidyl-prolyl isomerization	gi|289064187|gb|ADC80507.1|/4.4885e-15/peptidyl prolyl cis-trans isomerase-like protein C [Conus novaehollandiae]
Unigene6421_No.2	14	0	3.58	0.01	-8.48382	0.000108769	0.000659305	size 322 gap 0 0%	-	-	-	-
Unigene7133_No.2	14	0	3.58	0.01	-8.48382	0.000108769	0.000658991	size 1576 gap 0 0%	-	-	-	-
Unigene21058_No.2	14	0	3.58	0.01	-8.48382	0.000108769	0.000658677	size 244 gap 0 0%	-	-	-	-
CL1865.Contig2_No.2	14	0	3.58	0.01	-8.48382	0.000108769	0.000658363	size 229 gap 0 0%	-	-	-	-
Unigene36525_No.2	14	0	3.58	0.01	-8.48382	0.000108769	0.00065805	size 316 gap 0 0%	-	-	-	-
Unigene2512_No.2	14	0	3.58	0.01	-8.48382	0.000108769	0.000657737	size 816 gap 0 0%	-	GO:0003954//NADH dehydrogenase activity	-	gi|56756378|gb|AAW26362.1|/9.1163e-48/SJCHGC08585 protein [Schistosoma japonicum]
Unigene368_No.2	388	3	99.25	0.83	-6.90181	5.68054e-105	6.74816e-103	size 1542 gap 0 0%	-	GO:0015291//secondary active transmembrane transporter activity	GO:0006810//transport;GO:0009987//cellular process	gi|321475597|gb|EFX86559.1|/4.62574e-27/hypothetical protein DAPPUDRAFT_312878 [Daphnia pulex]
Unigene3424_No.2	238	2	60.88	0.55	-6.79039	1.5177e-64	1.16214e-62	size 1202 gap 0 0%	-	-	-	-
Unigene1913_No.2	235	2	60.12	0.55	-6.77227	1.05497e-63	7.79632e-62	size 2392 gap 0 0%	-	-	-	gi|260830649|ref|XP_002610273.1|/2.90804e-154/hypothetical protein BRAFLDRAFT_115435 [Branchiostoma floridae]
Unigene1173_No.2	139	2	35.56	0.55	-6.01468	7.39742e-37	3.24237e-35	size 1019 gap 0 0%	GO:0043231//intracellular membrane-bounded organelle	-	-	gi|147906344|ref|NP_001082827.1|/9.79425e-27/GH3 domain-containing protein [Danio rerio]
Unigene3399_No.2	205	3	52.44	0.83	-5.98141	9.1718e-54	5.85843e-52	size 451 gap 0 0%	-	-	-	-
Unigene3541_No.2	462	7	118.18	1.94	-5.92879	2.69306e-119	3.6808e-117	size 424 gap 0 0%	-	-	-	-
Unigene4417_No.2	497	8	127.14	2.21	-5.84623	1.52224e-127	2.14991e-125	size 1080 gap 0 0%	-	-	-	gi|255710279|gb|ACU30959.1|/3.03386e-13/putative salivary C-type lectin [Ochlerotatus triseriatus]
CL2246.Contig1_No.2	119	2	30.44	0.55	-5.79039	2.6537e-31	9.7489e-30	size 1963 gap 0 0%	GO:0005875//microtubule associated complex	GO:0005515//protein binding	GO:0042742//defense response to bacterium;GO:0050832//defense response to fungus;GO:0008340//determination of adult lifespan	gi|339233704|ref|XP_003381969.1|/1.71937e-08/heat shock protein beta-1 [Trichinella spiralis]
CL3628.Contig2_No.2	440	9	112.56	2.49	-5.4984	2.2489e-110	2.88745e-108	size 1307 gap 0 0%	-	-	-	gi|61211407|sp|Q5SC60.1|ANN1_AREMA/9.52737e-07/RecName: Full=Arenicin-1; Flags: Precursor
CL1936.Contig4_No.2	92	2	23.53	0.55	-5.41893	7.65478e-24	2.25754e-22	size 203 gap 0 0%	-	-	-	gi|320382120|gb|ADW27176.1|/5.89142e-31/beta-actin [Lumbricus friendi]
CL3628.Contig4_No.2	8402	214	2149.31	59.22	-5.18165	0	0	size 429 gap 0 0%	-	-	-	-
Unigene4861_No.2	72	2	18.42	0.55	-5.0657	2.3233e-18	5.26408e-17	size 3015 gap 0 0%	GO:0005829//cytosol;GO:0005634//nucleus	GO:0003723//RNA binding;GO:0046872//metal ion binding;GO:0003677//DNA binding;GO:0003938//IMP dehydrogenase activity	GO:0006144//purine base metabolic process;GO:0055114//oxidation-reduction process;GO:0046651//lymphocyte proliferation;GO:0006177//GMP biosynthetic process	gi|147904959|ref|NP_001080792.1|/0/inosine monophosphate dehydrogenase 1 [Xenopus laevis]
Unigene5170_No.2	71	2	18.16	0.55	-5.04519	4.35356e-18	9.74262e-17	size 293 gap 0 0%	-	-	-	-
Unigene465_No.2	55	2	14.07	0.55	-4.67705	9.50664e-14	1.64407e-12	size 546 gap 0 0%	-	-	-	-
Unigene2228_No.2	77	3	19.7	0.83	-4.56894	1.31589e-18	3.03011e-17	size 2102 gap 0 0%	-	-	-	-
Unigene3044_No.2	203	8	51.93	2.21	-4.55445	5.2699e-47	2.88731e-45	size 2405 gap 0 0%	GO:0016020//membrane	GO:0005215//transporter activity	GO:0055085//transmembrane transport;GO:0006811//ion transport	gi|115942978|ref|XP_787078.2|/1.46217e-129/PREDICTED: hypothetical protein [Strongylocentrotus purpuratus]
Unigene1496_No.2	50	2	12.79	0.55	-4.53944	2.0994e-12	3.27831e-11	size 423 gap 0 0%	-	-	-	gi|219809644|gb|ACL36280.1|/7.65706e-23/Kazal-type serine proteinase inhibitor 1 [Fenneropenaeus chinensis]
Unigene18199_No.2	48	2	12.28	0.55	-4.48074	7.20576e-12	1.07756e-10	size 400 gap 0 0%	-	-	-	gi|148689670|gb|EDL21617.1|/3.90217e-11/early endosome antigen 1, isoform CRA_a [Mus musculus]
Unigene12907_No.2	71	3	18.16	0.83	-4.45151	5.30794e-17	1.13776e-15	size 531 gap 0 0%	GO:0016021//integral to membrane	GO:0015101//organic cation transmembrane transporter activity	GO:0006915//apoptosis;GO:0055085//transmembrane transport;GO:0015695//organic cation transport	gi|195444372|ref|XP_002069836.1|/1.7804e-15/GK11735 [Drosophila willistoni]
Unigene5537_No.2	47	2	12.02	0.55	-4.44986	1.33349e-11	1.95502e-10	size 557 gap 0 0%	-	-	-	-
Unigene2683_No.2	373	16	95.42	4.43	-4.42891	7.92106e-84	7.80501e-82	size 212 gap 0 0%	-	-	-	-
Unigene2606_No.2	46	2	11.77	0.55	-4.41954	2.46582e-11	3.54159e-10	size 1660 gap 0 0%	-	-	-	gi|291225679|ref|XP_002732828.1|/8.66697e-51/PREDICTED: beta-LACTamase domain containing family member (lact-7)-like [Saccoglossus kowalevskii]
Unigene5358_No.2	45	2	11.51	0.55	-4.38731	4.55596e-11	6.39192e-10	size 629 gap 0 0%	-	-	-	-
Unigene8112_No.2	44	2	11.26	0.55	-4.35563	8.4107e-11	1.15827e-09	size 1755 gap 0 0%	GO:0016020//membrane	-	GO:0006810//transport	gi|224087619|ref|XP_002193243.1|/2.05728e-58/PREDICTED: hyperpolarization activated cyclic nucleotide-gated potassium channel 2 [Taeniopygia guttata]
CL1002.Contig3_No.2	44	2	11.26	0.55	-4.35563	8.4107e-11	1.15702e-09	size 931 gap 0 0%	-	-	-	gi|260824165|ref|XP_002607038.1|/3.21206e-26/hypothetical protein BRAFLDRAFT_127065 [Branchiostoma floridae]
CL158.Contig1_No.2	43	2	11	0.55	-4.32193	1.55132e-10	2.09998e-09	size 1336 gap 0 0%	-	-	-	gi|291229052|ref|XP_002734493.1|/1.40507e-45/PREDICTED: hypothetical protein [Saccoglossus kowalevskii]
Unigene1867_No.2	64	3	16.37	0.83	-4.3018	3.86924e-15	7.38467e-14	size 1401 gap 0 0%	-	GO:0008898//homocysteine S-methyltransferase activity	-	gi|260808161|ref|XP_002598876.1|/5.18977e-115/hypothetical protein BRAFLDRAFT_90098 [Branchiostoma floridae]
CL3915.Contig1_No.2	363	19	92.86	5.26	-4.14192	3.87924e-78	3.52207e-76	size 1103 gap 0 0%	-	-	-	gi|339248815|ref|XP_003373395.1|/8.55316e-11/transporter, major facilitator family [Trichinella spiralis]
Unigene29382_No.2	37	2	9.46	0.55	-4.10434	5.9823e-09	6.95709e-08	size 456 gap 0 0%	-	-	-	-
Unigene6441_No.2	74	4	18.93	1.11	-4.09204	8.06428e-17	1.6915e-15	size 1414 gap 0 0%	-	-	-	gi|291222450|ref|XP_002731230.1|/2.92252e-65/PREDICTED: cytochrome b5 domain containing 2-like [Saccoglossus kowalevskii]
Unigene1342_No.2	2460	134	629.29	37.08	-4.08501	0	0	size 843 gap 0 0%	GO:0005730//nucleolus;GO:0022627//cytosolic small ribosomal subunit	GO:0019843//rRNA binding;GO:0003735//structural constituent of ribosome;GO:0045182//translation regulator activity;GO:0005515//protein binding;GO:0016787//hydrolase activity	GO:0006413//translational initiation;GO:0019083//viral transcription;GO:0006417//regulation of translation;GO:0006414//translational elongation;GO:0006415//translational termination;GO:0008284//positive regulation of cell proliferation;GO:0006614//SRP-dependent cotranslational protein targeting to membrane;GO:0000184//nuclear-transcribed mRNA catabolic process, nonsense-mediated decay	gi|156361995|ref|XP_001625568.1|/5.42857e-91/predicted protein [Nematostella vectensis]
Unigene32383_No.2	34	2	8.7	0.55	-3.98351	3.65724e-08	3.87071e-07	size 270 gap 0 0%	-	-	-	-
CL3882.Contig1_No.2	51	3	13.05	0.83	-3.97479	1.01805e-11	1.50471e-10	size 1654 gap 0 0%	-	-	-	gi|260831848|ref|XP_002610870.1|/2.27512e-43/hypothetical protein BRAFLDRAFT_127456 [Branchiostoma floridae]
Unigene3837_No.2	166	10	42.46	2.77	-3.93815	2.98252e-35	1.26369e-33	size 458 gap 0 0%	-	-	-	-
CL6024.Contig2_No.2	439	27	112.3	7.47	-3.91011	2.19886e-90	2.32914e-88	size 1223 gap 0 0%	-	-	-	gi|326680081|ref|XP_685769.5|/6.4405e-10/PREDICTED: mucin-5AC-like [Danio rerio]
Unigene2251_No.2	28	2	7.16	0.55	-3.70246	1.31262e-06	1.1013e-05	size 1186 gap 0 0%	GO:0005654//nucleoplasm;GO:0005829//cytosol;GO:0019773//proteasome core complex, alpha-subunit complex	GO:0005515//protein binding;GO:0004298//threonine-type endopeptidase activity	GO:0000209//protein polyubiquitination;GO:0006521//regulation of cellular amino acid metabolic process;GO:0051437//positive regulation of ubiquitin-protein ligase activity involved in mitotic cell cycle;GO:0042981//regulation of apoptosis;GO:0010467//gene expression;GO:0016032//viral reproduction;GO:0051436//negative regulation of ubiquitin-protein ligase activity involved in mitotic cell cycle;G…	gi|291410735|ref|XP_002721651.1|/6.16938e-119/PREDICTED: proteasome alpha 4 subunit-like [Oryctolagus cuniculus]
Unigene2824_No.2	27	2	6.91	0.55	-3.65118	2.36892e-06	1.92651e-05	size 1514 gap 0 0%	GO:0005829//cytosol;GO:0005777//peroxisome	GO:0016787//hydrolase activity;GO:0016410//N-acyltransferase activity	GO:0031100//organ regeneration;GO:0001889//liver development;GO:0008206//bile acid metabolic process	gi|348570326|ref|XP_003470948.1|/1.06479e-60/PREDICTED: bile acid-CoA:amino acid N-acyltransferase-like [Cavia porcellus]
Unigene2141_No.2	1624	127	415.43	35.14	-3.56342	2e-306	6.87081e-304	size 889 gap 0 0%	-	-	-	gi|320169829|gb|EFW46728.1|/2.54507e-25/hypothetical protein CAOG_04686 [Capsaspora owczarzaki ATCC 30864]
CL3720.Contig1_No.2	76	6	19.44	1.66	-3.54977	1.29779e-15	2.53789e-14	size 812 gap 0 0%	-	-	-	-
Unigene9523_No.2	38	3	9.72	0.83	-3.54977	2.25714e-08	2.45218e-07	size 597 gap 0 0%	-	-	-	-
Unigene4824_No.2	63	5	16.12	1.38	-3.54611	3.99294e-13	6.65193e-12	size 1602 gap 0 0%	-	-	-	gi|340381440|ref|XP_003389229.1|/2.08375e-78/PREDICTED: autocrine proliferation repressor protein A-like [Amphimedon queenslandica]
Unigene18385_No.2	25	2	6.4	0.55	-3.54057	7.6655e-06	5.78943e-05	size 504 gap 0 0%	-	-	-	-
Unigene1232_No.2	196	16	50.14	4.43	-3.50058	8.3335e-38	3.74301e-36	size 1700 gap 0 0%	-	GO:0016603//glutaminyl-peptide cyclotransferase activity;GO:0008270//zinc ion binding	GO:0017186//peptidyl-pyroglutamic acid biosynthetic process, using glutaminyl-peptide cyclotransferase	gi|291386924|ref|XP_002709806.1|/2.32153e-75/PREDICTED: glutaminyl-peptide cyclotransferase [Oryctolagus cuniculus]
CL522.Contig1_No.2	24	2	6.14	0.55	-3.48074	1.374e-05	9.86717e-05	size 2355 gap 0 0%	-	-	-	gi|126697368|gb|ABO26641.1|/2.35096e-31/huntingtin interacting protein K [Haliotis discus discus]
Unigene4581_No.2	24	2	6.14	0.55	-3.48074	1.374e-05	9.8616e-05	size 1747 gap 0 0%	GO:0005739//mitochondrion;GO:0016020//membrane	GO:0004111//creatine kinase activity;GO:0005524//ATP binding	GO:0046314//phosphocreatine biosynthetic process;GO:0016310//phosphorylation	gi|71479881|dbj|BAE16474.1|/2.19206e-169/mitochondrial taurocyamine kinase [Arenicola brasiliensis]
CL1147.Contig2_No.2	24	2	6.14	0.55	-3.48074	1.374e-05	9.85603e-05	size 364 gap 0 0%	-	-	-	-
Unigene1689_No.2	542	45	138.65	12.45	-3.47723	2.69358e-101	3.08451e-99	size 889 gap 0 0%	-	GO:0016787//hydrolase activity	-	gi|291242143|ref|XP_002740967.1|/4.78867e-32/PREDICTED: placental protein 11-like [Saccoglossus kowalevskii]
Unigene3958_No.2	36	3	9.21	0.83	-3.47202	7.22558e-08	7.38299e-07	size 700 gap 0 0%	GO:0005763//mitochondrial small ribosomal subunit	GO:0003735//structural constituent of ribosome	GO:0006412//translation	gi|17986025|ref|NP_511153.1|/4.1583e-45/mitochondrial ribosomal protein S25 [Drosophila melanogaster]
Unigene22906_No.2	48	4	12.28	1.11	-3.46768	3.99462e-10	5.2346e-09	size 290 gap 0 0%	-	-	-	-
Unigene3698_No.2	178	15	45.53	4.15	-3.45563	4.31236e-34	1.76821e-32	size 363 gap 0 0%	-	-	-	gi|328701210|ref|XP_001946369.2|/1.03152e-11/PREDICTED: hypothetical protein LOC100169641 [Acyrthosiphon pisum]
Unigene19411_No.2	23	2	5.88	0.55	-3.41831	2.4564e-05	0.00016832	size 889 gap 0 0%	-	-	-	-
Unigene3280_No.2	23	2	5.88	0.55	-3.41831	2.4564e-05	0.000168229	size 1430 gap 0 0%	-	-	GO:0006820//anion transport	gi|346469427|gb|AEO34558.1|/1.11741e-104/hypothetical protein [Amblyomma maculatum]
CL1939.Contig1_No.2	23147	2026	5921.22	560.64	-3.40075	0	0	size 941 gap 0 0%	-	GO:0016787//hydrolase activity	-	gi|302373429|gb|ADL28819.1|/1.37589e-149/fibrinolytic enzyme [Urechis unicinctus]
Unigene1310_No.2	148	13	37.86	3.6	-3.39461	3.61076e-28	1.22065e-26	size 1024 gap 0 0%	-	-	-	gi|332150644|dbj|BAK20402.1|/6.98891e-73/chymotrypsin-like serine protease [Capitella teleta]
Unigene980_No.2	113	10	28.91	2.77	-3.38361	9.15012e-22	2.44857e-20	size 1636 gap 0 0%	-	GO:0003824//catalytic activity	-	gi|328875434|gb|EGG23798.1|/1.13288e-87/hypothetical protein DFA_05934 [Dictyostelium fasciculatum]
CL4614.Contig1_No.2	22	2	5.63	0.55	-3.35563	4.37916e-05	0.000286925	size 1719 gap 0 0%	-	GO:0005488//binding	-	gi|290974128|ref|XP_002669798.1|/3.64014e-68/predicted protein [Naegleria gruberi]
CL3345.Contig1_No.2	76	7	19.44	1.94	-3.3249	7.59358e-15	1.41944e-13	size 1253 gap 0 0%	-	GO:0003824//catalytic activity	-	gi|302373429|gb|ADL28819.1|/5.34689e-60/fibrinolytic enzyme [Urechis unicinctus]
Unigene2865_No.2	43	4	11	1.11	-3.30887	7.07648e-09	8.14757e-08	size 1447 gap 0 0%	-	GO:0048037//cofactor binding;GO:0016616//oxidoreductase activity, acting on the CH-OH group of donors, NAD or NADP as acceptor;GO:0000166//nucleotide binding	GO:0008152//metabolic process	gi|260837447|ref|XP_002613715.1|/1.21205e-114/hypothetical protein BRAFLDRAFT_104160 [Branchiostoma floridae]
Unigene7890_No.2	32	3	8.19	0.83	-3.30268	7.23572e-07	6.33861e-06	size 1880 gap 0 0%	GO:0005634//nucleus	GO:0003677//DNA binding;GO:0033904;GO:0000166//nucleotide binding	GO:0006355//regulation of transcription, DNA-dependent	gi|241670456|ref|XP_002411413.1|/7.19823e-57/RNA recognition motif protein, putative [Ixodes scapularis]
Unigene3432_No.2	21	2	5.37	0.55	-3.28742	7.78338e-05	0.000484736	size 1157 gap 0 0%	-	-	-	gi|158300275|ref|XP_320240.4|/4.03602e-67/AGAP012301-PA [Anopheles gambiae str. PEST]
CL342.Contig2_No.2	2067	196	528.76	54.24	-3.28518	0	0	size 1211 gap 0 0%	-	-	-	gi|168420295|gb|ACA23976.1|/1.26696e-42/pancreatic lipase-related protein [Mizuhopecten yessoensis]
Unigene5822_No.2	42	4	10.74	1.11	-3.27436	1.25118e-08	1.38897e-07	size 1562 gap 0 0%	-	-	-	gi|156407015|ref|XP_001641340.1|/2.54963e-73/predicted protein [Nematostella vectensis]
Unigene9826_No.2	52	5	13.3	1.38	-3.26869	2.2218e-10	2.9759e-09	size 1211 gap 0 0%	-	-	-	gi|291241841|ref|XP_002740819.1|/5.55979e-06/PREDICTED: solute carrier family 22 member 5-like [Saccoglossus kowalevskii]
Unigene9154_No.2	31	3	7.93	0.83	-3.25614	1.28021e-06	1.07695e-05	size 794 gap 0 0%	GO:0044444//cytoplasmic part;GO:0043229//intracellular organelle	-	-	gi|260827056|ref|XP_002608481.1|/2.21423e-35/hypothetical protein BRAFLDRAFT_128029 [Branchiostoma floridae]
Unigene7439_No.2	51	5	13.05	1.38	-3.24131	3.91492e-10	5.13545e-09	size 292 gap 0 0%	-	-	-	-
Unigene7305_No.2	112	11	28.65	3.04	-3.23639	8.86562e-21	2.27658e-19	size 377 gap 0 0%	-	-	-	-
Unigene3611_No.2	214	21	54.74	5.81	-3.23599	1.82718e-38	8.38457e-37	size 2411 gap 0 0%	-	GO:0050662//coenzyme binding;GO:0016725	GO:0009987//cellular process;GO:0008152//metabolic process	gi|301618997|ref|XP_002938891.1|/2.27843e-106/PREDICTED: xanthine dehydrogenase/oxidase-like [Xenopus (Silurana) tropicalis]
Unigene7796_No.2	20	2	5.12	0.55	-3.21864	0.000137886	0.000815575	size 2362 gap 0 0%	GO:0005768//endosome	GO:0005515//protein binding	GO:0006810//transport	gi|291239035|ref|XP_002739424.1|/2.45042e-129/PREDICTED: RAB guanine nucleotide exchange factor (GEF) 1-like [Saccoglossus kowalevskii]
Unigene2174_No.2	20	2	5.12	0.55	-3.21864	0.000137886	0.000815196	size 1629 gap 0 0%	-	GO:0016798//hydrolase activity, acting on glycosyl bonds	-	gi|321459356|gb|EFX70410.1|/7.96733e-134/hypothetical protein DAPPUDRAFT_309434 [Daphnia pulex]
Unigene1361_No.2	923	92	236.11	25.46	-3.21315	1.1326e-159	2.08644e-157	size 354 gap 0 0%	GO:0022627//cytosolic small ribosomal subunit;GO:0005634//nucleus;GO:0048471//perinuclear region of cytoplasm	GO:0003735//structural constituent of ribosome	GO:0042593//glucose homeostasis;GO:0006412//translation	gi|322800518|gb|EFZ21522.1|/3.66992e-46/hypothetical protein SINV_16043 [Solenopsis invicta]
Unigene3679_No.2	100	10	25.58	2.77	-3.20706	1.45369e-18	3.34139e-17	size 1662 gap 0 0%	-	-	-	gi|167519957|ref|XP_001744318.1|/5.49238e-21/hypothetical protein [Monosiga brevicollis MX1]
Unigene1863_No.2	1476	148	377.57	40.95	-3.20481	1.28541e-253	3.79973e-251	size 1840 gap 0 0%	-	-	-	gi|283137506|gb|ADB11403.1|/1.54113e-120/regulatory P domain-containing protein [Pomatoceros lamarckii]
Unigene3786_No.2	179	18	45.79	4.98	-3.20081	4.28312e-32	1.62032e-30	size 1337 gap 0 0%	-	-	-	gi|301606140|ref|XP_002932690.1|/1.70963e-59/PREDICTED: hypothetical protein LOC100492536 [Xenopus (Silurana) tropicalis]
Unigene528_No.2	48	5	12.28	1.38	-3.15357	2.1211e-09	2.62269e-08	size 2540 gap 0 0%	-	-	-	gi|156544223|ref|XP_001606752.1|/1.55809e-137/PREDICTED: RING finger protein 157-like [Nasonia vitripennis]
Unigene6457_No.2	76	8	19.44	2.21	-3.13691	3.93486e-14	7.00504e-13	size 2329 gap 0 0%	-	-	-	gi|260792657|ref|XP_002591331.1|/2.95074e-10/hypothetical protein BRAFLDRAFT_121468 [Branchiostoma floridae]
Unigene2770_No.2	38	4	9.72	1.11	-3.1304	1.19958e-07	1.1866e-06	size 2635 gap 0 0%	-	-	-	-
Unigene1802_No.2	1252	133	320.27	36.8	-3.12151	4.09632e-210	9.46697e-208	size 413 gap 0 0%	-	-	-	-
CL6007.Contig2_No.2	1375	147	351.74	40.68	-3.11212	6.34676e-230	1.55142e-227	size 1610 gap 0 0%	-	-	-	gi|321478296|gb|EFX89253.1|/5.00874e-72/hypothetical protein DAPPUDRAFT_205678 [Daphnia pulex]
Unigene2506_No.2	28	3	7.16	0.83	-3.10878	6.98448e-06	5.31297e-05	size 540 gap 0 0%	-	-	-	-
Unigene12335_No.2	28	3	7.16	0.83	-3.10878	6.98448e-06	5.30979e-05	size 310 gap 0 0%	-	-	-	-
Unigene674_No.2	111	12	28.39	3.32	-3.09613	7.80758e-20	1.90484e-18	size 202 gap 0 0%	-	-	-	-
CL5829.Contig1_No.2	45	5	11.51	1.38	-3.06015	1.13112e-08	1.26231e-07	size 1418 gap 0 0%	GO:0016012//sarcoglycan complex	GO:0005515//protein binding	GO:0016044//cellular membrane organization;GO:0055001//muscle cell development;GO:0046716//muscle cell homeostasis	gi|351695680|gb|EHA98598.1|/2.25628e-57/Zeta-sarcoglycan, partial [Heterocephalus glaber]
CL1251.Contig1_No.2	27	3	6.91	0.83	-3.0575	1.22277e-05	8.83606e-05	size 757 gap 0 0%	-	-	-	-
Unigene4161_No.2	309	35	79.05	9.69	-3.0282	1.29649e-51	7.9229e-50	size 1063 gap 0 0%	-	GO:0003824//catalytic activity	-	gi|29839282|sp|P83298.1|FIBC_LUMRU/1.01504e-29/RecName: Full=Fibrinolytic enzyme, isozyme C; Short=F-II
Unigene2563_No.2	281	32	71.88	8.86	-3.02021	5.8346e-47	3.18299e-45	size 1579 gap 0 0%	-	GO:0016798//hydrolase activity, acting on glycosyl bonds	GO:0005975//carbohydrate metabolic process	gi|291238992|ref|XP_002739409.1|/2.50612e-177/PREDICTED: hypothetical protein [Saccoglossus kowalevskii]
Unigene7859_No.2	121	14	30.95	3.87	-2.99953	6.9671e-21	1.80364e-19	size 573 gap 0 0%	-	-	-	-
CL1959.Contig1_No.2	112	13	28.65	3.6	-2.99247	2.10944e-19	5.04005e-18	size 927 gap 0 0%	-	GO:0046872//metal ion binding	-	gi|122733|sp|P06148.2|HBF1_URECA/6.48054e-35/RecName: Full=Hemoglobin F-I
Unigene5257_No.2	230	27	58.84	7.47	-2.97762	3.5679e-38	1.6255e-36	size 481 gap 0 0%	-	-	-	-
Unigene1771_No.2	34	4	8.7	1.11	-2.97046	1.11044e-06	9.45402e-06	size 410 gap 0 0%	-	-	-	-
Unigene6623_No.2	143	17	36.58	4.7	-2.96032	3.90406e-24	1.16217e-22	size 1641 gap 0 0%	GO:0005615//extracellular space;GO:0005737//cytoplasm	GO:0004630//phospholipase D activity	GO:0006066//alcohol metabolic process;GO:0071396//cellular response to lipid;GO:0032879//regulation of localization;GO:0031325//positive regulation of cellular metabolic process;GO:0009749//response to glucose stimulus;GO:0031329;GO:0043542//endothelial cell migration;GO:0032869//cellular response to insulin stimulus;GO:0080090//regulation of primary metabolic process;GO:0006650//glycerophospholi…	gi|260784121|ref|XP_002587117.1|/3.10745e-77/hypothetical protein BRAFLDRAFT_241888 [Branchiostoma floridae]
Unigene7060_No.2	42	5	10.74	1.38	-2.96025	5.92556e-08	6.09877e-07	size 1021 gap 0 0%	-	-	-	gi|156358670|ref|XP_001624639.1|/5.35038e-57/predicted protein [Nematostella vectensis]
Unigene7703_No.2	42	5	10.74	1.38	-2.96025	5.92556e-08	6.09383e-07	size 973 gap 0 0%	-	-	-	gi|308482644|ref|XP_003103525.1|/1.98221e-13/CRE-CLEC-199 protein [Caenorhabditis remanei]
Unigene3325_No.2	25	3	6.4	0.83	-2.94689	3.71264e-05	0.000245916	size 1774 gap 0 0%	-	-	-	-
Unigene1893_No.2	41	5	10.49	1.38	-2.92627	1.02467e-07	1.02153e-06	size 1531 gap 0 0%	-	-	-	gi|340381440|ref|XP_003389229.1|/1.07216e-92/PREDICTED: autocrine proliferation repressor protein A-like [Amphimedon queenslandica]
Unigene7929_No.2	49	6	12.53	1.66	-2.91613	5.55098e-09	6.5332e-08	size 1322 gap 0 0%	GO:0045202//synapse	-	GO:0019915//lipid storage	gi|383860913|ref|XP_003705932.1|/2.06105e-49/PREDICTED: suppressor of lurcher protein 1-like [Megachile rotundata]
CL2573.Contig1_No.2	57	7	14.58	1.94	-2.90986	3.0445e-10	4.03111e-09	size 2531 gap 0 0%	GO:0044464//cell part	GO:0003824//catalytic activity	-	gi|363736481|ref|XP_003641721.1|/2.42248e-76/PREDICTED: dimethylaniline monooxygenase [N-oxide-forming] 5-like [Gallus gallus]
CL4425.Contig1_No.2	2064	257	527.99	71.12	-2.89218	0	0	size 1550 gap 0 0%	-	GO:0008233//peptidase activity	-	gi|218855460|gb|ACL12061.1|/6.0613e-43/fibrinolytic protease [Perinereis aibuhitensis]
Unigene8756_No.2	32	4	8.19	1.11	-2.8833	3.3268e-06	2.66795e-05	size 295 gap 0 0%	-	-	-	-
Unigene1962_No.2	382	48	97.72	13.28	-2.8794	2.35464e-60	1.68145e-58	size 1047 gap 0 0%	-	GO:0008233//peptidase activity	-	gi|9790334|gb|AAB47104.2|/2.19505e-37/caldecrin precursor [Homo sapiens]
Unigene1374_No.2	205	26	52.44	7.19	-2.8666	6.07842e-33	2.39204e-31	size 553 gap 0 0%	GO:0022627//cytosolic small ribosomal subunit	GO:0019843//rRNA binding;GO:0003735//structural constituent of ribosome;GO:0005515//protein binding	GO:0006413//translational initiation;GO:0019083//viral transcription;GO:0006417//regulation of translation;GO:0051726//regulation of cell cycle;GO:0006414//translational elongation;GO:0042254//ribosome biogenesis;GO:0006415//translational termination;GO:0007275//multicellular organismal development;GO:0006614//SRP-dependent cotranslational protein targeting to membrane;GO:0000184//nuclear-transcr…	gi|41018059|sp|Q8ISP0.1|RS18_BRABE/6.44162e-75/RecName: Full=40S ribosomal protein S18
Unigene9155_No.2	47	6	12.02	1.66	-2.85618	1.64448e-08	1.81135e-07	size 545 gap 0 0%	-	-	-	-
Unigene5863_No.2	78	10	19.95	2.77	-2.84843	2.66176e-13	4.48128e-12	size 683 gap 0 0%	-	-	-	gi|221121080|ref|XP_002157985.1|/4.6772e-14/PREDICTED: similar to multiple coagulation factor deficiency 2 [Hydra magnipapillata]
Unigene1489_No.2	1558	201	398.55	55.62	-2.84109	1.33035e-237	3.38201e-235	size 1055 gap 0 0%	-	-	-	-
CL411.Contig1_No.2	54	7	13.81	1.94	-2.83158	1.54432e-09	1.9245e-08	size 1545 gap 0 0%	-	-	-	gi|156396852|ref|XP_001637606.1|/1.52972e-54/predicted protein [Nematostella vectensis]
Unigene7932_No.2	123	16	31.46	4.43	-2.82814	4.4397e-20	1.10221e-18	size 1171 gap 0 0%	GO:0005737//cytoplasm;GO:0005634//nucleus	GO:0046872//metal ion binding	GO:0009987//cellular process;GO:0050789//regulation of biological process;GO:0008152//metabolic process	gi|225715354|gb|ACO13523.1|/7.78065e-58/Regucalcin [Esox lucius]
CL4645.Contig1_No.2	23	3	5.88	0.83	-2.82463	0.000111156	0.000669306	size 453 gap 0 0%	-	-	-	-
Unigene4597_No.2	23	3	5.88	0.83	-2.82463	0.000111156	0.000668989	size 1090 gap 0 0%	-	-	-	-
Unigene18491_No.2	38	5	9.72	1.38	-2.81629	5.22274e-07	4.68499e-06	size 327 gap 0 0%	-	-	-	gi|320167285|gb|EFW44184.1|/4.95854e-14/hypothetical protein CAOG_02209 [Capsaspora owczarzaki ATCC 30864]
CL2565.Contig1_No.2	434	57	111.02	15.77	-2.81557	8.19534e-67	6.55163e-65	size 1121 gap 0 0%	-	-	-	gi|334323520|ref|XP_001379047.2|/1.12881e-34/PREDICTED: hypothetical protein LOC100029246 [Monodelphis domestica]
Unigene4002_No.2	175	23	44.77	6.36	-2.81543	7.8023e-28	2.60987e-26	size 568 gap 0 0%	-	-	-	-
Unigene3614_No.2	435	59	111.28	16.33	-2.7686	7.98284e-66	6.30248e-64	size 1310 gap 0 0%	GO:0005773//vacuole;GO:0005576//extracellular region	GO:0004181//metallocarboxypeptidase activity;GO:0005515//protein binding;GO:0008270//zinc ion binding	GO:0007039//vacuolar protein catabolic process	gi|217416390|ref|NP_001860.2|/1.34555e-93/carboxypeptidase A2 precursor [Homo sapiens]
CL2319.Contig1_No.2	327	45	83.65	12.45	-2.74822	1.72832e-49	1.00774e-47	size 2345 gap 0 0%	-	-	-	gi|260815175|ref|XP_002602349.1|/1.7917e-31/hypothetical protein BRAFLDRAFT_98022 [Branchiostoma floridae]
Unigene2501_No.2	58	8	14.84	2.21	-2.74737	7.2482e-10	9.31566e-09	size 2504 gap 0 0%	GO:0005654//nucleoplasm;GO:0005829//cytosol	-	GO:0000209//protein polyubiquitination;GO:0006521//regulation of cellular amino acid metabolic process;GO:0051437//positive regulation of ubiquitin-protein ligase activity involved in mitotic cell cycle;GO:0042981//regulation of apoptosis;GO:0010467//gene expression;GO:0016032//viral reproduction;GO:0051436//negative regulation of ubiquitin-protein ligase activity involved in mitotic cell cycle;G…	gi|291227095|ref|XP_002733522.1|/0/PREDICTED: proteasome 26S non-ATPase subunit 3-like [Saccoglossus kowalevskii]
Unigene8543_No.2	101	14	25.84	3.87	-2.7392	3.3082e-16	6.74968e-15	size 1208 gap 0 0%	GO:0005634//nucleus	GO:0034483//heparan sulfate sulfotransferase activity;GO:0003677//DNA binding	GO:0006342//chromatin silencing;GO:0050896//response to stimulus;GO:0008595//anterior/posterior axis specification, embryo;GO:0048477//oogenesis;GO:0009950//dorsal/ventral axis specification	gi|260833388|ref|XP_002611639.1|/1.35175e-36/hypothetical protein BRAFLDRAFT_63696 [Branchiostoma floridae]
Unigene2621_No.2	280	39	71.63	10.79	-2.73087	2.54796e-42	1.29032e-40	size 714 gap 0 0%	-	-	-	-
CL5627.Contig1_No.2	343	48	87.74	13.28	-2.72398	2.33102e-51	1.40425e-49	size 1250 gap 0 0%	-	-	-	gi|3608366|gb|AAC35887.1|/2.05189e-128/coelomic cytolytic factor 1 [Eisenia fetida]
CL6047.Contig1_No.2	64	9	16.37	2.49	-2.71684	1.16627e-10	1.59403e-09	size 298 gap 0 0%	-	-	-	-
CL147.Contig1_No.2	55	8	14.07	2.21	-2.6705	3.53524e-09	4.2313e-08	size 257 gap 0 0%	-	-	-	-
Unigene1043_No.2	89	13	22.77	3.6	-2.66107	4.73748e-14	8.37526e-13	size 481 gap 0 0%	-	-	-	-
Unigene4662_No.2	41	6	10.49	1.66	-2.65976	4.04946e-07	3.68716e-06	size 976 gap 0 0%	-	-	-	-
CL3317.Contig1_No.2	34	5	8.7	1.38	-2.65635	4.41086e-06	3.45662e-05	size 464 gap 0 0%	-	-	-	-
Unigene4930_No.2	210	31	53.72	8.58	-2.64641	4.24262e-31	1.54521e-29	size 627 gap 0 0%	-	-	-	gi|60729598|pir||JC7958/1.35999e-14/galaxin precursor - reef coral
Unigene1602_No.2	744	110	190.32	30.44	-2.64439	4.7385e-106	5.79145e-104	size 287 gap 0 0%	-	-	-	-
Unigene37796_No.2	27	4	6.91	1.11	-2.63813	4.89302e-05	0.000318134	size 349 gap 0 0%	-	-	-	gi|291221762|ref|XP_002730872.1|/1.58368e-08/PREDICTED: hypothetical protein [Saccoglossus kowalevskii]
CL213.Contig1_No.2	40	6	10.23	1.66	-2.62355	6.84564e-07	6.02596e-06	size 569 gap 0 0%	-	-	-	gi|145484866|ref|XP_001428442.1|/7.81415e-18/hypothetical protein [Paramecium tetraurelia strain d4-2]
Unigene4677_No.2	166	25	42.46	6.92	-2.61726	1.31792e-24	3.9886e-23	size 1935 gap 0 0%	GO:0044464//cell part	GO:0005515//protein binding	GO:0050808//synapse organization;GO:0009987//cellular process;GO:0032501//multicellular organismal process	gi|260805160|ref|XP_002597455.1|/2.0888e-75/hypothetical protein BRAFLDRAFT_80538 [Branchiostoma floridae]
Unigene1827_No.2	33	5	8.44	1.38	-2.61257	7.46184e-06	5.64904e-05	size 2817 gap 0 0%	-	-	-	gi|321455300|gb|EFX66437.1|/0/hypothetical protein DAPPUDRAFT_64687 [Daphnia pulex]
Unigene2157_No.2	411	63	105.14	17.43	-2.59267	4.47368e-58	3.09049e-56	size 845 gap 0 0%	-	-	-	gi|260799049|ref|XP_002594512.1|/1.56518e-29/hypothetical protein BRAFLDRAFT_124972 [Branchiostoma floridae]
Unigene6184_No.2	52	8	13.3	2.21	-2.58931	1.69217e-08	1.86065e-07	size 2668 gap 0 0%	-	-	-	gi|156406460|ref|XP_001641063.1|/0/predicted protein [Nematostella vectensis]
Unigene14647_No.2	39	6	9.98	1.66	-2.58786	1.15398e-06	9.78533e-06	size 342 gap 0 0%	-	-	-	-
Unigene7847_No.2	39	6	9.98	1.66	-2.58786	1.15398e-06	9.77881e-06	size 2006 gap 0 0%	-	GO:0005488//binding	-	gi|346465155|gb|AEO32422.1|/1.63389e-46/hypothetical protein [Amblyomma maculatum]
Unigene16384_No.2	26	4	6.65	1.11	-2.58279	8.28592e-05	0.000511522	size 733 gap 0 0%	-	-	-	-
Unigene3073_No.2	116	18	29.67	4.98	-2.57479	2.5586e-17	5.57845e-16	size 1178 gap 0 0%	-	-	-	gi|291238927|ref|XP_002739378.1|/7.44198e-08/PREDICTED: hypothetical protein [Saccoglossus kowalevskii]
Unigene4077_No.2	45	7	11.51	1.94	-2.56876	1.80297e-07	1.72962e-06	size 1449 gap 0 0%	-	-	-	gi|195347876|ref|XP_002040477.1|/5.99409e-21/GM19211 [Drosophila sechellia]
CL5724.Contig1_No.2	70	11	17.91	3.04	-2.55862	6.8531e-11	9.47875e-10	size 577 gap 0 0%	-	-	-	gi|113367124|gb|ABI34619.1|/1.01655e-20/carcinolectin5b-4 [Carcinoscorpius rotundicauda]
Unigene621_No.2	114	18	29.16	4.98	-2.54977	7.13262e-17	1.50603e-15	size 1313 gap 0 0%	-	-	-	-
CL2060.Contig3_No.2	107	17	27.37	4.7	-2.54186	7.30902e-16	1.45619e-14	size 462 gap 0 0%	GO:0005874//microtubule;GO:0005737//cytoplasm	GO:0003924//GTPase activity;GO:0005198//structural molecule activity;GO:0005525//GTP binding	GO:0051258//protein polymerization;GO:0006184//GTP catabolic process;GO:0007018//microtubule-based movement	gi|355786066|gb|EHH66249.1|/2.1538e-86/Tubulin alpha-6 chain, partial [Macaca fascicularis]
Unigene2284_No.2	918	147	234.83	40.68	-2.52923	3.6046e-124	5.03495e-122	size 1739 gap 0 0%	GO:0005737//cytoplasm;GO:0005730//nucleolus;GO:0005886//plasma membrane	GO:0005515//protein binding	GO:0006986//response to unfolded protein;GO:0009408//response to heat	gi|260813438|ref|XP_002601425.1|/1.29734e-113/hypothetical protein BRAFLDRAFT_224427 [Branchiostoma floridae]
Unigene4567_No.2	31	5	7.93	1.38	-2.52265	2.1135e-05	0.000146163	size 1737 gap 0 0%	-	-	-	gi|72125253|ref|XP_796343.1|/4.10864e-43/PREDICTED: hypothetical protein [Strongylocentrotus purpuratus]
Unigene2751_No.2	31	5	7.93	1.38	-2.52265	2.1135e-05	0.000146083	size 1665 gap 0 0%	GO:0005852//eukaryotic translation initiation factor 3 complex	GO:0003743//translation initiation factor activity	GO:0006413//translational initiation	gi|291241627|ref|XP_002740709.1|/0/PREDICTED: eukaryotic translation initiation factor 3 subunit D-like [Saccoglossus kowalevskii]
Unigene1909_No.2	230	37	58.84	10.24	-2.52258	3.14424e-32	1.1966e-30	size 1252 gap 0 0%	-	-	-	gi|291244023|ref|XP_002741899.1|/3.23989e-49/PREDICTED: pancreatic lipase-related protein-like [Saccoglossus kowalevskii]
CL2477.Contig1_No.2	2524	409	645.66	113.18	-2.51216	0	0	size 879 gap 0 0%	-	GO:0020037//heme binding;GO:0005344//oxygen transporter activity;GO:0019825//oxygen binding	GO:0015671//oxygen transport	gi|122733|sp|P06148.2|HBF1_URECA/2.4608e-57/RecName: Full=Hemoglobin F-I
Unigene1497_No.2	37	6	9.46	1.66	-2.51066	3.24962e-06	2.61099e-05	size 2142 gap 0 0%	GO:0005829//cytosol	GO:0004586//ornithine decarboxylase activity	GO:0008284//positive regulation of cell proliferation;GO:0001822//kidney development;GO:0009446//putrescine biosynthetic process;GO:0009615//response to virus;GO:0006521//regulation of cellular amino acid metabolic process	gi|259013291|ref|NP_001158445.1|/2.83268e-137/ornithine decarboxylase 1 [Saccoglossus kowalevskii]
Unigene5143_No.2	117	19	29.93	5.26	-2.50846	5.35618e-17	1.14617e-15	size 2825 gap 0 0%	GO:0005737//cytoplasm;GO:0005634//nucleus	GO:0005515//protein binding;GO:0008565//protein transporter activity	GO:0006606//protein import into nucleus	gi|260790515|ref|XP_002590287.1|/5.85536e-133/hypothetical protein BRAFLDRAFT_279360 [Branchiostoma floridae]
Unigene2002_No.2	620	102	158.6	28.23	-2.49009	5.67174e-83	5.50332e-81	size 2040 gap 0 0%	GO:0016020//membrane;GO:0043231//intracellular membrane-bounded organelle;GO:0005576//extracellular region;GO:0044444//cytoplasmic part;GO:0045202//synapse	GO:0005515//protein binding	GO:0044260;GO:0042439//ethanolamine-containing compound metabolic process;GO:0048468//cell development;GO:0042133//neurotransmitter metabolic process;GO:0016043//cellular component organization;GO:0050794//regulation of cellular process;GO:0007399//nervous system development	gi|156392188|ref|XP_001635931.1|/3.21738e-82/predicted protein [Nematostella vectensis]
Unigene2366_No.2	84	14	21.49	3.87	-2.47326	2.1865e-12	3.40596e-11	size 821 gap 0 0%	-	-	-	-
Unigene32411_No.2	96	16	24.56	4.43	-2.47093	5.71086e-14	1.00402e-12	size 221 gap 0 0%	-	-	-	-
Unigene1999_No.2	459	77	117.42	21.31	-2.46208	4.44722e-61	3.21185e-59	size 1912 gap 0 0%	-	GO:0003824//catalytic activity	-	gi|185135576|ref|NP_001117074.1|/1.94492e-158/alpha amylase precursor [Salmo salar]
Unigene1418_No.2	183	31	46.81	8.58	-2.44777	4.05262e-25	1.25031e-23	size 1286 gap 0 0%	-	-	-	gi|321472278|gb|EFX83248.1|/8.56971e-61/hypothetical protein DAPPUDRAFT_195011 [Daphnia pulex]
Unigene1460_No.2	53	9	13.56	2.49	-2.44514	3.46152e-08	3.67274e-07	size 286 gap 0 0%	-	-	-	gi|283827875|gb|ADB44079.1|/3.83968e-06/metallothionein [Musca domestica]
Unigene12087_No.2	35	6	8.95	1.66	-2.4307	9.03268e-06	6.65591e-05	size 339 gap 0 0%	-	-	-	-
CL1654.Contig1_No.2	29	5	7.42	1.38	-2.42675	5.89664e-05	0.000376077	size 750 gap 0 0%	-	-	-	-
CL5064.Contig1_No.2	7555	1303	1932.64	360.57	-2.42222	0	0	size 1228 gap 0 0%	GO:0005625//soluble fraction;GO:0005615//extracellular space	GO:0004602//glutathione peroxidase activity;GO:0043295//glutathione binding;GO:0008430//selenium binding	GO:0042744//hydrogen peroxide catabolic process;GO:0051412//response to corticosterone stimulus;GO:0007565//female pregnancy;GO:0006749//glutathione metabolic process;GO:0014070//response to organic cyclic compound;GO:0002238//response to molecule of fungal origin;GO:0042493//response to drug;GO:0051289//protein homotetramerization;GO:0010269//response to selenium ion	gi|212276144|ref|NP_001131027.1|/5.97234e-40/glutathione peroxidase 3 (plasma) precursor [Danio rerio]
Unigene2386_No.2	133	23	34.02	6.36	-2.41928	2.11556e-18	4.80194e-17	size 2909 gap 0 0%	-	-	-	gi|353232565|emb|CCD79920.1|/6.44491e-151/family S60 non-peptidase homologue (S60 family) [Schistosoma mansoni]
Unigene1973_No.2	52	9	13.3	2.49	-2.41721	5.7312e-08	5.92271e-07	size 716 gap 0 0%	GO:0005737//cytoplasm;GO:0005730//nucleolus;GO:0008180//signalosome	GO:0005515//protein binding	GO:0010388//cullin deneddylation	gi|327260745|ref|XP_003215194.1|/1.30502e-57/PREDICTED: COP9 signalosome complex subunit 8-like [Anolis carolinensis]
Unigene8009_No.2	98	17	25.07	4.7	-2.41523	6.88998e-14	1.20798e-12	size 714 gap 0 0%	-	-	-	gi|118376506|ref|XP_001021435.1|/1.06782e-27/La domain containing protein [Tetrahymena thermophila]
Unigene3995_No.2	34	6	8.7	1.66	-2.38983	1.49802e-05	0.000106734	size 2093 gap 0 0%	-	GO:0016853//isomerase activity	-	gi|320170746|gb|EFW47645.1|/6.93185e-80/isopentenyl pyrophosphate isomerase [Capsaspora owczarzaki ATCC 30864]
Unigene4855_No.2	28	5	7.16	1.38	-2.37529	9.78848e-05	0.000599044	size 891 gap 0 0%	-	-	-	-
Unigene1808_No.2	853	152	218.21	42.06	-2.3752	1.78839e-107	2.22865e-105	size 1122 gap 0 0%	-	GO:0003824//catalytic activity	-	gi|370986716|dbj|BAL43180.1|/4.43676e-47/serine proteinase [Enchytraeus japonensis]
Unigene2080_No.2	617	110	157.83	30.44	-2.37433	3.39568e-78	3.10521e-76	size 909 gap 0 0%	-	GO:0008233//peptidase activity	-	gi|370986716|dbj|BAL43180.1|/1.21084e-62/serine proteinase [Enchytraeus japonensis]
Unigene2461_No.2	227	41	58.07	11.35	-2.3551	1.64841e-29	5.7563e-28	size 1468 gap 0 0%	-	-	-	-
Unigene1572_No.2	171	31	43.74	8.58	-2.3499	1.55279e-22	4.29077e-21	size 1797 gap 0 0%	-	-	-	gi|118788241|ref|XP_316579.3|/3.26574e-67/AGAP006541-PA [Anopheles gambiae str. PEST]
Unigene16515_No.2	44	8	11.26	2.21	-2.34909	9.88682e-07	8.46272e-06	size 796 gap 0 0%	-	-	-	-
Unigene18571_No.2	60	11	15.35	3.04	-2.3361	1.06263e-08	1.189e-07	size 332 gap 0 0%	-	-	-	-
Unigene2105_No.2	409	75	104.63	20.75	-2.33411	2.309e-51	1.3976e-49	size 996 gap 0 0%	-	-	-	gi|4115501|dbj|BAA36393.1|/1.62436e-34/29-kDa galactose-binding lectin [Lumbricus terrestris]
Unigene7233_No.2	65	12	16.63	3.32	-2.32453	2.78626e-09	3.38263e-08	size 325 gap 0 0%	-	-	-	-
Unigene2391_No.2	27	5	6.91	1.38	-2.32402	0.000161766	0.000941921	size 1767 gap 0 0%	-	-	-	gi|156398347|ref|XP_001638150.1|/7.86932e-66/predicted protein [Nematostella vectensis]
Unigene282_No.2	108	20	27.63	5.53	-2.32088	1.54285e-14	2.8177e-13	size 1999 gap 0 0%	GO:0005789//endoplasmic reticulum membrane;GO:0016021//integral to membrane;GO:0005801//cis-Golgi network	GO:0004872//receptor activity;GO:0005046//KDEL sequence binding	GO:0006621//protein retention in ER lumen;GO:0016192//vesicle-mediated transport;GO:0006886//intracellular protein transport	gi|291226814|ref|XP_002733385.1|/3.22082e-103/PREDICTED: KDEL (Lys-Asp-Glu-Leu) endoplasmic reticulum protein retention receptor 2-like [Saccoglossus kowalevskii]
CL14.Contig1_No.2	59	11	15.09	3.04	-2.31145	1.7389e-08	1.91038e-07	size 742 gap 0 0%	-	-	-	gi|373940157|gb|AEY80031.1|/2.64745e-32/glutathione S-transferase S2 [Laodelphax striatellus]
Unigene3752_No.2	32	6	8.19	1.66	-2.30268	4.07332e-05	0.000267853	size 1764 gap 0 0%	GO:0005643//nuclear pore	GO:0005515//protein binding	GO:0009987//cellular process;GO:0050789//regulation of biological process;GO:0015758//glucose transport;GO:0008152//metabolic process	gi|291242973|ref|XP_002741380.1|/3.37444e-101/PREDICTED: nucleoporin like 1-like [Saccoglossus kowalevskii]
Unigene5908_No.2	48	9	12.28	2.49	-2.30209	4.19504e-07	3.8088e-06	size 800 gap 0 0%	-	-	-	-
CL3125.Contig1_No.2	48	9	12.28	2.49	-2.30209	4.19504e-07	3.80608e-06	size 519 gap 0 0%	-	-	-	-
Unigene3487_No.2	735	138	188.02	38.19	-2.29962	2.15546e-89	2.24574e-87	size 1146 gap 0 0%	GO:0017109//glutamate-cysteine ligase complex	GO:0004357//glutamate-cysteine ligase activity;GO:0035226//glutamate-cysteine ligase catalytic subunit binding;GO:0046982//protein heterodimerization activity	GO:0006979//response to oxidative stress;GO:0051900//regulation of mitochondrial depolarization;GO:0006750//glutathione biosynthetic process;GO:0051409//response to nitrosative stress;GO:0043524//negative regulation of neuron apoptosis;GO:0006534//cysteine metabolic process;GO:0035229//positive regulation of glutamate-cysteine ligase activity	gi|226372814|gb|ACO52032.1|/7.30158e-53/Glutamate--cysteine ligase regulatory subunit [Rana catesbeiana]
Unigene19142_No.2	47	9	12.02	2.49	-2.27122	6.8517e-07	6.02713e-06	size 363 gap 0 0%	-	-	-	-
Unigene1593_No.2	1246	240	318.74	66.41	-2.26291	2.15898e-147	3.70849e-145	size 1315 gap 0 0%	-	-	-	gi|168420295|gb|ACA23976.1|/2.18766e-51/pancreatic lipase-related protein [Mizuhopecten yessoensis]
Unigene2811_No.2	31	6	7.93	1.66	-2.25614	6.67584e-05	0.000422803	size 4720 gap 0 0%	GO:0005682//U5 snRNP;GO:0016607//nuclear speck;GO:0071013//catalytic step 2 spliceosome	GO:0003723//RNA binding;GO:0005515//protein binding	GO:0000398//nuclear mRNA splicing, via spliceosome	gi|242012963|ref|XP_002427193.1|/0/pre-mRNA-processing-splicing factor, putative [Pediculus humanus corporis]
Unigene1851_No.2	31	6	7.93	1.66	-2.25614	6.67584e-05	0.000422593	size 646 gap 0 0%	-	-	-	-
Unigene13498_No.2	31	6	7.93	1.66	-2.25614	6.67584e-05	0.000422382	size 635 gap 0 0%	GO:0005737//cytoplasm;GO:0005634//nucleus	-	-	gi|115936460|ref|XP_001182384.1|/2.28976e-25/PREDICTED: similar to MGC81266 protein [Strongylocentrotus purpuratus]
Unigene5628_No.2	31	6	7.93	1.66	-2.25614	6.67584e-05	0.000422172	size 1257 gap 0 0%	GO:0016324//apical plasma membrane	GO:0004871//signal transducer activity;GO:0033265//choline binding;GO:0004103//choline kinase activity;GO:0004104//cholinesterase activity;GO:0008144//drug binding;GO:0004305//ethanolamine kinase activity;GO:0008900//hydrogen:potassium-exchanging ATPase activity;GO:0042803//protein homodimerization activity;GO:0005524//ATP binding	GO:0006657//CDP-choline pathway;GO:0019695//choline metabolic process;GO:0015672//monovalent inorganic cation transport;GO:0046034//ATP metabolic process;GO:0030001//metal ion transport;GO:0006869//lipid transport;GO:0016310//phosphorylation;GO:0014070//response to organic cyclic compound;GO:0010038//response to metal ion;GO:0007165//signal transduction;GO:0006646//phosphatidylethanolamine biosyn…	gi|118137437|pdb|2CKO|A/6.26533e-101/Chain A, Crystal Structure Of Human Choline Kinase Alpha 2
Unigene4587_No.2	532	103	136.09	28.5	-2.25553	1.08335e-63	7.95978e-62	size 1030 gap 0 0%	-	-	-	-
Unigene17543_No.2	36	7	9.21	1.94	-2.24714	1.69364e-05	0.000119004	size 300 gap 0 0%	-	-	-	-
Unigene4213_No.2	36	7	9.21	1.94	-2.24714	1.69364e-05	0.000118938	size 1296 gap 0 0%	GO:0005743//mitochondrial inner membrane;GO:0005887//integral to plasma membrane	GO:0015367//oxoglutarate:malate antiporter activity	GO:0006839//mitochondrial transport;GO:0006094//gluconeogenesis;GO:0015742//alpha-ketoglutarate transport	gi|260831816|ref|XP_002610854.1|/3.79693e-141/hypothetical protein BRAFLDRAFT_267000 [Branchiostoma floridae]
Unigene3950_No.2	41	8	10.49	2.21	-2.2469	4.33276e-06	3.39751e-05	size 1010 gap 0 0%	-	-	-	-
Unigene7899_No.2	56	11	14.33	3.04	-2.2369	7.5083e-08	7.64728e-07	size 1180 gap 0 0%	-	-	-	-
CL5082.Contig1_No.2	71	14	18.16	3.87	-2.23036	1.34534e-09	1.68148e-08	size 2008 gap 0 0%	-	-	-	-
Unigene1182_No.2	91	18	23.28	4.98	-2.22487	6.50876e-12	9.75623e-11	size 553 gap 0 0%	-	-	-	-
Unigene15234_No.2	30	6	7.67	1.66	-2.20804	0.000108934	0.00065842	size 1473 gap 0 0%	-	-	-	-
Unigene11405_No.2	65	13	16.63	3.6	-2.20772	8.2937e-09	9.47181e-08	size 478 gap 0 0%	-	-	-	-
Unigene11426_No.2	69	14	17.65	3.87	-2.18926	3.50872e-09	4.20748e-08	size 492 gap 0 0%	-	-	-	-
Unigene7531_No.2	152	31	38.88	8.58	-2.17998	1.4708e-18	3.37461e-17	size 415 gap 0 0%	-	-	-	-
Unigene2039_No.2	73	15	18.67	4.15	-2.16954	1.48368e-09	1.85074e-08	size 1396 gap 0 0%	GO:0016021//integral to membrane	-	-	gi|346471261|gb|AEO35475.1|/1.07886e-112/hypothetical protein [Amblyomma maculatum]
CL409.Contig1_No.2	34	7	8.7	1.94	-2.16496	4.47178e-05	0.000292391	size 1439 gap 0 0%	-	-	-	-
Unigene3466_No.2	254	53	64.98	14.67	-2.14713	1.718e-29	5.98287e-28	size 1334 gap 0 0%	-	-	-	gi|72130631|ref|XP_799830.1|/1.82071e-61/PREDICTED: similar to FG-GAP repeat family protein [Strongylocentrotus purpuratus]
Unigene7278_No.2	134	28	34.28	7.75	-2.1451	3.16422e-16	6.47672e-15	size 2023 gap 0 0%	GO:0005759//mitochondrial matrix	GO:0004222//metalloendopeptidase activity	GO:0006508//proteolysis	gi|156399841|ref|XP_001638709.1|/9.05001e-45/predicted protein [Nematostella vectensis]
Unigene34248_No.2	43	9	11	2.49	-2.14329	4.72514e-06	3.68248e-05	size 267 gap 0 0%	-	-	-	-
Unigene15650_No.2	43	9	11	2.49	-2.14329	4.72514e-06	3.68022e-05	size 533 gap 0 0%	-	-	-	gi|156400214|ref|XP_001638895.1|/1.2558e-16/predicted protein [Nematostella vectensis]
Unigene8837_No.2	62	13	15.86	3.6	-2.13932	3.46094e-08	3.67519e-07	size 800 gap 0 0%	-	-	-	-
Unigene2476_No.2	38	8	9.72	2.21	-2.13691	1.84043e-05	0.000128255	size 1783 gap 0 0%	GO:0005769//early endosome;GO:0012505//endomembrane system;GO:0055037//recycling endosome;GO:0031201//SNARE complex;GO:0031902//late endosome membrane;GO:0005765//lysosomal membrane;GO:0016021//integral to membrane;GO:0005739//mitochondrion	GO:0019905//syntaxin binding	GO:0006461//protein complex assembly;GO:0006906//vesicle fusion	gi|115655549|ref|XP_789920.2|/8.34806e-23/PREDICTED: similar to CG1599-PA [Strongylocentrotus purpuratus]
Unigene3707_No.2	57	12	14.58	3.32	-2.13474	1.32448e-07	1.30305e-06	size 1383 gap 0 0%	GO:0005737//cytoplasm;GO:0043231//intracellular membrane-bounded organelle	-	-	gi|291232448|ref|XP_002736170.1|/8.11656e-121/PREDICTED: MGC81917 protein-like [Saccoglossus kowalevskii]
Unigene5684_No.2	279	59	71.37	16.33	-2.12779	6.7603e-32	2.54231e-30	size 1546 gap 0 0%	GO:0005730//nucleolus;GO:0008180//signalosome;GO:0005852//eukaryotic translation initiation factor 3 complex	GO:0003743//translation initiation factor activity;GO:0046872//metal ion binding;GO:0008237//metallopeptidase activity;GO:0005515//protein binding;GO:0003713//transcription coactivator activity	GO:0006413//translational initiation;GO:0051726//regulation of cell cycle;GO:0045944//positive regulation of transcription from RNA polymerase II promoter;GO:0046328//regulation of JNK cascade;GO:0010388//cullin deneddylation;GO:0006508//proteolysis	gi|346471157|gb|AEO35423.1|/1.87388e-169/hypothetical protein [Amblyomma maculatum]
Unigene1413_No.2	4663	1006	1192.84	278.38	-2.09927	0	0	size 1519 gap 0 0%	-	-	-	gi|156549977|ref|XP_001603755.1|/7.58385e-99/PREDICTED: prostaglandin reductase 1-like [Nasonia vitripennis]
CL3371.Contig1_No.2	143	31	36.58	8.58	-2.09201	9.8777e-17	2.06167e-15	size 539 gap 0 0%	-	-	-	-
Unigene23050_No.2	46	10	11.77	2.77	-2.08716	3.1392e-06	2.53027e-05	size 310 gap 0 0%	-	-	-	-
Unigene12739_No.2	46	10	11.77	2.77	-2.08716	3.1392e-06	2.52867e-05	size 477 gap 0 0%	-	-	-	-
Unigene12_No.2	55	12	14.07	3.32	-2.08337	3.38866e-07	3.10998e-06	size 793 gap 0 0%	-	-	-	-
Unigene26182_No.2	32	7	8.19	1.94	-2.07781	0.000116079	0.000696966	size 308 gap 0 0%	-	-	-	-
Unigene2035_No.2	41	9	10.49	2.49	-2.0748	1.2156e-05	8.79423e-05	size 1861 gap 0 0%	GO:0030659//cytoplasmic vesicle membrane	-	GO:0009987//cellular process;GO:0048856//anatomical structure development;GO:0010033//response to organic substance	gi|260801221|ref|XP_002595494.1|/7.20095e-33/hypothetical protein BRAFLDRAFT_69120 [Branchiostoma floridae]
Unigene6982_No.2	41	9	10.49	2.49	-2.0748	1.2156e-05	8.78923e-05	size 396 gap 0 0%	-	-	-	-
Unigene7767_No.2	50	11	12.79	3.04	-2.07287	1.30045e-06	1.09325e-05	size 797 gap 0 0%	-	-	-	-
Unigene2022_No.2	36	8	9.21	2.21	-2.05915	4.7344e-05	0.000308452	size 282 gap 0 0%	-	-	-	gi|260797066|ref|XP_002593525.1|/5.71305e-15/hypothetical protein BRAFLDRAFT_88540 [Branchiostoma floridae]
Unigene4788_No.2	274	62	70.09	17.16	-2.03016	1.28913e-29	4.5517e-28	size 1566 gap 0 0%	-	-	-	-
Unigene2457_No.2	44	10	11.26	2.77	-2.02325	7.96674e-06	5.9428e-05	size 1469 gap 0 0%	-	-	-	gi|91078146|ref|XP_973753.1|/2.02042e-32/PREDICTED: similar to AGAP001417-PA [Tribolium castaneum]
Unigene11162_No.2	101	23	25.84	6.36	-2.02251	9.45424e-12	1.40062e-10	size 1137 gap 0 0%	-	-	-	-
Unigene5730_No.2	35	8	8.95	2.21	-2.01784	7.54538e-05	0.000471067	size 326 gap 0 0%	-	-	-	-
Unigene2676_No.2	48	11	12.28	3.04	-2.01417	3.28316e-06	2.63461e-05	size 2817 gap 0 0%	-	-	GO:0006810//transport	gi|260802444|ref|XP_002596102.1|/2.19742e-47/hypothetical protein BRAFLDRAFT_66166 [Branchiostoma floridae]
Unigene1556_No.2	74	17	18.93	4.7	-2.00994	6.78536e-09	7.84079e-08	size 684 gap 0 0%	-	GO:0016491//oxidoreductase activity	-	gi|33521688|gb|AAQ21387.1|/5.4867e-39/NADH-ubiquinone oxidoreductase [Ixodes ricinus]
CL1265.Contig1_No.2	7817	1796	1999.66	496.99	-2.00847	0	0	size 619 gap 0 0%	-	-	-	-
Unigene2537_No.2	126	29	32.23	8.02	-2.00673	3.3763e-14	6.04453e-13	size 1661 gap 0 0%	-	-	-	gi|126697352|gb|ABO26633.1|/2.17859e-94/temptin [Haliotis discus discus]
Unigene2789_No.2	556	128	142.23	35.42	-2.00559	1.53217e-57	1.04707e-55	size 2395 gap 0 0%	GO:0005777//peroxisome;GO:0005739//mitochondrion;GO:0005730//nucleolus	GO:0016829//lyase activity;GO:0003857//3-hydroxyacyl-CoA dehydrogenase activity	GO:0006637//acyl-CoA metabolic process;GO:0006635//fatty acid beta-oxidation;GO:0006475//internal protein amino acid acetylation	gi|301614191|ref|XP_002936579.1|/9.6506e-166/PREDICTED: peroxisomal bifunctional enzyme [Xenopus (Silurana) tropicalis]
CL3897.Contig1_No.2	56	13	14.33	3.6	-1.99297	5.61632e-07	5.0168e-06	size 430 gap 0 0%	-	-	-	-
Unigene8687_No.2	97	23	24.81	6.36	-1.96382	5.7566e-11	8.01447e-10	size 445 gap 0 0%	-	-	-	-
Unigene1570_No.2	59	14	15.09	3.87	-1.96319	3.66492e-07	3.35384e-06	size 1525 gap 0 0%	-	-	-	gi|347800228|dbj|BAK86420.1|/2.11533e-32/BMSP [Mytilus galloprovincialis]
Unigene5319_No.2	63	15	16.12	4.15	-1.95767	1.52107e-07	1.48726e-06	size 1519 gap 0 0%	-	-	-	gi|156396771|ref|XP_001637566.1|/4.54863e-11/predicted protein [Nematostella vectensis]
Unigene16813_No.2	42	10	10.74	2.77	-1.95504	1.99232e-05	0.000138233	size 817 gap 0 0%	-	-	-	-
Unigene15109_No.2	46	11	11.77	3.04	-1.95297	8.176e-06	6.08461e-05	size 608 gap 0 0%	-	GO:0048037//cofactor binding;GO:0000166//nucleotide binding	GO:0008152//metabolic process	gi|348513404|ref|XP_003444232.1|/1.42306e-18/PREDICTED: glyoxylate reductase-like [Oreochromis niloticus]
Unigene168_No.2	251	60	64.21	16.6	-1.95161	5.89932e-26	1.87466e-24	size 2570 gap 0 0%	GO:0015030//Cajal body;GO:0005730//nucleolus;GO:0016607//nuclear speck;GO:0071013//catalytic step 2 spliceosome;GO:0005737//cytoplasm	GO:0003746//translation elongation factor activity;GO:0005515//protein binding;GO:0003924//GTPase activity;GO:0005525//GTP binding	GO:0008380//RNA splicing;GO:0006414//translational elongation;GO:0006184//GTP catabolic process;GO:0006397//mRNA processing	gi|348509045|ref|XP_003442062.1|/0/PREDICTED: 116 kDa U5 small nuclear ribonucleoprotein component-like [Oreochromis niloticus]
Unigene2401_No.2	701	168	179.32	46.49	-1.94754	1.95221e-69	1.61134e-67	size 2527 gap 0 0%	-	GO:0005525//GTP binding;GO:0004613//phosphoenolpyruvate carboxykinase (GTP) activity	GO:0006094//gluconeogenesis	gi|324507558|gb|ADY43203.1|/0/Phosphoenolpyruvate carboxykinase GTP [Ascaris suum]
Unigene1537_No.2	75	18	19.19	4.98	-1.94614	1.09764e-08	1.22602e-07	size 508 gap 0 0%	-	-	-	gi|195384223|ref|XP_002050817.1|/3.58498e-12/GJ22360 [Drosophila virilis]
Unigene4856_No.2	50	12	12.79	3.32	-1.94576	3.36576e-06	2.69409e-05	size 2234 gap 0 0%	GO:0005737//cytoplasm;GO:0005730//nucleolus;GO:0015030//Cajal body;GO:0030529//ribonucleoprotein complex	GO:0005515//protein binding	GO:0000375//RNA splicing, via transesterification reactions;GO:0006397//mRNA processing	gi|291222234|ref|XP_002731125.1|/0/PREDICTED: PRP3 pre-mRNA processing factor 3 homolog [Saccoglossus kowalevskii]
Unigene9018_No.2	187	45	47.84	12.45	-1.94207	1.34503e-19	3.25032e-18	size 1355 gap 0 0%	-	-	-	gi|291229608|ref|XP_002734765.1|/1.09926e-13/PREDICTED: carbohydrate (keratan sulfate Gal-6) sulfotransferase 1-like [Saccoglossus kowalevskii]
CL193.Contig1_No.2	83	20	21.23	5.53	-1.94075	1.91456e-09	2.37889e-08	size 625 gap 0 0%	-	-	-	-
Unigene2114_No.2	664	160	169.86	44.28	-1.93962	1.60872e-65	1.25451e-63	size 1958 gap 0 0%	GO:0005815//microtubule organizing center;GO:0005832//chaperonin-containing T-complex;GO:0042470//melanosome;GO:0005634//nucleus	GO:0005524//ATP binding;GO:0016740//transferase activity;GO:0051082//unfolded protein binding	GO:0006457//protein folding;GO:0001666//response to hypoxia	gi|260836973|ref|XP_002613480.1|/0/hypothetical protein BRAFLDRAFT_119852 [Branchiostoma floridae]
CL2072.Contig1_No.2	91	22	23.28	6.09	-1.93458	3.35296e-10	4.41653e-09	size 1384 gap 0 0%	-	GO:0016787//hydrolase activity	-	gi|115762701|ref|XP_794659.2|/4.01477e-27/PREDICTED: similar to proprotein convertase subtilisin/kexin type 9 preproprotein [Strongylocentrotus purpuratus]
Unigene1704_No.2	62	15	15.86	4.15	-1.93421	2.38294e-07	2.25201e-06	size 585 gap 0 0%	-	-	-	gi|291223634|ref|XP_002731813.1|/4.26221e-62/PREDICTED: DC2 protein-like [Saccoglossus kowalevskii]
Unigene12083_No.2	185	45	47.32	12.45	-1.9263	3.25134e-19	7.72482e-18	size 402 gap 0 0%	-	-	-	-
Unigene8759_No.2	41	10	10.49	2.77	-1.92106	3.13218e-05	0.00021054	size 2186 gap 0 0%	-	-	-	gi|291240959|ref|XP_002740383.1|/1.4628e-88/PREDICTED: hypothetical protein, partial [Saccoglossus kowalevskii]
CL1771.Contig1_No.2	57	14	14.58	3.87	-1.91359	8.98774e-07	7.72958e-06	size 1800 gap 0 0%	GO:0016020//membrane	-	-	gi|308191573|sp|B0S5Y3.1|RFT2A_DANRE/2.12631e-58/RecName: Full=Riboflavin transporter 2-A; Short=RFT2-A
Unigene561_No.2	114	28	29.16	7.75	-1.91172	2.85206e-12	4.40493e-11	size 276 gap 0 0%	-	-	GO:0050794//regulation of cellular process	gi|219809646|gb|ACL36281.1|/2.66932e-12/Kazal-type serine proteinase inhibitor 2 [Fenneropenaeus chinensis]
CL680.Contig8_No.2	599	148	153.23	40.95	-1.90376	7.56772e-58	5.19964e-56	size 623 gap 0 0%	-	-	-	-
Unigene27565_No.2	48	12	12.28	3.32	-1.88706	8.23806e-06	6.12721e-05	size 279 gap 0 0%	-	-	-	-
Unigene1550_No.2	48	12	12.28	3.32	-1.88706	8.23806e-06	6.12362e-05	size 704 gap 0 0%	GO:0031428//box C/D snoRNP complex;GO:0005654//nucleoplasm;GO:0005681//spliceosomal complex;GO:0005886//plasma membrane	GO:0030515//snoRNA binding;GO:0005515//protein binding	GO:0042254//ribosome biogenesis;GO:0007338//single fertilization;GO:0000398//nuclear mRNA splicing, via spliceosome	gi|350398052|ref|XP_003485072.1|/7.89785e-52/PREDICTED: zinc finger protein 268-like [Bombus impatiens]
Unigene1403_No.2	36	9	9.21	2.49	-1.88706	0.000120378	0.000721077	size 603 gap 0 0%	-	GO:0008289//lipid binding	-	gi|126330534|ref|XP_001381724.1|/2.23725e-24/PREDICTED: fatty acid-binding protein, heart-like [Monodelphis domestica]
Unigene11314_No.2	36	9	9.21	2.49	-1.88706	0.000120378	0.000720737	size 476 gap 0 0%	-	-	-	gi|301153758|gb|ADK66280.1|/8.42373e-28/intracellular fatty acid-binding protein [Litopenaeus vannamei]
Unigene4078_No.2	52	13	13.3	3.6	-1.88536	3.39286e-06	2.71407e-05	size 860 gap 0 0%	-	-	-	-
Unigene855_No.2	67	17	17.14	4.7	-1.86663	1.54983e-07	1.51422e-06	size 372 gap 0 0%	-	-	-	-
Unigene5081_No.2	59	15	15.09	4.15	-1.86241	9.00476e-07	7.73898e-06	size 1679 gap 0 0%	-	-	-	-
Unigene5229_No.2	98	25	25.07	6.92	-1.85712	2.21724e-10	2.97293e-09	size 1373 gap 0 0%	-	GO:0004497//monooxygenase activity;GO:0016705//oxidoreductase activity, acting on paired donors, with incorporation or reduction of molecular oxygen	GO:0010628//positive regulation of gene expression	gi|291223243|ref|XP_002731620.1|/4.95855e-62/PREDICTED: cytochrome P450, family 3, subfamily A, polypeptide 4-like [Saccoglossus kowalevskii]
CL4351.Contig1_No.2	141	36	36.07	9.96	-1.85658	2.49176e-14	4.50537e-13	size 587 gap 0 0%	-	-	-	-
CL1278.Contig1_No.2	43	11	11	3.04	-1.85536	3.1246e-05	0.000210253	size 283 gap 0 0%	-	-	-	-
Unigene7594_No.2	43	11	11	3.04	-1.85536	3.1246e-05	0.000210142	size 782 gap 0 0%	-	-	-	-
Unigene3101_No.2	74	19	18.93	5.26	-1.84754	4.15208e-08	4.37621e-07	size 2902 gap 0 0%	GO:0005737//cytoplasm	GO:0004713//protein tyrosine kinase activity;GO:0000166//nucleotide binding	GO:0046777//protein autophosphorylation;GO:0045859//regulation of protein kinase activity;GO:0060027//convergent extension involved in gastrulation	gi|61652774|gb|AAX47959.1|/5.43016e-158/Fyn Kinase [Danio rerio]
Unigene7801_No.2	101	26	25.84	7.19	-1.84554	1.43374e-10	1.94289e-09	size 1667 gap 0 0%	-	GO:0005488//binding	GO:0009615//response to virus;GO:0044249//cellular biosynthetic process;GO:0044238//primary metabolic process;GO:0050794//regulation of cellular process	gi|308321365|gb|ADO27834.1|/9.09592e-16/cyclic amp-dependent transcription factor atf-3 [Ictalurus furcatus]
Unigene24650_No.2	93	24	23.79	6.64	-1.8411	8.15866e-10	1.04226e-08	size 286 gap 0 0%	-	-	-	-
Unigene7356_No.2	89	23	22.77	6.36	-1.84004	1.94862e-09	2.41884e-08	size 246 gap 0 0%	-	-	-	-
Unigene2962_No.2	362	94	92.6	26.01	-1.83195	6.8263e-34	2.77218e-32	size 2350 gap 0 0%	-	-	-	gi|291237921|ref|XP_002738880.1|/2.47898e-73/PREDICTED: Notch gene homolog 3-like [Saccoglossus kowalevskii]
Unigene2508_No.2	204	53	52.19	14.67	-1.8309	9.38322e-20	2.27615e-18	size 954 gap 0 0%	-	GO:0016787//hydrolase activity	-	gi|327270868|ref|XP_003220210.1|/9.43693e-29/PREDICTED: CUB domain-containing protein 2-like [Anolis carolinensis]
Unigene2184_No.2	921	240	235.6	66.41	-1.82687	2.47128e-83	2.41634e-81	size 1793 gap 0 0%	-	-	-	-
CL6006.Contig1_No.2	234	61	59.86	16.88	-1.82628	2.29682e-22	6.30559e-21	size 644 gap 0 0%	-	-	-	-
Unigene12898_No.2	65	17	16.63	4.7	-1.82306	3.69984e-07	3.3785e-06	size 818 gap 0 0%	-	GO:0003676//nucleic acid binding;GO:0008168//methyltransferase activity	GO:0032259//methylation	gi|72170183|ref|XP_788985.1|/2.32918e-59/PREDICTED: hypothetical protein [Strongylocentrotus purpuratus]
Unigene20248_No.2	42	11	10.74	3.04	-1.82085	4.84618e-05	0.000315411	size 730 gap 0 0%	-	-	-	-
Unigene2952_No.2	103	27	26.35	7.47	-1.81862	1.42239e-10	1.93162e-09	size 3547 gap 0 0%	GO:0016020//membrane	GO:0015175//neutral amino acid transmembrane transporter activity;GO:0042605//peptide antigen binding	GO:0015804//neutral amino acid transport;GO:0003333//amino acid transmembrane transport	gi|291230316|ref|XP_002735113.1|/1.08731e-139/PREDICTED: solute carrier family 7, member 9-like [Saccoglossus kowalevskii]
Unigene1530_No.2	38	10	9.72	2.77	-1.81107	0.000118649	0.000711727	size 749 gap 0 0%	-	GO:0000036//acyl carrier activity;GO:0048037//cofactor binding;GO:0031177//phosphopantetheine binding	GO:0006633//fatty acid biosynthetic process	gi|291390770|ref|XP_002711870.1|/1.20836e-32/PREDICTED: NADH dehydrogenase (ubiquinone) 1, alpha/beta subcomplex, 1 [Oryctolagus cuniculus]
Unigene1405_No.2	1197	318	306.2	88	-1.7989	1.48427e-105	1.79681e-103	size 558 gap 0 0%	GO:0015935//small ribosomal subunit	GO:0003735//structural constituent of ribosome	GO:0006412//translation	gi|158187724|gb|ABW23151.1|/2.06918e-76/ribosomal protein rps23 [Arenicola marina]
Unigene5549_No.2	45	12	11.51	3.32	-1.79363	3.06808e-05	0.000206669	size 1367 gap 0 0%	GO:0005634//nucleus	-	GO:0045944//positive regulation of transcription from RNA polymerase II promoter;GO:0032755//positive regulation of interleukin-6 production;GO:0032496//response to lipopolysaccharide;GO:0009790//embryo development	gi|320091611|gb|ADW09011.1|/5.33862e-16/akirin 2 [Crassostrea gigas]
Unigene3909_No.2	93	25	23.79	6.92	-1.78151	1.89414e-09	2.35582e-08	size 1987 gap 0 0%	-	-	GO:0019222//regulation of metabolic process	gi|89365556|emb|CAI64375.1|/1.26519e-83/serpin 6 precursor [Branchiostoma lanceolatum]
Unigene15276_No.2	59	16	15.09	4.43	-1.76821	2.10286e-06	1.72671e-05	size 457 gap 0 0%	-	-	-	-
Unigene8423_No.2	158	43	40.42	11.9	-1.76411	6.40788e-15	1.20311e-13	size 204 gap 0 0%	-	-	-	-
CL2962.Contig1_No.2	55	15	14.07	4.15	-1.76144	5.07386e-06	3.93255e-05	size 1496 gap 0 0%	GO:0005847//mRNA cleavage and polyadenylation specificity factor complex	GO:0005515//protein binding	GO:0006369//termination of RNA polymerase II transcription;GO:0006398//histone mRNA 3'-end processing;GO:0000398//nuclear mRNA splicing, via spliceosome;GO:0006406//mRNA export from nucleus	gi|157822735|ref|NP_001100223.1|/8.14262e-146/cleavage and polyadenylation specificity factor subunit 2 [Rattus norvegicus]
CL1928.Contig3_No.2	55	15	14.07	4.15	-1.76144	5.07386e-06	3.93015e-05	size 3430 gap 0 0%	-	-	-	gi|187608754|ref|NP_001120275.1|/2.52612e-109/cytochrome P450, family 46, subfamily A, polypeptide 1 [Xenopus (Silurana) tropicalis]
Unigene1548_No.2	73	20	18.67	5.53	-1.75537	1.47406e-07	1.4424e-06	size 491 gap 0 0%	GO:0005743//mitochondrial inner membrane;GO:0070469//respiratory chain	-	GO:0006810//transport;GO:0022900//electron transport chain	gi|327270325|ref|XP_003219940.1|/7.10386e-28/PREDICTED: NADH dehydrogenase [ubiquinone] 1 alpha subcomplex subunit 2-like [Anolis carolinensis]
CL4787.Contig1_No.2	40	11	10.23	3.04	-1.75066	0.000115077	0.000691603	size 1130 gap 0 0%	GO:0005634//nucleus	GO:0003676//nucleic acid binding;GO:0008270//zinc ion binding	GO:0022008//neurogenesis;GO:0006915//apoptosis	gi|195430842|ref|XP_002063457.1|/8.77131e-27/GK21919 [Drosophila willistoni]
Unigene7093_No.2	130	36	33.26	9.96	-1.73957	2.64242e-12	4.09108e-11	size 683 gap 0 0%	-	-	-	-
Unigene6903_No.2	65	18	16.63	4.98	-1.73957	8.47338e-07	7.35189e-06	size 1442 gap 0 0%	GO:0031981//nuclear lumen;GO:0031519//PcG protein complex	GO:0005515//protein binding;GO:0016787//hydrolase activity	GO:0016579//protein deubiquitination;GO:0016043//cellular component organization;GO:0050794//regulation of cellular process	gi|71895453|ref|NP_001025761.1|/3.58846e-34/ubiquitin carboxyl-terminal hydrolase BAP1 [Gallus gallus]
Unigene4116_No.2	101	28	25.84	7.75	-1.73734	7.54972e-10	9.67384e-09	size 719 gap 0 0%	GO:0005665//DNA-directed RNA polymerase II, core complex	GO:0003899//DNA-directed RNA polymerase activity;GO:0008270//zinc ion binding;GO:0004672//protein kinase activity;GO:0003677//DNA binding	GO:0006468//protein phosphorylation;GO:0006283//transcription-coupled nucleotide-excision repair;GO:0006367//transcription initiation from RNA polymerase II promoter;GO:0050434//positive regulation of viral transcription;GO:0006368//transcription elongation from RNA polymerase II promoter;GO:0006370//mRNA capping;GO:0000398//nuclear mRNA splicing, via spliceosome	gi|291221415|ref|XP_002730714.1|/2.83472e-60/PREDICTED: mCG22814-like [Saccoglossus kowalevskii]
Unigene3301_No.2	90	25	23.02	6.92	-1.73404	6.69054e-09	7.73826e-08	size 742 gap 0 0%	-	GO:0016491//oxidoreductase activity;GO:0005488//binding	-	gi|291225231|ref|XP_002732600.1|/3.45768e-32/PREDICTED: crystallin, lambda 1-like [Saccoglossus kowalevskii]
Unigene7682_No.2	43	12	11	3.32	-1.72825	7.22484e-05	0.000452835	size 1253 gap 0 0%	-	-	-	-
Unigene1703_No.2	100	28	25.58	7.75	-1.72275	1.14439e-09	1.43881e-08	size 704 gap 0 0%	-	-	-	-
Unigene3981_No.2	132	37	33.77	10.24	-1.72153	2.55992e-12	3.97303e-11	size 1487 gap 0 0%	GO:0070013;GO:0044444//cytoplasmic part;GO:0005634//nucleus	GO:0008233//peptidase activity	GO:0009987//cellular process;GO:0044238//primary metabolic process	gi|338719327|ref|XP_001916911.2|/2.47121e-86/PREDICTED: lysosomal protective protein [Equus caballus]
Unigene3914_No.2	701	197	179.32	54.51	-1.71794	8.82694e-59	6.19885e-57	size 2099 gap 0 0%	-	-	-	gi|327266132|ref|XP_003217860.1|/4.92799e-118/PREDICTED: sulfatase-modifying factor 1-like [Anolis carolinensis]
Unigene5577_No.2	244	69	62.42	19.09	-1.70919	2.3743e-21	6.26135e-20	size 1971 gap 0 0%	-	-	-	-
Unigene1104_No.2	67	19	17.14	5.26	-1.70423	8.15618e-07	7.09604e-06	size 500 gap 0 0%	-	-	-	-
Unigene3850_No.2	620	176	158.6	48.7	-1.7034	1.37607e-51	8.36901e-50	size 3108 gap 0 0%	GO:0000421//autophagic vacuole membrane;GO:0005765//lysosomal membrane;GO:0016021//integral to membrane;GO:0031410//cytoplasmic vesicle	-	GO:0006914//autophagy;GO:0015031//protein transport	gi|301619380|ref|XP_002939067.1|/0/PREDICTED: transmembrane 9 superfamily member 1-like [Xenopus (Silurana) tropicalis]
Unigene3587_No.2	317	90	81.09	24.9	-1.70338	3.67008e-27	1.20233e-25	size 480 gap 0 0%	-	-	-	-
Unigene1406_No.2	572	163	146.32	45.11	-1.69761	1.63257e-47	9.06183e-46	size 1185 gap 0 0%	GO:0005840//ribosome	GO:0003735//structural constituent of ribosome	GO:0006412//translation	gi|198414521|ref|XP_002126857.1|/3.25792e-19/PREDICTED: similar to expressed hypothetical protein [Ciona intestinalis]
Unigene18060_No.2	70	20	17.91	5.53	-1.69541	5.16172e-07	4.63352e-06	size 306 gap 0 0%	-	-	-	-
CL2651.Contig1_No.2	1764	504	451.25	139.47	-1.69397	2.2077e-142	3.46445e-140	size 828 gap 0 0%	GO:0005789//endoplasmic reticulum membrane;GO:0043234//protein complex;GO:0005741//mitochondrial outer membrane;GO:0048471//perinuclear region of cytoplasm	GO:0051537//2 iron, 2 sulfur cluster binding;GO:0042803//protein homodimerization activity	GO:0000422//mitochondrion degradation;GO:0010259//multicellular organismal aging;GO:0010506//regulation of autophagy	gi|297674065|ref|XP_002815065.1|/5.33473e-35/PREDICTED: CDGSH iron sulfur domain-containing protein 2-like [Pongo abelii]
CL3868.Contig1_No.2	119	34	30.44	9.41	-1.6937	5.09402e-11	7.13107e-10	size 1010 gap 0 0%	GO:0005604//basement membrane	-	GO:0007411//axon guidance;GO:0071711//basement membrane organization;GO:0016203//muscle attachment;GO:0010172//embryonic body morphogenesis;GO:0048681//negative regulation of axon regeneration	gi|261289287|ref|XP_002603087.1|/4.94209e-63/hypothetical protein BRAFLDRAFT_199180 [Branchiostoma floridae]
Unigene16035_No.2	143	41	36.58	11.35	-1.68836	6.43418e-13	1.04451e-11	size 295 gap 0 0%	-	-	-	-
Unigene2305_No.2	80	23	20.46	6.36	-1.68571	8.6827e-08	8.7801e-07	size 1854 gap 0 0%	-	GO:0004756//selenide, water dikinase activity;GO:0005524//ATP binding	GO:0016260//selenocysteine biosynthetic process;GO:0022008//neurogenesis;GO:0006541//glutamine metabolic process;GO:0007444//imaginal disc development;GO:0007005//mitochondrion organization;GO:0016310//phosphorylation;GO:0008284//positive regulation of cell proliferation	gi|328786961|ref|XP_003250866.1|/0/PREDICTED: LOW QUALITY PROTEIN: selenide, water dikinase [Apis mellifera]
Unigene2254_No.2	451	130	115.37	35.97	-1.6814	2.5706e-37	1.14248e-35	size 1858 gap 0 0%	-	GO:0016297//acyl-[acyl-carrier-protein] hydrolase activity	-	gi|47575726|ref|NP_001001207.1|/1.14196e-46/oleoyl-ACP hydrolase [Xenopus (Silurana) tropicalis]
CL5108.Contig1_No.2	392	113	100.28	31.27	-1.68118	1.21145e-32	4.69475e-31	size 1790 gap 0 0%	GO:0005737//cytoplasm	GO:0004618//phosphoglycerate kinase activity;GO:0005524//ATP binding	GO:0016310//phosphorylation;GO:0006096//glycolysis	gi|198432731|ref|XP_002131715.1|/1.66905e-180/PREDICTED: similar to phosphoglycerate kinase [Ciona intestinalis]
Unigene3784_No.2	256	74	65.49	20.48	-1.67706	8.69866e-22	2.33267e-20	size 3052 gap 0 0%	GO:0005689//U12-type spliceosomal complex	GO:0003676//nucleic acid binding;GO:0008026//ATP-dependent helicase activity;GO:0005524//ATP binding;GO:0003724//RNA helicase activity	GO:0006200//ATP catabolic process;GO:0008380//RNA splicing;GO:0006397//mRNA processing	gi|147905854|ref|NP_001084615.1|/0/DEAH (Asp-Glu-Ala-His) box polypeptide 15 [Xenopus laevis]
Unigene2979_No.2	45	13	11.51	3.6	-1.67682	6.89334e-05	0.000435061	size 1322 gap 0 0%	GO:0044424//intracellular part	GO:0019001//guanyl nucleotide binding	GO:0040010//positive regulation of growth rate;GO:0040035//hermaphrodite genitalia development;GO:0018996//molting cycle, collagen and cuticulin-based cuticle;GO:0010171//body morphogenesis;GO:0002119//nematode larval development;GO:0007165//signal transduction;GO:0040039//inductive cell migration;GO:0007281//germ cell development;GO:0002009//morphogenesis of an epithelium;GO:0009792//embryo deve…	gi|294947932|ref|XP_002785532.1|/1.47363e-55/ADP ribosylation factor 1, putative [Perkinsus marinus ATCC 50983]
Unigene2350_No.2	45	13	11.51	3.6	-1.67682	6.89334e-05	0.000434845	size 1466 gap 0 0%	-	-	-	gi|260824165|ref|XP_002607038.1|/1.93788e-51/hypothetical protein BRAFLDRAFT_127065 [Branchiostoma floridae]
Unigene11833_No.2	45	13	11.51	3.6	-1.67682	6.89334e-05	0.000434629	size 1105 gap 0 0%	-	-	-	gi|260827204|ref|XP_002608555.1|/6.50096e-51/hypothetical protein BRAFLDRAFT_128828 [Branchiostoma floridae]
Unigene3100_No.2	242	70	61.91	19.37	-1.67635	1.16009e-20	2.96699e-19	size 3084 gap 0 0%	-	-	-	gi|321477830|gb|EFX88788.1|/2.17831e-80/hypothetical protein DAPPUDRAFT_230283 [Daphnia pulex]
CL4644.Contig1_No.2	100	29	25.58	8.02	-1.67334	2.50064e-09	3.05338e-08	size 1163 gap 0 0%	GO:0005743//mitochondrial inner membrane;GO:0005758//mitochondrial intermembrane space	GO:0016813//hydrolase activity, acting on carbon-nitrogen (but not peptide) bonds, in linear amidines;GO:0015068//glycine amidinotransferase activity	GO:0046689//response to mercury ion;GO:0006979//response to oxidative stress;GO:0007584//response to nutrient;GO:0043434//response to peptide hormone stimulus;GO:0006601//creatine biosynthetic process;GO:0042246//tissue regeneration;GO:0009790//embryo development	gi|45360597|ref|NP_988971.1|/5.96715e-127/glycine amidinotransferase, mitochondrial [Xenopus (Silurana) tropicalis]
Unigene33673_No.2	65	19	16.63	5.26	-1.66065	1.8611e-06	1.53613e-05	size 280 gap 0 0%	-	-	-	-
Unigene11538_No.2	130	38	33.26	10.52	-1.66065	1.25972e-11	1.85114e-10	size 843 gap 0 0%	-	-	-	gi|224051155|ref|XP_002199018.1|/2.02531e-61/PREDICTED: RNA polymerase II associated protein 1 [Taeniopygia guttata]
Unigene8810_No.2	41	12	10.49	3.32	-1.65976	0.000167181	0.000970336	size 881 gap 0 0%	-	-	-	-
Unigene2390_No.2	41	12	10.49	3.32	-1.65976	0.000167181	0.000969893	size 998 gap 0 0%	-	GO:0031625//ubiquitin protein ligase binding;GO:0005524//ATP binding;GO:0004842//ubiquitin-protein ligase activity	GO:0070534//protein K63-linked ubiquitination;GO:0006511//ubiquitin-dependent protein catabolic process;GO:0070936//protein K48-linked ubiquitination	gi|308321270|gb|ADO27787.1|/1.60191e-82/ubiquitin-conjugating enzyme e2 g1 [Ictalurus furcatus]
Unigene9638_No.2	58	17	14.84	4.7	-1.65876	7.07196e-06	5.37308e-05	size 1201 gap 0 0%	-	GO:0004833//tryptophan 2,3-dioxygenase activity;GO:0020037//heme binding	GO:0019441//tryptophan catabolic process to kynurenine	gi|63099708|gb|AAY32933.1|/1.3324e-60/tryptophan 2,3-dioxygenase [Chlamys farreri]
Unigene22273_No.2	51	15	13.05	4.15	-1.65287	2.70466e-05	0.00018414	size 261 gap 0 0%	-	-	-	-
CL5523.Contig2_No.2	238	70	60.88	19.37	-1.65214	5.7905e-20	1.43197e-18	size 917 gap 0 0%	GO:0016021//integral to membrane	-	-	gi|291234187|ref|XP_002737023.1|/1.73507e-32/PREDICTED: hypothetical protein [Saccoglossus kowalevskii]
Unigene8666_No.2	108	32	27.63	8.86	-1.64086	9.58816e-10	1.21511e-08	size 860 gap 0 0%	-	-	-	-
Unigene15703_No.2	54	16	13.81	4.43	-1.64033	1.69574e-05	0.00011902	size 277 gap 0 0%	-	-	-	-
Unigene17186_No.2	54	16	13.81	4.43	-1.64033	1.69574e-05	0.000118954	size 260 gap 0 0%	-	-	-	-
Unigene2944_No.2	54	16	13.81	4.43	-1.64033	1.69574e-05	0.000118889	size 1023 gap 0 0%	-	GO:0016829//lyase activity;GO:0003743//translation initiation factor activity	GO:0006413//translational initiation	gi|307197534|gb|EFN78764.1|/4.09664e-57/Density-regulated protein [Harpegnathos saltator]
CL1178.Contig1_No.2	91	27	23.28	7.47	-1.63991	2.09832e-08	2.28354e-07	size 2624 gap 0 0%	-	-	-	-
CL413.Contig2_No.2	101	30	25.84	8.3	-1.63842	3.56484e-09	4.26272e-08	size 2617 gap 0 0%	-	-	-	gi|358332521|dbj|GAA51166.1|/5.86693e-63/glutamine synthetase [Clonorchis sinensis]
Unigene5439_No.2	57	17	14.58	4.7	-1.63326	1.0638e-05	7.77574e-05	size 2210 gap 0 0%	-	GO:0017111//nucleoside-triphosphatase activity;GO:0005524//ATP binding	GO:0022008//neurogenesis	gi|242023130|ref|XP_002431989.1|/3.5765e-159/conserved hypothetical protein [Pediculus humanus corporis]
Unigene6026_No.2	97	29	24.81	8.02	-1.62925	8.40864e-09	9.59445e-08	size 1069 gap 0 0%	-	-	-	gi|195450280|ref|XP_002072444.1|/9.26484e-15/GK22841 [Drosophila willistoni]
Unigene1945_No.2	697	209	178.3	57.83	-1.62442	3.99628e-54	2.59167e-52	size 1660 gap 0 0%	-	-	-	gi|115920260|ref|XP_791444.2|/8.9474e-48/PREDICTED: similar to N-acetylneuraminate pyruvate lyase [Strongylocentrotus purpuratus]
Unigene1763_No.2	100	30	25.58	8.3	-1.62383	5.32378e-09	6.2716e-08	size 562 gap 0 0%	-	-	-	-
Unigene1300_No.2	929	279	237.65	77.21	-1.62198	2.01482e-71	1.71882e-69	size 430 gap 0 0%	-	-	-	gi|348507607|ref|XP_003441347.1|/4.05184e-08/PREDICTED: hypothetical protein LOC100699101 [Oreochromis niloticus]
Unigene2927_No.2	459	138	117.42	38.19	-1.62041	4.2775e-36	1.85568e-34	size 240 gap 0 0%	-	-	-	-
Unigene2959_No.2	63	19	16.12	5.26	-1.61572	4.1938e-06	3.30077e-05	size 946 gap 0 0%	-	-	-	gi|358334285|dbj|GAA52713.1|/3.33577e-10/zinc finger CCCH domain-containing protein 31 [Clonorchis sinensis]
CL3719.Contig1_No.2	43	13	11	3.6	-1.61143	0.000157094	0.000916391	size 324 gap 0 0%	-	-	-	-
CL4642.Contig1_No.2	290	88	74.18	24.35	-1.60711	3.98054e-23	1.12687e-21	size 4010 gap 0 0%	-	-	-	gi|115964596|ref|XP_001196546.1|/2.3986e-58/PREDICTED: hypothetical protein [Strongylocentrotus purpuratus]
Unigene174_No.2	102	31	26.09	8.58	-1.60445	5.01902e-09	5.93458e-08	size 495 gap 0 0%	-	-	-	-
Unigene4990_No.2	249	76	63.7	21.03	-1.59884	6.24312e-20	1.53494e-18	size 627 gap 0 0%	GO:0005739//mitochondrion;GO:0005730//nucleolus	GO:0004518//nuclease activity	GO:0006449//regulation of translational termination	gi|355695115|gb|AER99899.1|/2.19965e-41/heat-responsive protein 12 [Mustela putorius furo]
Unigene2454_No.2	897	275	229.46	76.1	-1.59227	2.96022e-67	2.38148e-65	size 2983 gap 0 0%	GO:0005622//intracellular	GO:0003747//translation release factor activity;GO:0005515//protein binding;GO:0000166//nucleotide binding;GO:0003924//GTPase activity	GO:0006479//protein methylation;GO:0006184//GTP catabolic process;GO:0000082//G1/S transition of mitotic cell cycle;GO:0006415//translational termination;GO:0000184//nuclear-transcribed mRNA catabolic process, nonsense-mediated decay	gi|349585151|ref|NP_001015805.2|/0/eukaryotic peptide chain release factor GTP-binding subunit ERF3A [Xenopus (Silurana) tropicalis]
Unigene2598_No.2	62	19	15.86	5.26	-1.59226	6.26464e-06	4.80276e-05	size 1180 gap 0 0%	-	-	-	gi|383847442|ref|XP_003699363.1|/2.39768e-14/PREDICTED: NF-kappa-B-repressing factor-like [Megachile rotundata]
Unigene1428_No.2	2256	692	577.11	191.49	-1.59158	3.0898e-166	5.95067e-164	size 510 gap 0 0%	-	-	-	gi|321471678|gb|EFX82650.1|/3.41098e-26/hypothetical protein DAPPUDRAFT_230756 [Daphnia pulex]
Unigene1685_No.2	2469	759	631.59	210.03	-1.58839	3.15134e-181	6.25886e-179	size 1875 gap 0 0%	GO:0045111//intermediate filament cytoskeleton;GO:0016235//aggresome;GO:0005813//centrosome;GO:0005829//cytosol	GO:0005524//ATP binding;GO:0051082//unfolded protein binding;GO:0042623//ATPase activity, coupled	GO:0051084//'de novo' posttranslational protein folding;GO:0035095//behavioral response to nicotine	gi|126697326|gb|ABO26620.1|/0/chaperonin containing tcp1 [Haliotis discus discus]
Unigene2853_No.2	162	50	41.44	13.84	-1.58218	2.68002e-13	4.50605e-12	size 1252 gap 0 0%	-	-	-	gi|156390586|ref|XP_001635351.1|/1.01072e-50/predicted protein [Nematostella vectensis]
Unigene5476_No.2	45	14	11.51	3.87	-1.57248	0.000146372	0.000857783	size 1189 gap 0 0%	-	-	-	gi|115749377|ref|XP_797401.2|/3.96082e-49/PREDICTED: similar to pancreatic lipase-related protein 2 [Strongylocentrotus purpuratus]
Unigene2192_No.2	193	60	49.37	16.6	-1.57245	1.9461e-15	3.77087e-14	size 1535 gap 0 0%	-	-	-	gi|357620587|gb|EHJ72736.1|/7.63719e-06/hypothetical protein KGM_16075 [Danaus plexippus]
CL3719.Contig2_No.2	563	175	144.02	48.43	-1.5723	4.16206e-42	2.09107e-40	size 1405 gap 0 0%	-	-	-	-
Unigene4158_No.2	109	34	27.88	9.41	-1.56696	2.78932e-09	3.38312e-08	size 2344 gap 0 0%	GO:0005759//mitochondrial matrix	GO:0004485//methylcrotonoyl-CoA carboxylase activity;GO:0005524//ATP binding	GO:0015936//coenzyme A metabolic process	gi|123231814|emb|CAM16186.1|/0/novel protein (zgc:85685) [Danio rerio]
Unigene1551_No.2	2611	816	667.92	225.81	-1.56457	1.98178e-187	3.99847e-185	size 727 gap 0 0%	GO:0005578//proteinaceous extracellular matrix	GO:0016787//hydrolase activity	GO:0009987//cellular process	gi|198477826|ref|XP_002136422.1|/4.10884e-22/GA22193 [Drosophila pseudoobscura pseudoobscura]
Unigene1978_No.2	1481	466	378.85	128.95	-1.55481	3.45722e-106	4.26648e-104	size 608 gap 0 0%	GO:0005759//mitochondrial matrix	GO:0051087//chaperone binding;GO:0005524//ATP binding;GO:0051082//unfolded protein binding	GO:0006457//protein folding;GO:0006919//activation of caspase activity;GO:0006986//response to unfolded protein	gi|323649936|gb|ADX97054.1|/3.98256e-37/mitochondrial 10 kda heat shock protein [Perca flavescens]
Unigene9402_No.2	79	25	20.21	6.92	-1.54623	5.70244e-07	5.08658e-06	size 433 gap 0 0%	-	-	-	-
Unigene5262_No.2	82	26	20.98	7.19	-1.54495	3.58656e-07	3.28686e-06	size 2079 gap 0 0%	GO:0005764//lysosome;GO:0005739//mitochondrion;GO:0005791//rough endoplasmic reticulum;GO:0005794//Golgi apparatus	GO:0004065//arylsulfatase activity	GO:0007417//central nervous system development;GO:0007041//lysosomal transport;GO:0043627//response to estrogen stimulus;GO:0007584//response to nutrient;GO:0009268//response to pH;GO:0006914//autophagy;GO:0051597//response to methylmercury;GO:0007040//lysosome organization	gi|125656171|ref|NP_033842.3|/4.08907e-149/arylsulfatase B precursor [Mus musculus]
Unigene3400_No.2	63	20	16.12	5.53	-1.5435	8.65956e-06	6.4107e-05	size 547 gap 0 0%	-	-	-	-
CL4201.Contig1_No.2	126	40	32.23	11.07	-1.54175	2.62912e-10	3.49934e-09	size 4313 gap 0 0%	GO:0005743//mitochondrial inner membrane;GO:0005741//mitochondrial outer membrane	GO:0050660//flavin adenine dinucleotide binding;GO:0008131//primary amine oxidase activity;GO:0009055//electron carrier activity;GO:0042803//protein homodimerization activity	GO:0032496//response to lipopolysaccharide;GO:0010269//response to selenium ion;GO:0045964//positive regulation of dopamine metabolic process;GO:0051412//response to corticosterone stimulus;GO:0045471//response to ethanol;GO:0010044//response to aluminum ion;GO:0042135//neurotransmitter catabolic process;GO:0014063//negative regulation of serotonin secretion;GO:0006805//xenobiotic metabolic proce…	gi|51895837|gb|AAH81267.1|/6.46474e-142/LOC446968 protein, partial [Xenopus laevis]
Unigene1472_No.2	85	27	21.74	7.47	-1.54117	2.25688e-07	2.13765e-06	size 876 gap 0 0%	-	-	-	-
Unigene4627_No.2	107	34	27.37	9.41	-1.54033	6.06694e-09	7.04907e-08	size 994 gap 0 0%	-	-	-	gi|291224948|ref|XP_002732463.1|/4.34073e-80/PREDICTED: Acyl-protein thioesterase, putative-like [Saccoglossus kowalevskii]
Unigene6839_No.2	286	91	73.16	25.18	-1.53878	1.57488e-21	4.17048e-20	size 423 gap 0 0%	-	-	-	-
Unigene2296_No.2	75	24	19.19	6.64	-1.5311	1.33891e-06	1.12262e-05	size 1321 gap 0 0%	GO:0005625//soluble fraction	GO:0046872//metal ion binding;GO:0004462//lactoylglutathione lyase activity	GO:0006357//regulation of transcription from RNA polymerase II promoter;GO:0005975//carbohydrate metabolic process;GO:0006749//glutathione metabolic process;GO:0006916//anti-apoptosis;GO:0009438//methylglyoxal metabolic process	gi|50740506|ref|XP_419481.1|/2.76628e-70/PREDICTED: uncharacterized protein LOC421428 [Gallus gallus]
Unigene1673_No.2	171	55	43.74	15.22	-1.52298	2.78732e-13	4.67409e-12	size 1571 gap 0 0%	-	-	-	gi|260804392|ref|XP_002597072.1|/1.97658e-57/hypothetical protein BRAFLDRAFT_57028 [Branchiostoma floridae]
Unigene1916_No.2	810	262	207.21	72.5	-1.51504	9.22488e-57	6.17144e-55	size 1017 gap 0 0%	GO:0005737//cytoplasm;GO:0005839//proteasome core complex;GO:0005634//nucleus	GO:0004298//threonine-type endopeptidase activity	GO:0051603//proteolysis involved in cellular protein catabolic process	gi|126697448|gb|ABO26681.1|/1.68496e-95/proteasome subunit N3 [Haliotis discus discus]
Unigene4481_No.2	197	64	50.39	17.71	-1.50857	6.77416e-15	1.26813e-13	size 1511 gap 0 0%	-	-	GO:0044260;GO:0010467//gene expression;GO:0044238//primary metabolic process	gi|52345974|ref|NP_001005034.1|/1.73017e-103/tRNA methyltransferase 6 homolog [Xenopus (Silurana) tropicalis]
Unigene3081_No.2	215	70	55	19.37	-1.50561	4.43166e-16	8.96988e-15	size 2826 gap 0 0%	GO:0016363//nuclear matrix	-	GO:0009987//cellular process	gi|38198625|ref|NP_938170.1|/0/pre-mRNA-processing factor 40 homolog A [Danio rerio]
Unigene1313_No.2	11087	3610	2836.16	998.97	-1.50543	0	0	size 6939 gap 0 0%	-	-	-	gi|497653|gb|AAC46490.1|/0/myosin heavy chain [Argopecten irradians]
Unigene4656_No.2	52	17	13.3	4.7	-1.50069	7.7487e-05	0.000482812	size 2019 gap 0 0%	GO:0016020//membrane	GO:0005385//zinc ion transmembrane transporter activity	GO:0071577//zinc ion transmembrane transport	gi|260797447|ref|XP_002593714.1|/6.32514e-123/hypothetical protein BRAFLDRAFT_275016 [Branchiostoma floridae]
Unigene1986_No.2	361	118	92.35	32.65	-1.50003	7.64118e-26	2.42212e-24	size 446 gap 0 0%	-	-	-	-
CL757.Contig1_No.2	58	19	14.84	5.26	-1.49636	3.01274e-05	0.000203372	size 1388 gap 0 0%	-	-	-	gi|260835021|ref|XP_002612508.1|/8.31945e-57/hypothetical protein BRAFLDRAFT_214367 [Branchiostoma floridae]
Unigene7851_No.2	122	40	31.21	11.07	-1.49535	1.2112e-09	1.5198e-08	size 1663 gap 0 0%	-	-	-	gi|241646750|ref|XP_002411113.1|/9.05319e-24/sarcoglycan, putative [Ixodes scapularis]
Unigene5210_No.2	64	21	16.37	5.81	-1.49444	1.17659e-05	8.53147e-05	size 1603 gap 0 0%	-	-	-	gi|355710940|gb|AES03849.1|/7.51656e-36/peroxisomal bioproteinis factor 11 gamma [Mustela putorius furo]
CL4870.Contig1_No.2	128	42	32.74	11.62	-1.49444	4.83634e-10	6.29864e-09	size 302 gap 0 0%	-	-	-	-
Unigene12342_No.2	128	42	32.74	11.62	-1.49444	4.83634e-10	6.29219e-09	size 400 gap 0 0%	-	-	-	-
Unigene7915_No.2	251	83	64.21	22.97	-1.48305	3.73324e-18	8.38396e-17	size 361 gap 0 0%	GO:0005640//nuclear outer membrane;GO:0016021//integral to membrane;GO:0042995//cell projection;GO:0005789//endoplasmic reticulum membrane;GO:0005637//nuclear inner membrane;GO:0005886//plasma membrane	GO:0004985//opioid receptor activity;GO:0000247//C-8 sterol isomerase activity;GO:0005515//protein binding	GO:0006696//ergosterol biosynthetic process;GO:0006869//lipid transport;GO:0007399//nervous system development;GO:0043523//regulation of neuron apoptosis	gi|301628715|ref|XP_002943494.1|/6.45139e-30/PREDICTED: sigma non-opioid intracellular receptor 1-like [Xenopus (Silurana) tropicalis]
Unigene24426_No.2	51	17	13.05	4.7	-1.47332	0.000113897	0.000684835	size 326 gap 0 0%	-	-	-	-
Unigene22053_No.2	63	21	16.12	5.81	-1.47224	1.72403e-05	0.000120673	size 532 gap 0 0%	-	-	-	-
CL1572.Contig1_No.2	72	24	18.42	6.64	-1.47202	4.22896e-06	3.32638e-05	size 2572 gap 0 0%	-	-	-	gi|156402945|ref|XP_001639850.1|/8.05614e-49/predicted protein [Nematostella vectensis]
Unigene1955_No.2	108	36	27.63	9.96	-1.47202	1.62064e-08	1.78819e-07	size 1219 gap 0 0%	-	-	-	-
Unigene4742_No.2	90	30	23.02	8.3	-1.4717	2.59414e-07	2.43891e-06	size 610 gap 0 0%	-	-	-	-
Unigene4918_No.2	174	58	44.51	16.05	-1.47156	6.7928e-13	1.10132e-11	size 1400 gap 0 0%	GO:0016323//basolateral plasma membrane;GO:0005624//membrane fraction;GO:0031088//platelet dense granule membrane	-	GO:0042493//response to drug;GO:0010243//response to organic nitrogen;GO:0014070//response to organic cyclic compound;GO:0048661//positive regulation of smooth muscle cell proliferation	gi|355666362|gb|AER93511.1|/1.80032e-83/ATP-binding cassette, sub-family C , member 4 [Mustela putorius furo]
Unigene8880_No.2	150	50	38.37	13.84	-1.47113	2.62346e-11	3.7595e-10	size 1623 gap 0 0%	-	-	-	-
CL2021.Contig1_No.2	57	19	14.58	5.26	-1.47086	4.42076e-05	0.000289204	size 1657 gap 0 0%	GO:0001651//dense fibrillar component;GO:0001652//granular component;GO:0015030//Cajal body;GO:0030529//ribonucleoprotein complex	GO:0003723//RNA binding;GO:0008168//methyltransferase activity	GO:0016074//snoRNA metabolic process;GO:0006364//rRNA processing;GO:0032259//methylation;GO:0008033//tRNA processing	gi|126329221|ref|XP_001369001.1|/4.03243e-141/PREDICTED: rRNA 2'-O-methyltransferase fibrillarin-like [Monodelphis domestica]
Unigene3256_No.2	114	38	29.16	10.52	-1.47086	6.45022e-09	7.47391e-08	size 2041 gap 0 0%	-	-	-	gi|221271937|sp|Q6PBK1.2|CCD58_DANRE/3.05922e-32/RecName: Full=Coiled-coil domain-containing protein 58
Unigene8514_No.2	66	22	16.88	6.09	-1.4708	1.07827e-05	7.87696e-05	size 1833 gap 0 0%	-	-	-	gi|340721920|ref|XP_003399361.1|/0/PREDICTED: anaphase-promoting complex subunit 2-like [Bombus terrestris]
Unigene1397_No.2	3138	1048	802.73	290	-1.46886	4.50482e-205	9.87255e-203	size 995 gap 0 0%	-	-	-	-
Unigene1624_No.2	1659	558	424.39	154.41	-1.45862	3.1971e-108	4.06383e-106	size 1534 gap 0 0%	GO:0005852//eukaryotic translation initiation factor 3 complex	GO:0005515//protein binding;GO:0003743//translation initiation factor activity	GO:0006413//translational initiation	gi|209734974|gb|ACI68356.1|/4.33278e-110/Eukaryotic translation initiation factor 3 subunit M [Salmo salar]
Unigene4121_No.2	175	59	44.77	16.33	-1.45501	9.03546e-13	1.44284e-11	size 1774 gap 0 0%	GO:0005739//mitochondrion	GO:0016746//transferase activity, transferring acyl groups	-	gi|346472573|gb|AEO36131.1|/3.17171e-115/hypothetical protein [Amblyomma maculatum]
Unigene7706_No.2	68	23	17.4	6.36	-1.45199	9.84662e-06	7.22635e-05	size 1133 gap 0 0%	GO:0005737//cytoplasm;GO:0005634//nucleus	GO:0003729//mRNA binding;GO:0043565//sequence-specific DNA binding;GO:0032403//protein complex binding;GO:0003697//single-stranded DNA binding	GO:0006310//DNA recombination	gi|291229012|ref|XP_002734468.1|/4.45051e-79/PREDICTED: translin-like [Saccoglossus kowalevskii]
Unigene1660_No.2	74	25	18.93	6.92	-1.45183	3.86494e-06	3.0628e-05	size 2283 gap 0 0%	GO:0043231//intracellular membrane-bounded organelle;GO:0016020//membrane	-	-	gi|291233039|ref|XP_002736461.1|/4.52668e-173/PREDICTED: ribophorin II-like [Saccoglossus kowalevskii]
CL3824.Contig1_No.2	130	44	33.26	12.18	-1.44927	8.61666e-10	1.09526e-08	size 1220 gap 0 0%	-	-	-	-
Unigene2689_No.2	254	86	64.98	23.8	-1.44903	8.79436e-18	1.94748e-16	size 1424 gap 0 0%	GO:0005654//nucleoplasm;GO:0005829//cytosol;GO:0000502//proteasome complex	GO:0005488//binding	GO:0000209//protein polyubiquitination;GO:0006521//regulation of cellular amino acid metabolic process;GO:0051437//positive regulation of ubiquitin-protein ligase activity involved in mitotic cell cycle;GO:0042981//regulation of apoptosis;GO:0010467//gene expression;GO:0016032//viral reproduction;GO:0051436//negative regulation of ubiquitin-protein ligase activity involved in mitotic cell cycle;G…	gi|291232824|ref|XP_002736354.1|/1.32988e-174/PREDICTED: proteasome p44.5 subunit-like [Saccoglossus kowalevskii]
Unigene2490_No.2	490	166	125.35	45.94	-1.44814	7.60678e-33	2.95687e-31	size 3466 gap 0 0%	GO:0005887//integral to plasma membrane	GO:0005515//protein binding;GO:0008510//sodium:bicarbonate symporter activity	GO:0055085//transmembrane transport;GO:0015701//bicarbonate transport	gi|93277254|gb|ABF06444.1|/0/electrogenic NBC-like protein [Doryteuthis pealeii]
Unigene8886_No.2	56	19	14.33	5.26	-1.4459	6.4618e-05	0.000410065	size 1227 gap 0 0%	GO:0016585//chromatin remodeling complex;GO:0000125//PCAF complex;GO:0031672//A band;GO:0005671//Ada2/Gcn5/Ada3 transcription activator complex;GO:0031674//I band;GO:0000776//kinetochore;GO:0042641//actomyosin	GO:0042826//histone deacetylase binding;GO:0004402//histone acetyltransferase activity;GO:0019901//protein kinase binding;GO:0004468//lysine N-acetyltransferase activity;GO:0003713//transcription coactivator activity;GO:0004861//cyclin-dependent protein kinase inhibitor activity;GO:0008134//transcription factor binding	GO:0007219//Notch signaling pathway;GO:0032869//cellular response to insulin stimulus;GO:0045736//negative regulation of cyclin-dependent protein kinase activity;GO:0008285//negative regulation of cell proliferation;GO:0007050//cell cycle arrest;GO:0018076//N-terminal peptidyl-lysine acetylation;GO:0006338//chromatin remodeling;GO:0043966//histone H3 acetylation;GO:0045944//positive regulation of…	gi|291399704|ref|XP_002716240.1|/1.93552e-115/PREDICTED: K(lysine) acetyltransferase 2B [Oryctolagus cuniculus]
Unigene9926_No.2	56	19	14.33	5.26	-1.4459	6.4618e-05	0.00040986	size 718 gap 0 0%	-	-	-	-
Unigene2062_No.2	56	19	14.33	5.26	-1.4459	6.4618e-05	0.000409656	size 944 gap 0 0%	GO:0005737//cytoplasm;GO:0005839//proteasome core complex;GO:0005634//nucleus	GO:0004298//threonine-type endopeptidase activity	GO:0051603//proteolysis involved in cellular protein catabolic process	gi|291225400|ref|XP_002732675.1|/7.20476e-98/PREDICTED: proteasome beta 3 subunit-like [Saccoglossus kowalevskii]
Unigene15395_No.2	53	18	13.56	4.98	-1.44514	0.000103717	0.000631995	size 501 gap 0 0%	-	-	-	-
Unigene3001_No.2	511	174	130.72	48.15	-1.44087	6.16492e-34	2.51161e-32	size 672 gap 0 0%	-	-	-	gi|307180589|gb|EFN68544.1|/9.54732e-28/Aminopeptidase N [Camponotus floridanus]
Unigene11637_No.2	182	62	46.56	17.16	-1.44004	4.80292e-13	7.98038e-12	size 291 gap 0 0%	-	-	-	-
Unigene2928_No.2	804	274	205.67	75.82	-1.43968	2.25662e-52	1.39242e-50	size 1636 gap 0 0%	GO:0005576//extracellular region	-	-	gi|156366225|ref|XP_001627040.1|/5.52279e-42/predicted protein [Nematostella vectensis]
Unigene8198_No.2	132	45	33.77	12.45	-1.4396	7.8776e-10	1.00737e-08	size 385 gap 0 0%	-	-	-	-
CL5780.Contig1_No.2	88	30	22.51	8.3	-1.43938	5.48064e-07	4.91286e-06	size 1740 gap 0 0%	-	-	-	gi|198419021|ref|XP_002130652.1|/1.92176e-24/PREDICTED: similar to predicted protein [Ciona intestinalis]
Unigene3564_No.2	202	69	51.67	19.09	-1.43651	2.85948e-14	5.14828e-13	size 2329 gap 0 0%	GO:0042382//paraspeckles;GO:0016363//nuclear matrix	GO:0005515//protein binding	GO:0000380//alternative nuclear mRNA splicing, via spliceosome	gi|291236254|ref|XP_002738055.1|/4.58163e-104/PREDICTED: splicing factor proline/glutamine rich (polypyrimidine tract binding protein associated)-like [Saccoglossus kowalevskii]
CL4187.Contig3_No.2	12858	4413	3289.2	1221.17	-1.42947	0	0	size 1608 gap 0 0%	GO:0005829//cytosol;GO:0042470//melanosome	GO:0005507//copper ion binding;GO:0004013//adenosylhomocysteinase activity;GO:0043621//protein self-association	GO:0019510//S-adenosylhomocysteine catabolic process;GO:0033353//S-adenosylmethionine cycle;GO:0006730//one-carbon metabolic process	gi|113205576|ref|NP_001037894.1|/0/adenosylhomocysteinase [Xenopus (Silurana) tropicalis]
Unigene219_No.2	259	89	66.25	24.63	-1.4275	9.70898e-18	2.14255e-16	size 736 gap 0 0%	GO:0005730//nucleolus	GO:0003723//RNA binding	GO:0042255//ribosome assembly	gi|148235457|ref|NP_001086529.1|/2.09993e-82/60S ribosome subunit biogenesis protein NIP7 homolog [Xenopus laevis]
Unigene4414_No.2	224	77	57.3	21.31	-1.427	1.56194e-15	3.0404e-14	size 895 gap 0 0%	-	-	-	gi|148224331|ref|NP_001080229.1|/3.46509e-38/surfeit 2 [Xenopus laevis]
Unigene18402_No.2	64	22	16.37	6.09	-1.42654	2.2886e-05	0.000157416	size 837 gap 0 0%	-	-	-	-
CL5914.Contig1_No.2	331	114	84.67	31.55	-1.42421	3.51356e-22	9.56335e-21	size 1296 gap 0 0%	GO:0043231//intracellular membrane-bounded organelle	-	-	gi|147906344|ref|NP_001082827.1|/5.30107e-26/GH3 domain-containing protein [Danio rerio]
Unigene18722_No.2	58	20	14.84	5.53	-1.42414	5.86622e-05	0.000374513	size 324 gap 0 0%	-	-	-	-
Unigene6076_No.2	351	121	89.79	33.48	-1.42326	2.13398e-23	6.1508e-22	size 774 gap 0 0%	-	-	-	gi|152013691|gb|ABS19961.1|/2.35866e-18/selenoprotein W2 [Artemia franciscana]
Unigene1930_No.2	84	29	21.49	8.02	-1.42199	1.26234e-06	1.06332e-05	size 1256 gap 0 0%	-	GO:0004083//2,3-bisphospho-D-glycerate 2-phosphohydrolase activity;GO:0004619//phosphoglycerate mutase activity;GO:0004082//bisphosphoglycerate mutase activity	GO:0006096//glycolysis	gi|260063826|dbj|BAI43376.1|/1.39577e-100/phosphoglycerate mutase [Brachionus plicatilis]
Unigene2309_No.2	1011	350	258.62	96.85	-1.41701	6.5523e-64	4.89919e-62	size 1211 gap 0 0%	GO:0005654//nucleoplasm;GO:0005829//cytosol;GO:0019773//proteasome core complex, alpha-subunit complex	GO:0005515//protein binding;GO:0004298//threonine-type endopeptidase activity	GO:0000209//protein polyubiquitination;GO:0006521//regulation of cellular amino acid metabolic process;GO:0051437//positive regulation of ubiquitin-protein ligase activity involved in mitotic cell cycle;GO:0042981//regulation of apoptosis;GO:0010467//gene expression;GO:0016032//viral reproduction;GO:0051436//negative regulation of ubiquitin-protein ligase activity involved in mitotic cell cycle;G…	gi|291241112|ref|XP_002740447.1|/1.16135e-112/PREDICTED: proteasome alpha 3 subunit-like [Saccoglossus kowalevskii]
Unigene1772_No.2	1541	534	394.2	147.77	-1.41557	2.52796e-96	2.81868e-94	size 721 gap 0 0%	-	-	-	gi|29840954|gb|AAP05955.1|/1.8123e-22/similar to NM_132090 CG3446 gene product in Drosophila melanogaster [Schistosoma japonicum]
Unigene6061_No.2	176	61	45.02	16.88	-1.41525	2.26114e-12	3.51791e-11	size 2479 gap 0 0%	GO:0043234//protein complex;GO:0005705//polytene chromosome interband;GO:0000791//euchromatin;GO:0035012//polytene chromosome, telomeric region;GO:0000792//heterochromatin;GO:0005634//nucleus	GO:0005515//protein binding;GO:0003682//chromatin binding	GO:0006357//regulation of transcription from RNA polymerase II promoter;GO:0016233//telomere capping;GO:0006697//ecdysone biosynthetic process;GO:0022008//neurogenesis	gi|189233644|ref|XP_972303.2|/0/PREDICTED: similar to without children CG5965-PA [Tribolium castaneum]
Unigene10363_No.2	69	24	17.65	6.64	-1.41041	1.29853e-05	9.36226e-05	size 912 gap 0 0%	-	GO:0016791//phosphatase activity	GO:0016311//dephosphorylation	gi|291229752|ref|XP_002734836.1|/2.72251e-70/PREDICTED: hypothetical protein [Saccoglossus kowalevskii]
Unigene4107_No.2	112	39	28.65	10.79	-1.40884	2.5809e-08	2.79198e-07	size 1724 gap 0 0%	-	GO:0016301//kinase activity	GO:0016310//phosphorylation;GO:0050794//regulation of cellular process	gi|357603513|gb|EHJ63809.1|/1.55431e-26/cAMP-dependent protein kinase R2 [Danaus plexippus]
Unigene10178_No.2	112	39	28.65	10.79	-1.40884	2.5809e-08	2.78961e-07	size 643 gap 0 0%	-	-	-	-
Unigene7164_No.2	86	30	22	8.3	-1.40632	1.14569e-06	9.72802e-06	size 958 gap 0 0%	-	-	-	-
Unigene3982_No.2	129	45	33	12.45	-1.40632	2.35778e-09	2.89004e-08	size 885 gap 0 0%	-	-	-	-
CL2840.Contig2_No.2	839	293	214.62	81.08	-1.40437	1.20434e-52	7.61613e-51	size 481 gap 0 0%	GO:0005694//chromosome;GO:0005634//nucleus	GO:0003677//DNA binding	GO:0030717//karyosome formation	gi|340373064|ref|XP_003385063.1|/8.28011e-34/PREDICTED: barrier-to-autointegration factor-like [Amphimedon queenslandica]
CL859.Contig2_No.2	63	22	16.12	6.09	-1.40434	3.31658e-05	0.000222465	size 3702 gap 0 0%	-	-	-	gi|260829343|ref|XP_002609621.1|/1.12814e-62/hypothetical protein BRAFLDRAFT_87842 [Branchiostoma floridae]
Unigene3822_No.2	257	90	65.74	24.9	-1.40063	3.74368e-17	8.0791e-16	size 1096 gap 0 0%	GO:0044464//cell part	GO:0004312//fatty acid synthase activity;GO:0005488//binding	-	gi|348533221|ref|XP_003454104.1|/7.08224e-42/PREDICTED: fatty acid synthase isoform 2 [Oreochromis niloticus]
Unigene2774_No.2	331	116	84.67	32.1	-1.39928	1.22956e-21	3.2834e-20	size 1132 gap 0 0%	-	-	-	gi|126697288|gb|ABO26601.1|/1.13763e-50/omega class glutathione-s-transferase 2 [Haliotis discus discus]
Unigene14120_No.2	57	20	14.58	5.53	-1.39864	8.50404e-05	0.000524223	size 436 gap 0 0%	-	-	-	-
Unigene1801_No.2	1020	358	260.93	99.07	-1.39714	3.808e-63	2.76591e-61	size 1047 gap 0 0%	-	GO:0016491//oxidoreductase activity	GO:0008152//metabolic process	gi|260819332|ref|XP_002604991.1|/1.8368e-76/hypothetical protein BRAFLDRAFT_241140 [Branchiostoma floridae]
Unigene3170_No.2	111	39	28.39	10.79	-1.39569	3.7105e-08	3.92381e-07	size 2327 gap 0 0%	GO:0005792//microsome	GO:0004497//monooxygenase activity	GO:0008152//metabolic process	gi|291223243|ref|XP_002731620.1|/6.81466e-99/PREDICTED: cytochrome P450, family 3, subfamily A, polypeptide 4-like [Saccoglossus kowalevskii]
Unigene4164_No.2	432	152	110.51	42.06	-1.39366	1.33178e-27	4.41992e-26	size 851 gap 0 0%	-	-	-	-
Unigene1864_No.2	108	38	27.63	10.52	-1.3931	5.87972e-08	6.05649e-07	size 1359 gap 0 0%	-	-	-	gi|269785275|ref|NP_001161565.1|/3.13491e-93/Hhip-like protein [Saccoglossus kowalevskii]
Unigene2920_No.2	730	257	186.74	71.12	-1.3927	1.78502e-45	9.45389e-44	size 1484 gap 0 0%	-	-	-	gi|260825205|ref|XP_002607557.1|/2.39801e-65/hypothetical protein BRAFLDRAFT_185672 [Branchiostoma floridae]
Unigene327_No.2	193	68	49.37	18.82	-1.39137	3.94592e-13	6.58223e-12	size 1233 gap 0 0%	-	-	-	gi|330793574|ref|XP_003284858.1|/1.06544e-12/expressed protein [Dictyostelium purpureum]
Unigene11672_No.2	122	43	31.21	11.9	-1.39105	8.47208e-09	9.65817e-08	size 591 gap 0 0%	-	-	-	-
Unigene10361_No.2	68	24	17.4	6.64	-1.38983	1.87495e-05	0.000130589	size 2761 gap 0 0%	-	-	-	gi|380027196|ref|XP_003697315.1|/3.02492e-17/PREDICTED: uncharacterized protein LOC100871392 [Apis florea]
Unigene6945_No.2	334	118	85.44	32.65	-1.38783	1.45106e-21	3.85062e-20	size 520 gap 0 0%	-	-	-	-
CL3459.Contig1_No.2	65	23	16.63	6.36	-1.38669	2.99512e-05	0.000202398	size 833 gap 0 0%	-	-	-	gi|50730418|ref|XP_416894.1|/3.58553e-71/PREDICTED: MIT domain-containing protein 1 [Gallus gallus]
Unigene1490_No.2	2459	875	629.04	242.13	-1.37737	1.85209e-146	3.0574e-144	size 573 gap 0 0%	GO:0005739//mitochondrion	GO:0004129//cytochrome-c oxidase activity	-	gi|324105187|gb|ADY18356.1|/2.15074e-31/cytochrome c oxidase subunit VIb [Glycera tridactyla]
Unigene3205_No.2	59	21	15.09	5.81	-1.37698	7.66406e-05	0.000477773	size 1073 gap 0 0%	GO:0030126//COPI vesicle coat;GO:0005829//cytosol	GO:0005488//binding;GO:0005198//structural molecule activity	GO:0006890//retrograde vesicle-mediated transport, Golgi to ER;GO:0006891//intra-Golgi vesicle-mediated transport;GO:0048205//COPI coating of Golgi vesicle;GO:0015031//protein transport	gi|229365760|gb|ACQ57860.1|/2.39247e-111/Coatomer subunit epsilon [Anoplopoma fimbria]
Unigene4458_No.2	644	230	164.74	63.65	-1.37196	1.89603e-39	8.92609e-38	size 994 gap 0 0%	-	-	-	-
Unigene2494_No.2	347	124	88.77	34.31	-1.37144	5.6832e-22	1.53049e-20	size 637 gap 0 0%	GO:0005622//intracellular	-	-	gi|340726092|ref|XP_003401396.1|/2.2384e-28/PREDICTED: 39S ribosomal protein L35, mitochondrial-like isoform 1 [Bombus terrestris]
Unigene1385_No.2	668	239	170.88	66.14	-1.36939	9.599e-41	4.6217e-39	size 787 gap 0 0%	GO:0015934//large ribosomal subunit	GO:0003735//structural constituent of ribosome;GO:0003723//RNA binding	GO:0006412//translation	gi|149286920|gb|ABR23359.1|/4.62049e-94/60S ribosomal protein L10A [Ornithodoros parkeri]
Unigene6547_No.2	123	44	31.46	12.18	-1.369	1.09706e-08	1.22644e-07	size 471 gap 0 0%	-	-	-	-
Unigene6369_No.2	187	67	47.84	18.54	-1.36758	1.80702e-12	2.83569e-11	size 1007 gap 0 0%	-	-	-	-
CL3247.Contig1_No.2	374	134	95.67	37.08	-1.36743	1.8083e-23	5.23583e-22	size 2888 gap 0 0%	-	-	-	gi|224071792|ref|XP_002194846.1|/6.55555e-63/PREDICTED: sushi domain containing 2 [Taeniopygia guttata]
Unigene4741_No.2	223	80	57.05	22.14	-1.36557	1.43641e-14	2.63466e-13	size 1173 gap 0 0%	GO:0043025//neuronal cell body;GO:0005929//cilium	GO:0015250//water channel activity	GO:0006833//water transport	gi|260808803|ref|XP_002599196.1|/7.53617e-53/hypothetical protein BRAFLDRAFT_200162 [Branchiostoma floridae]
Unigene1083_No.2	14532	5217	3717.42	1443.66	-1.36457	0	0	size 2043 gap 0 0%	GO:0022627//cytosolic small ribosomal subunit	GO:0003723//RNA binding;GO:0003735//structural constituent of ribosome;GO:0016787//hydrolase activity	GO:0006413//translational initiation;GO:0019083//viral transcription;GO:0006407//rRNA export from nucleus;GO:0006364//rRNA processing;GO:0006414//translational elongation;GO:0042274//ribosomal small subunit biogenesis;GO:0006415//translational termination;GO:0006614//SRP-dependent cotranslational protein targeting to membrane;GO:0000184//nuclear-transcribed mRNA catabolic process, nonsense-mediat…	gi|30267871|gb|AAP21778.1|/8.06927e-25/ribosomal protein S28 [Branchiostoma belcheri tsingtauense]
Unigene16375_No.2	78	28	19.95	7.75	-1.36412	5.99518e-06	4.60452e-05	size 471 gap 0 0%	-	-	-	-
Unigene15150_No.2	89	32	22.77	8.86	-1.36176	1.34352e-06	1.12574e-05	size 496 gap 0 0%	-	-	-	-
Unigene7555_No.2	75	27	19.19	7.47	-1.36117	9.5458e-06	7.01774e-05	size 1013 gap 0 0%	-	-	-	-
Unigene581_No.2	150	54	38.37	14.94	-1.3608	3.297e-10	4.34732e-09	size 800 gap 0 0%	-	GO:0005488//binding	-	gi|76058055|emb|CAJ31107.1|/6.56827e-19/nerve hemoglobin [Spisula solidissima]
Unigene8738_No.2	97	35	24.81	9.69	-1.35635	4.80534e-07	4.32889e-06	size 1112 gap 0 0%	-	-	-	-
Unigene2297_No.2	1109	401	283.69	110.97	-1.35415	2.07072e-65	1.60493e-63	size 2092 gap 0 0%	GO:0005759//mitochondrial matrix;GO:0005625//soluble fraction	GO:0004777//succinate-semialdehyde dehydrogenase activity;GO:0042803//protein homodimerization activity	GO:0006541//glutamine metabolic process;GO:0009450//gamma-aminobutyric acid catabolic process;GO:0051289//protein homotetramerization;GO:0006083//acetate metabolic process;GO:0007417//central nervous system development;GO:0046459//short-chain fatty acid metabolic process;GO:0007269//neurotransmitter secretion;GO:0042135//neurotransmitter catabolic process;GO:0009791//post-embryonic development;GO…	gi|72142340|ref|XP_789239.1|/0/PREDICTED: hypothetical protein [Strongylocentrotus purpuratus]
Unigene30486_No.2	74	27	18.93	7.47	-1.34149	1.36548e-05	9.82819e-05	size 268 gap 0 0%	-	-	-	-
Unigene1948_No.2	156	57	39.91	15.77	-1.33957	2.41588e-10	3.21889e-09	size 1004 gap 0 0%	GO:0005654//nucleoplasm;GO:0005737//cytoplasm;GO:0005730//nucleolus;GO:0000922//spindle pole	GO:0043022//ribosome binding;GO:0008017//microtubule binding;GO:0019843//rRNA binding	GO:0043148//mitotic spindle stabilization;GO:0042273//ribosomal large subunit biogenesis;GO:0001833//inner cell mass cell proliferation;GO:0030282//bone mineralization;GO:0042256//mature ribosome assembly;GO:0048539//bone marrow development;GO:0006364//rRNA processing;GO:0030595//leukocyte chemotaxis	gi|348544039|ref|XP_003459489.1|/6.33257e-95/PREDICTED: ribosome maturation protein SBDS-like isoform 1 [Oreochromis niloticus]
Unigene1412_No.2	3161	1155	808.61	319.61	-1.33913	6.74018e-180	1.31807e-177	size 1839 gap 0 0%	GO:0005875//microtubule associated complex;GO:0005811//lipid particle	-	-	gi|126697400|gb|ABO26657.1|/2.6848e-40/putative mitochondrial ATP synthase [Haliotis discus discus]
Unigene1267_No.2	104	38	26.6	10.52	-1.33829	2.45436e-07	2.31778e-06	size 410 gap 0 0%	-	-	-	-
Unigene17483_No.2	71	26	18.16	7.19	-1.3367	2.17474e-05	0.00014999	size 640 gap 0 0%	-	-	-	-
Unigene1380_No.2	13569	4971	3471.08	1375.58	-1.33534	0	0	size 561 gap 0 0%	GO:0005840//ribosome	GO:0003735//structural constituent of ribosome	GO:0006412//translation	gi|158187716|gb|ABW23147.1|/3.31059e-61/ribosomal protein rps17 [Arenicola marina]
Unigene1832_No.2	565	207	144.53	57.28	-1.33527	1.82711e-33	7.30328e-32	size 1285 gap 0 0%	GO:0005654//nucleoplasm;GO:0005829//cytosol;GO:0000502//proteasome complex	GO:0004175//endopeptidase activity;GO:0070628//proteasome binding;GO:0061133//endopeptidase activator activity;GO:0046872//metal ion binding;GO:0004221//ubiquitin thiolesterase activity;GO:0008237//metallopeptidase activity	GO:0000209//protein polyubiquitination;GO:0070536//protein K63-linked deubiquitination;GO:0006521//regulation of cellular amino acid metabolic process;GO:0051437//positive regulation of ubiquitin-protein ligase activity involved in mitotic cell cycle;GO:0042981//regulation of apoptosis;GO:0010467//gene expression;GO:0016032//viral reproduction;GO:0051436//negative regulation of ubiquitin-protein …	gi|71895967|ref|NP_001025636.1|/2.33536e-159/proteasome (prosome, macropain) 26S subunit, non-ATPase, 14 [Xenopus (Silurana) tropicalis]
Unigene4228_No.2	202	74	51.67	20.48	-1.33511	6.20284e-13	1.01342e-11	size 949 gap 0 0%	-	-	-	-
CL1808.Contig1_No.2	660	242	168.83	66.97	-1.33398	9.15334e-39	4.26184e-37	size 3315 gap 0 0%	GO:0016021//integral to membrane;GO:0010008//endosome membrane	-	-	gi|327267923|ref|XP_003218748.1|/0/PREDICTED: transmembrane 9 superfamily member 2-like [Anolis carolinensis]
Unigene341_No.2	229	84	58.58	23.24	-1.3338	1.91792e-14	3.48765e-13	size 515 gap 0 0%	-	-	-	-
Unigene1554_No.2	98	36	25.07	9.96	-1.33174	6.15512e-07	5.45591e-06	size 1068 gap 0 0%	-	-	-	gi|260829883|ref|XP_002609891.1|/1.02838e-130/hypothetical protein BRAFLDRAFT_60200 [Branchiostoma floridae]
Unigene2055_No.2	95	35	24.3	9.69	-1.32639	9.7515e-07	8.35251e-06	size 1833 gap 0 0%	GO:0035370;GO:0005829//cytosol;GO:0000151//ubiquitin ligase complex;GO:0031372//UBC13-MMS2 complex;GO:0005634//nucleus	GO:0043130//ubiquitin binding;GO:0004842//ubiquitin-protein ligase activity;GO:0005524//ATP binding	GO:0042769//DNA damage response, detection of DNA damage;GO:0070534//protein K63-linked ubiquitination;GO:0033182//regulation of histone ubiquitination;GO:0008063//Toll signaling pathway;GO:0034142//toll-like receptor 4 signaling pathway;GO:0000724//double-strand break repair via homologous recombination;GO:0034134//toll-like receptor 2 signaling pathway;GO:0006511//ubiquitin-dependent protein ca…	gi|156354918|ref|XP_001623427.1|/4.52774e-72/predicted protein [Nematostella vectensis]
Unigene2941_No.2	477	176	122.02	48.7	-1.32512	3.4441e-28	1.17053e-26	size 882 gap 0 0%	-	-	-	-
Unigene14504_No.2	62	23	15.86	6.36	-1.31829	8.82134e-05	0.000541943	size 277 gap 0 0%	-	-	-	-
Unigene7982_No.2	70	26	17.91	7.19	-1.3167	3.09924e-05	0.000208657	size 654 gap 0 0%	-	-	-	-
Unigene3761_No.2	78	29	19.95	8.02	-1.31471	1.09485e-05	7.98429e-05	size 620 gap 0 0%	-	-	-	-
CL2434.Contig1_No.2	2642	986	675.85	272.85	-1.3086	1.65742e-145	2.63344e-143	size 574 gap 0 0%	-	-	-	-
Unigene3293_No.2	91	34	23.28	9.41	-1.30682	2.19178e-06	1.79393e-05	size 1106 gap 0 0%	GO:0008250//oligosaccharyltransferase complex	-	-	gi|156372925|ref|XP_001629285.1|/3.02683e-40/predicted protein [Nematostella vectensis]
Unigene1607_No.2	2673	1000	683.78	276.72	-1.30511	1.36795e-146	2.2879e-144	size 2454 gap 0 0%	GO:0031465//Cul4B-RING ubiquitin ligase complex;GO:0005634//nucleus	GO:0031625//ubiquitin protein ligase binding	GO:0006511//ubiquitin-dependent protein catabolic process;GO:0006281//DNA repair;GO:0045750//positive regulation of S phase of mitotic cell cycle;GO:0045732//positive regulation of protein catabolic process	gi|260796709|ref|XP_002593347.1|/8.44471e-149/hypothetical protein BRAFLDRAFT_277112 [Branchiostoma floridae]
Unigene4849_No.2	155	58	39.65	16.05	-1.30475	6.13596e-10	7.94238e-09	size 1920 gap 0 0%	-	-	GO:0048731	gi|256053140|ref|XP_002570063.1|/3.33264e-41/neurotracting/lsamp/neurotrimin/obcam related cell adhesion molecule [Schistosoma mansoni]
Unigene3041_No.2	315	118	80.58	32.65	-1.30334	1.07048e-18	2.47849e-17	size 1633 gap 0 0%	-	-	-	gi|260798152|ref|XP_002594064.1|/2.62995e-60/hypothetical protein BRAFLDRAFT_68496 [Branchiostoma floridae]
Unigene4507_No.2	64	24	16.37	6.64	-1.3018	7.86808e-05	0.000489531	size 2652 gap 0 0%	-	-	-	gi|327275277|ref|XP_003222400.1|/7.86064e-31/PREDICTED: protein FAM134C-like [Anolis carolinensis]
Unigene4056_No.2	64	24	16.37	6.64	-1.3018	7.86808e-05	0.000489291	size 1984 gap 0 0%	-	-	-	gi|348550887|ref|XP_003461262.1|/1.45152e-63/PREDICTED: lysoplasmalogenase-like protein TMEM86A-like [Cavia porcellus]
Unigene2664_No.2	940	353	240.46	97.68	-1.29966	2.08726e-52	1.2942e-50	size 1362 gap 0 0%	GO:0005829//cytosol;GO:0005850//eukaryotic translation initiation factor 2 complex;GO:0010494//stress granule;GO:0005851//eukaryotic translation initiation factor 2B complex;GO:0005844//polysome;GO:0005634//nucleus	GO:0003743//translation initiation factor activity;GO:0043022//ribosome binding;GO:0005515//protein binding	GO:0006987//activation of signaling protein activity involved in unfolded protein response;GO:0046777//protein autophosphorylation;GO:0043558//regulation of translational initiation in response to stress	gi|346469613|gb|AEO34651.1|/3.44488e-124/hypothetical protein [Amblyomma maculatum]
Unigene2313_No.2	391	147	100.02	40.68	-1.2979	1.04196e-22	2.89811e-21	size 1719 gap 0 0%	GO:0005737//cytoplasm;GO:0030529//ribonucleoprotein complex	GO:0046982//protein heterodimerization activity;GO:0003676//nucleic acid binding	GO:0006402//mRNA catabolic process	gi|260795474|ref|XP_002592730.1|/2.80661e-44/hypothetical protein BRAFLDRAFT_118403 [Branchiostoma floridae]
Unigene3542_No.2	371	140	94.91	38.74	-1.29274	1.69179e-21	4.47077e-20	size 1073 gap 0 0%	-	-	-	gi|260831392|ref|XP_002610643.1|/4.63933e-14/hypothetical protein BRAFLDRAFT_260539 [Branchiostoma floridae]
CL162.Contig1_No.2	103	39	26.35	10.79	-1.28811	6.24328e-07	5.52635e-06	size 770 gap 0 0%	-	-	-	gi|47228995|emb|CAG09510.1|/7.29218e-12/unnamed protein product [Tetraodon nigroviridis]
Unigene3230_No.2	66	25	16.88	6.92	-1.28647	7.00594e-05	0.000440418	size 1247 gap 0 0%	-	-	GO:0009987//cellular process	gi|348520576|ref|XP_003447803.1|/3.97401e-23/PREDICTED: KH domain-containing, RNA-binding, signal transduction-associated protein 1-like isoform 1 [Oreochromis niloticus]
Unigene2520_No.2	778	295	199.02	81.63	-1.28574	5.62556e-43	2.87175e-41	size 1947 gap 0 0%	-	-	-	-
Unigene2523_No.2	419	159	107.18	44	-1.28446	7.31538e-24	2.16246e-22	size 1004 gap 0 0%	GO:0005730//nucleolus	-	-	gi|348529662|ref|XP_003452332.1|/1.25902e-26/PREDICTED: coiled-coil domain-containing protein 86-like [Oreochromis niloticus]
Unigene1409_No.2	1039	395	265.79	109.31	-1.28186	1.44924e-56	9.64467e-55	size 681 gap 0 0%	-	-	-	gi|60729598|pir||JC7958/2.66538e-09/galaxin precursor - reef coral
Unigene1318_No.2	7363	2814	1883.52	778.7	-1.27429	0	0	size 607 gap 0 0%	GO:0022625//cytosolic large ribosomal subunit	GO:0003735//structural constituent of ribosome	GO:0006413//translational initiation;GO:0019083//viral transcription;GO:0006414//translational elongation;GO:0006415//translational termination;GO:0006614//SRP-dependent cotranslational protein targeting to membrane;GO:0000184//nuclear-transcribed mRNA catabolic process, nonsense-mediated decay	gi|158187764|gb|ABW23171.1|/8.45505e-88/ribosomal protein rpl17 [Arenicola marina]
Unigene6675_No.2	102	39	26.09	10.79	-1.2738	8.79062e-07	7.59087e-06	size 737 gap 0 0%	GO:0000786//nucleosome;GO:0005634//nucleus	GO:0003677//DNA binding	GO:0006334//nucleosome assembly	gi|122062|sp|P27326.2|H2B_URECA/5.94539e-61/RecName: Full=Histone H2B
Unigene3978_No.2	209	80	53.46	22.14	-1.2718	1.77965e-12	2.79619e-11	size 3955 gap 0 0%	-	-	-	gi|332855705|ref|XP_001137064.2|/2.05519e-78/PREDICTED: LOW QUALITY PROTEIN: IgGFc-binding protein [Pan troglodytes]
Unigene4840_No.2	107	41	27.37	11.35	-1.2699	4.96352e-07	4.4619e-06	size 637 gap 0 0%	-	-	-	-
Unigene1357_No.2	292	112	74.7	30.99	-1.26931	8.4274e-17	1.76185e-15	size 1508 gap 0 0%	GO:0005840//ribosome	GO:0003735//structural constituent of ribosome;GO:0003723//RNA binding	GO:0006412//translation	gi|158187698|gb|ABW23138.1|/3.95025e-124/ribosomal protein rps4 [Arenicola marina]
CL5853.Contig1_No.2	763	293	195.18	81.08	-1.26739	2.72812e-41	1.33889e-39	size 1944 gap 0 0%	GO:0032580//Golgi cisterna membrane;GO:0016021//integral to membrane;GO:0005739//mitochondrion	GO:0048040//UDP-glucuronate decarboxylase activity;GO:0050662//coenzyme binding;GO:0000166//nucleotide binding	GO:0044237//cellular metabolic process	gi|91094999|ref|XP_969232.1|/6.61728e-154/PREDICTED: similar to dtdp-glucose 4-6-dehydratase [Tribolium castaneum]
Unigene7074_No.2	195	75	49.88	20.75	-1.26535	1.19854e-11	1.76531e-10	size 364 gap 0 0%	-	-	-	-
Unigene3488_No.2	65	25	16.63	6.92	-1.26494	9.90618e-05	0.000605664	size 1311 gap 0 0%	GO:0016021//integral to membrane	-	GO:0006810//transport	gi|291231761|ref|XP_002735819.1|/2.81216e-83/PREDICTED: transmembrane emp24 domain-containing protein 9-like [Saccoglossus kowalevskii]
Unigene17609_No.2	130	50	33.26	13.84	-1.26494	3.23102e-08	3.45994e-07	size 510 gap 0 0%	-	-	-	-
Unigene7180_No.2	130	50	33.26	13.84	-1.26494	3.23102e-08	3.45703e-07	size 1457 gap 0 0%	-	-	GO:0044260;GO:0044238//primary metabolic process	gi|326677542|ref|XP_003200860.1|/3.09617e-17/PREDICTED: CBP80/20-dependent translation initiation factor-like [Danio rerio]
Unigene4822_No.2	280	108	71.63	29.89	-1.2609	5.01442e-16	1.00852e-14	size 1047 gap 0 0%	GO:0005886//plasma membrane	GO:0004558//alpha-glucosidase activity	GO:0010033//response to organic substance;GO:0008152//metabolic process	gi|291238327|ref|XP_002739081.1|/3.12585e-84/PREDICTED: sucrase-isomaltase-like [Saccoglossus kowalevskii]
Unigene3845_No.2	83	32	21.23	8.86	-1.26073	1.09477e-05	7.98827e-05	size 2879 gap 0 0%	-	GO:0015416//phosphonate transmembrane-transporting ATPase activity;GO:0005524//ATP binding	GO:0006200//ATP catabolic process	gi|28386066|gb|AAH46370.1|/0/LOC398565 protein, partial [Xenopus laevis]
Unigene3511_No.2	62	24	15.86	6.64	-1.25614	0.000157626	0.000919075	size 1833 gap 0 0%	-	GO:0046872//metal ion binding;GO:0009045//xylose isomerase activity	GO:0042732//D-xylose metabolic process;GO:0006098//pentose-phosphate shunt	gi|198431818|ref|XP_002125575.1|/0/PREDICTED: similar to predicted protein [Ciona intestinalis]
Unigene2973_No.2	542	210	138.65	58.11	-1.25459	2.30896e-29	8.0189e-28	size 411 gap 0 0%	-	-	-	-
Unigene7295_No.2	250	97	63.95	26.84	-1.25256	2.4962e-14	4.50699e-13	size 705 gap 0 0%	-	-	-	-
Unigene10336_No.2	103	40	26.35	11.07	-1.25115	1.09754e-06	9.35046e-06	size 358 gap 0 0%	-	-	-	-
Unigene6534_No.2	126	49	32.23	13.56	-1.24905	7.1068e-08	7.27917e-07	size 1497 gap 0 0%	-	-	-	gi|291231890|ref|XP_002735885.1|/1.0168e-79/PREDICTED: retinol dehydrogenase 11-like [Saccoglossus kowalevskii]
Unigene11131_No.2	90	35	23.02	9.69	-1.24832	5.46154e-06	4.22273e-05	size 739 gap 0 0%	-	-	-	-
Unigene2306_No.2	1603	626	410.06	173.23	-1.24315	2.3604e-82	2.27296e-80	size 1363 gap 0 0%	GO:0005749//mitochondrial respiratory chain complex II	GO:0048039//ubiquinone binding;GO:0051537//2 iron, 2 sulfur cluster binding;GO:0046872//metal ion binding;GO:0009055//electron carrier activity;GO:0051539//4 iron, 4 sulfur cluster binding;GO:0051538//3 iron, 4 sulfur cluster binding;GO:0005515//protein binding;GO:0008177//succinate dehydrogenase (ubiquinone) activity	GO:0006810//transport;GO:0006105//succinate metabolic process;GO:0006099//tricarboxylic acid cycle;GO:0022904//respiratory electron transport chain	gi|348523371|ref|XP_003449197.1|/1.50246e-119/PREDICTED: succinate dehydrogenase [ubiquinone] iron-sulfur subunit, mitochondrial-like [Oreochromis niloticus]
Unigene7924_No.2	365	143	93.37	39.57	-1.23855	6.51118e-20	1.59775e-18	size 413 gap 0 0%	-	-	-	-
Unigene10627_No.2	130	51	33.26	14.11	-1.23707	5.61316e-08	5.80544e-07	size 2607 gap 0 0%	-	-	-	gi|291241996|ref|XP_002740895.1|/1.75587e-176/PREDICTED: hypothetical protein [Saccoglossus kowalevskii]
Unigene34277_No.2	232	91	59.35	25.18	-1.23697	3.61348e-13	6.04355e-12	size 261 gap 0 0%	-	-	-	-
Unigene1566_No.2	8070	3168	2064.38	876.65	-1.23564	0	0	size 1741 gap 0 0%	GO:0005737//cytoplasm;GO:0005667//transcription factor complex	GO:0005515//protein binding;GO:0003677//DNA binding	GO:0006094//gluconeogenesis;GO:0045944//positive regulation of transcription from RNA polymerase II promoter	gi|149417126|ref|XP_001519185.1|/1.86559e-19/PREDICTED: cyclic AMP-dependent transcription factor ATF-4-like [Ornithorhynchus anatinus]
Unigene8828_No.2	89	35	22.77	9.69	-1.23257	7.64456e-06	5.78049e-05	size 1091 gap 0 0%	-	-	-	gi|71895435|ref|NP_001026629.1|/9.83985e-44/nucleoside diphosphate-linked moiety X motif 19, mitochondrial precursor [Gallus gallus]
Unigene10735_No.2	221	87	56.53	24.07	-1.23178	1.54341e-12	2.43705e-11	size 626 gap 0 0%	-	-	-	-
Unigene1499_No.2	127	50	32.49	13.84	-1.23115	8.80782e-08	8.89247e-07	size 935 gap 0 0%	-	-	-	gi|348542360|ref|XP_003458653.1|/4.52192e-36/PREDICTED: coiled-coil-helix-coiled-coil-helix domain-containing protein 2, mitochondrial-like [Oreochromis niloticus]
Unigene5066_No.2	269	106	68.81	29.33	-1.23024	6.3374e-15	1.1934e-13	size 1310 gap 0 0%	GO:0005737//cytoplasm	-	-	gi|156371368|ref|XP_001628736.1|/2.01533e-81/predicted protein [Nematostella vectensis]
Unigene8650_No.2	71	28	18.16	7.75	-1.2285	6.87988e-05	0.000434427	size 423 gap 0 0%	-	-	-	-
Unigene6297_No.2	142	56	36.32	15.5	-1.2285	1.59866e-08	1.76547e-07	size 3773 gap 0 0%	-	-	-	gi|154418773|ref|XP_001582404.1|/6.08535e-80/viral A-type inclusion protein [Trichomonas vaginalis G3]
Unigene3999_No.2	76	30	19.44	8.3	-1.22784	3.84384e-05	0.000254342	size 1937 gap 0 0%	-	GO:0005515//protein binding	GO:0007165//signal transduction	gi|348528288|ref|XP_003451650.1|/3.02218e-74/PREDICTED: protein TFG-like [Oreochromis niloticus]
Unigene5967_No.2	76	30	19.44	8.3	-1.22784	3.84384e-05	0.000254209	size 1992 gap 0 0%	GO:0005737//cytoplasm;GO:0005730//nucleolus	-	-	gi|348542038|ref|XP_003458493.1|/6.45012e-112/PREDICTED: cyclin-D-binding Myb-like transcription factor 1-like [Oreochromis niloticus]
Unigene2559_No.2	489	193	125.09	53.41	-1.22778	8.05472e-26	2.54053e-24	size 758 gap 0 0%	GO:0005742//mitochondrial outer membrane translocase complex	GO:0015450//P-P-bond-hydrolysis-driven protein transmembrane transporter activity;GO:0051082//unfolded protein binding	GO:0055085//transmembrane transport;GO:0006626//protein targeting to mitochondrion	gi|346468571|gb|AEO34130.1|/9.7664e-46/hypothetical protein [Amblyomma maculatum]
Unigene1321_No.2	12576	4974	3217.06	1376.41	-1.22483	0	0	size 460 gap 0 0%	GO:0022627//cytosolic small ribosomal subunit	GO:0003729//mRNA binding;GO:0003735//structural constituent of ribosome;GO:0005515//protein binding	GO:0006413//translational initiation;GO:0019083//viral transcription;GO:0006414//translational elongation;GO:0033119//negative regulation of RNA splicing;GO:0006415//translational termination;GO:0006614//SRP-dependent cotranslational protein targeting to membrane;GO:0000184//nuclear-transcribed mRNA catabolic process, nonsense-mediated decay	gi|109810220|gb|ABG46423.1|/1.91766e-50/ribosomal protein S26 [Pectinaria gouldii]
Unigene5578_No.2	131	52	33.51	14.39	-1.21953	6.93062e-08	7.11018e-07	size 1558 gap 0 0%	GO:0071339//MLL1 complex;GO:0048188//Set1C/COMPASS complex	GO:0042800//histone methyltransferase activity (H3-K4 specific);GO:0035064//methylated histone residue binding;GO:0044212//transcription regulatory region DNA binding	GO:0043627//response to estrogen stimulus;GO:0051568//histone H3-K4 methylation;GO:0006351//transcription, DNA-dependent;GO:0006974//response to DNA damage stimulus	gi|260804657|ref|XP_002597204.1|/4.67369e-152/hypothetical protein BRAFLDRAFT_203393 [Branchiostoma floridae]
Unigene5835_No.2	73	29	18.67	8.02	-1.21905	6.0798e-05	0.000386982	size 1376 gap 0 0%	-	-	-	gi|292620260|ref|XP_695197.3|/6.16544e-12/PREDICTED: glycine N-acyltransferase protein Keg1-like [Danio rerio]
Unigene2442_No.2	307	122	78.53	33.76	-1.21793	1.3768e-16	2.8549e-15	size 952 gap 0 0%	-	-	-	-
Unigene3749_No.2	301	120	77	33.21	-1.21324	3.32916e-16	6.78156e-15	size 1405 gap 0 0%	GO:0044444//cytoplasmic part;GO:0043229//intracellular organelle	-	-	gi|321470662|gb|EFX81637.1|/1.35888e-38/hypothetical protein DAPPUDRAFT_49875 [Daphnia pulex]
Unigene1430_No.2	316	126	80.84	34.87	-1.21308	6.21328e-17	1.31628e-15	size 1088 gap 0 0%	-	GO:0070513//death domain binding	GO:0032088//negative regulation of NF-kappaB transcription factor activity;GO:0034198//cellular response to amino acid starvation;GO:0010507//negative regulation of autophagy;GO:0006919//activation of caspase activity;GO:0008624//induction of apoptosis by extracellular signals;GO:0045892//negative regulation of transcription, DNA-dependent	gi|260807687|ref|XP_002598640.1|/1.2885e-19/hypothetical protein BRAFLDRAFT_118367 [Branchiostoma floridae]
Unigene2389_No.2	1054	421	269.62	116.5	-1.2106	1.3414e-52	8.39925e-51	size 1266 gap 0 0%	GO:0005856//cytoskeleton;GO:0005794//Golgi apparatus	GO:0005515//protein binding	GO:0007097//nuclear migration;GO:0043434//response to peptide hormone stimulus;GO:0007049//cell cycle	gi|291240222|ref|XP_002740019.1|/5.16751e-111/PREDICTED: nuclear migration protein nudC-like [Saccoglossus kowalevskii]
CL4898.Contig1_No.2	120	48	30.7	13.28	-1.20898	3.0108e-07	2.78127e-06	size 355 gap 0 0%	-	-	-	-
CL3520.Contig1_No.2	130	52	33.26	14.39	-1.20872	9.61818e-08	9.61137e-07	size 5577 gap 0 0%	GO:0044459//plasma membrane part	GO:0005215//transporter activity	GO:0060219//camera-type eye photoreceptor cell differentiation;GO:0007601//visual perception;GO:0061299//retina vasculature morphogenesis in camera-type eye;GO:0046666//retinal cell programmed cell death;GO:0021747//cochlear nucleus development;GO:0060117//auditory receptor cell development	gi|309099463|gb|ADO51787.1|/0/solute carrier family 4 sodium bicarbonate cotransporter member 7 variant NBCn1-J [Mus musculus]
Unigene4616_No.2	145	58	37.09	16.05	-1.20846	1.74515e-08	1.9156e-07	size 574 gap 0 0%	-	-	-	-
Unigene6722_No.2	255	102	65.23	28.23	-1.20831	7.1286e-14	1.24638e-12	size 1439 gap 0 0%	GO:0016020//membrane	GO:0005515//protein binding	-	gi|346471797|gb|AEO35743.1|/6.60853e-105/hypothetical protein [Amblyomma maculatum]
Unigene3938_No.2	347	139	88.77	38.46	-1.20671	2.66002e-18	6.0056e-17	size 2882 gap 0 0%	GO:0044421//extracellular region part	GO:0005488//binding	GO:0001568//blood vessel development;GO:0048839//inner ear development;GO:0048646//anatomical structure formation involved in morphogenesis;GO:0030510//regulation of BMP signaling pathway	gi|40886696|gb|AAR96266.1|/1.92939e-14/zonadhesin [Microcebus murinus]
Unigene1260_No.2	202	81	51.67	22.41	-1.20518	3.0714e-11	4.38166e-10	size 1553 gap 0 0%	-	GO:0003960//NADPH:quinone reductase activity;GO:0048038//quinone binding;GO:0070402//NADPH binding;GO:0042803//protein homodimerization activity	GO:0008631//induction of apoptosis by oxidative stress;GO:0006739//NADP metabolic process	gi|156352540|ref|XP_001622806.1|/2.42197e-108/hypothetical protein NEMVEDRAFT_v1g220205 [Nematostella vectensis]
Unigene1582_No.2	159	64	40.67	17.71	-1.1994	4.40094e-09	5.24769e-08	size 1912 gap 0 0%	GO:0005743//mitochondrial inner membrane;GO:0005759//mitochondrial matrix	GO:0051287//NAD binding;GO:0004450//isocitrate dehydrogenase (NADP+) activity;GO:0000287//magnesium ion binding	GO:0006097//glyoxylate cycle;GO:0006103//2-oxoglutarate metabolic process;GO:0006099//tricarboxylic acid cycle;GO:0006102//isocitrate metabolic process	gi|260813693|ref|XP_002601551.1|/0/hypothetical protein BRAFLDRAFT_115608 [Branchiostoma floridae]
Unigene10268_No.2	67	27	17.14	7.47	-1.19819	0.000152156	0.000890037	size 457 gap 0 0%	-	-	-	-
Unigene8086_No.2	67	27	17.14	7.47	-1.19819	0.000152156	0.000889627	size 2084 gap 0 0%	-	-	-	gi|321474008|gb|EFX84974.1|/1.04229e-35/hypothetical protein DAPPUDRAFT_314564 [Daphnia pulex]
Unigene10257_No.2	139	56	35.56	15.5	-1.19799	4.26456e-08	4.4799e-07	size 476 gap 0 0%	-	-	-	-
Unigene23_No.2	3047	1229	779.45	340.09	-1.19654	6.67796e-146	1.07448e-143	size 2349 gap 0 0%	GO:0045335//phagocytic vesicle;GO:0005770//late endosome;GO:0005764//lysosome;GO:0042470//melanosome	GO:0004872//receptor activity;GO:0005525//GTP binding	GO:0045022//early endosome to late endosome transport;GO:0007264//small GTPase mediated signal transduction;GO:0015031//protein transport	gi|60729663|pir||JC8006/8.73554e-103/Rab7 protein - sea anemone (Aiptasia pulchella)
Unigene1814_No.2	109	44	27.88	12.18	-1.19472	1.31098e-06	1.10065e-05	size 1429 gap 0 0%	GO:0005615//extracellular space;GO:0005789//endoplasmic reticulum membrane;GO:0042995//cell projection;GO:0045177//apical part of cell;GO:0044459//plasma membrane part	GO:0005515//protein binding;GO:0008270//zinc ion binding;GO:0008239//dipeptidyl-peptidase activity;GO:0043027//caspase inhibitor activity;GO:0070573//metallodipeptidase activity;GO:0072341;GO:0034235//GPI anchor binding	GO:0071277//cellular response to calcium ion;GO:0006507//GPI anchor release;GO:0030336//negative regulation of cell migration;GO:0071732//cellular response to nitric oxide;GO:0016999//antibiotic metabolic process;GO:0032869//cellular response to insulin stimulus;GO:0043066//negative regulation of apoptosis;GO:0043154//negative regulation of caspase activity;GO:0050667//homocysteine metabolic proc…	gi|260841653|ref|XP_002614025.1|/1.67752e-84/hypothetical protein BRAFLDRAFT_67391 [Branchiostoma floridae]
Unigene2384_No.2	178	72	45.53	19.92	-1.1926	6.31436e-10	8.15669e-09	size 2065 gap 0 0%	GO:0031253//cell projection membrane;GO:0005783//endoplasmic reticulum	GO:0005515//protein binding	GO:0006810//transport;GO:0042157//lipoprotein metabolic process;GO:0033036	gi|260802246|ref|XP_002596003.1|/6.15744e-81/hypothetical protein BRAFLDRAFT_123736 [Branchiostoma floridae]
Unigene5646_No.2	84	34	21.49	9.41	-1.1914	2.33696e-05	0.000160568	size 737 gap 0 0%	GO:0005654//nucleoplasm	GO:0005515//protein binding	GO:0006284//base-excision repair;GO:0042493//response to drug;GO:0010033//response to organic substance;GO:0001666//response to hypoxia	gi|380789483|gb|AFE66617.1|/2.06245e-29/DNA repair protein XRCC1 [Macaca mulatta]
CL1591.Contig2_No.2	121	49	30.95	13.56	-1.19058	3.68748e-07	3.37205e-06	size 893 gap 0 0%	-	GO:0016787//hydrolase activity	-	gi|75832177|ref|NP_001028823.1|/3.01051e-42/matrix metalloproteinase 14 precursor [Strongylocentrotus purpuratus]
Unigene5766_No.2	143	58	36.58	16.05	-1.18848	3.33614e-08	3.56051e-07	size 1290 gap 0 0%	-	-	-	gi|346471363|gb|AEO35526.1|/2.43713e-47/hypothetical protein [Amblyomma maculatum]
Unigene1101_No.2	106	43	27.12	11.9	-1.1884	2.05482e-06	1.68835e-05	size 1857 gap 0 0%	-	-	-	-
CL3869.Contig1_No.2	69	28	17.65	7.75	-1.1874	0.00013396	0.000794569	size 1919 gap 0 0%	GO:0005759//mitochondrial matrix	GO:0030170//pyridoxal phosphate binding;GO:0004587//ornithine-oxo-acid transaminase activity	GO:0008652//cellular amino acid biosynthetic process;GO:0007601//visual perception	gi|209154054|gb|ACI33259.1|/4.04343e-180/Ornithine aminotransferase, mitochondrial precursor [Salmo salar]
CL1046.Contig1_No.2	426	173	108.97	47.87	-1.18674	1.36546e-21	3.63104e-20	size 1632 gap 0 0%	-	-	-	gi|321456736|gb|EFX67836.1|/1.82528e-45/hypothetical protein DAPPUDRAFT_115101 [Daphnia pulex]
Unigene3195_No.2	688	280	176	77.48	-1.18368	9.30186e-34	3.76548e-32	size 1599 gap 0 0%	GO:0016021//integral to membrane;GO:0016471//vacuolar proton-transporting V-type ATPase complex;GO:0033179//proton-transporting V-type ATPase, V0 domain;GO:0005768//endosome	GO:0008553//hydrogen-exporting ATPase activity, phosphorylative mechanism	GO:0048066//developmental pigmentation;GO:0015991//ATP hydrolysis coupled proton transport;GO:0060041//retina development in camera-type eye	gi|196008965|ref|XP_002114348.1|/5.85748e-73/expressed hypothetical protein [Trichoplax adhaerens]
Unigene6857_No.2	140	57	35.81	15.77	-1.18318	5.20674e-08	5.4071e-07	size 1076 gap 0 0%	GO:0016592//mediator complex	GO:0001104	GO:0006357//regulation of transcription from RNA polymerase II promoter	gi|156549374|ref|XP_001601993.1|/6.83537e-74/PREDICTED: mediator of RNA polymerase II transcription subunit 7-like [Nasonia vitripennis]
Unigene3288_No.2	86	35	22	9.69	-1.18293	2.05996e-05	0.000142693	size 2084 gap 0 0%	GO:0005827//polar microtubule;GO:0031463//Cul3-RING ubiquitin ligase complex;GO:0005634//nucleus	GO:0031625//ubiquitin protein ligase binding;GO:0004842//ubiquitin-protein ligase activity	GO:0043161//proteasomal ubiquitin-dependent protein catabolic process;GO:0016477//cell migration;GO:0000910//cytokinesis;GO:0035024//negative regulation of Rho protein signal transduction;GO:0043149//stress fiber assembly;GO:0016567//protein ubiquitination;GO:0000090//mitotic anaphase	gi|307188105|gb|EFN72937.1|/2.09899e-153/Cullin-3 [Camponotus floridanus]
Unigene1941_No.2	2939	1197	751.82	331.24	-1.18251	3.09728e-138	4.74332e-136	size 3132 gap 0 0%	GO:0005634//nucleus;GO:0005737//cytoplasm;GO:0030529//ribonucleoprotein complex	-	-	gi|291227613|ref|XP_002733770.1|/0/PREDICTED: major vault protein-like [Saccoglossus kowalevskii]
Unigene8218_No.2	71	29	18.16	8.02	-1.17909	0.000117854	0.00070729	size 1745 gap 0 0%	GO:0005783//endoplasmic reticulum	GO:0046872//metal ion binding;GO:0019706//protein-cysteine S-palmitoleyltransferase activity	GO:0046331//lateral inhibition;GO:0018345//protein palmitoylation	gi|321455850|gb|EFX66972.1|/4.76591e-15/hypothetical protein DAPPUDRAFT_302250 [Daphnia pulex]
Unigene4585_No.2	235	96	60.12	26.57	-1.17805	1.90311e-12	2.98279e-11	size 625 gap 0 0%	GO:0005730//nucleolus;GO:0005737//cytoplasm	GO:0005507//copper ion binding;GO:0008270//zinc ion binding;GO:0019788//NEDD8 ligase activity;GO:0004842//ubiquitin-protein ligase activity;GO:0005515//protein binding	GO:0008631//induction of apoptosis by oxidative stress;GO:0051775//response to redox state;GO:0045116//protein neddylation;GO:0006916//anti-apoptosis;GO:0016567//protein ubiquitination	gi|260807866|ref|XP_002598729.1|/2.86618e-49/hypothetical protein BRAFLDRAFT_267424 [Branchiostoma floridae]
Unigene2239_No.2	208	85	53.21	23.52	-1.17781	3.58388e-11	5.05041e-10	size 1080 gap 0 0%	-	-	-	gi|41055106|ref|NP_957419.1|/4.63622e-62/sperm-associated antigen 7 homolog [Danio rerio]
Unigene1635_No.2	680	278	173.95	76.93	-1.17705	4.16046e-33	1.64746e-31	size 608 gap 0 0%	-	GO:0016301//kinase activity	GO:0016310//phosphorylation	gi|307208957|gb|EFN86168.1|/3.47274e-49/Histidine triad nucleotide-binding protein 1 [Harpegnathos saltator]
Unigene5870_No.2	88	36	22.51	9.96	-1.17635	1.81472e-05	0.000126602	size 1171 gap 0 0%	-	GO:0005488//binding	-	gi|156398036|ref|XP_001637995.1|/8.50333e-97/predicted protein [Nematostella vectensis]
Unigene3037_No.2	193	79	49.37	21.86	-1.17534	1.94438e-10	2.62089e-09	size 1816 gap 0 0%	-	GO:0016787//hydrolase activity	-	gi|321459356|gb|EFX70410.1|/1.33358e-100/hypothetical protein DAPPUDRAFT_309434 [Daphnia pulex]
Unigene4820_No.2	232	95	59.35	26.29	-1.17473	2.95318e-12	4.55004e-11	size 2039 gap 0 0%	-	-	GO:0007283//spermatogenesis	gi|195375440|ref|XP_002046509.1|/3.01137e-80/GJ12451 [Drosophila virilis]
Unigene1818_No.2	3556	1461	909.66	404.29	-1.16994	4.65048e-164	8.82272e-162	size 556 gap 0 0%	GO:0005741//mitochondrial outer membrane	GO:0015450//P-P-bond-hydrolysis-driven protein transmembrane transporter activity	GO:0006886//intracellular protein transport	gi|157123662|ref|XP_001660268.1|/5.92668e-15/outer mitochondrial translocase subunit, putative [Aedes aegypti]
Unigene2012_No.2	1366	562	349.44	155.52	-1.16794	5.21902e-64	3.94875e-62	size 1985 gap 0 0%	-	-	-	-
Unigene5186_No.2	158	65	40.42	17.99	-1.16787	1.01754e-08	1.14764e-07	size 598 gap 0 0%	-	-	-	-
Unigene1328_No.2	7815	3222	1999.15	891.6	-1.16492	0	0	size 742 gap 0 0%	GO:0005840//ribosome	GO:0003735//structural constituent of ribosome	GO:0006412//translation	gi|158187856|gb|ABW23217.1|/7.86111e-77/ribosomal protein rpl12 [Eurythoe complanata]
Unigene4446_No.2	138	57	35.3	15.77	-1.16249	9.85978e-08	9.83734e-07	size 1394 gap 0 0%	-	-	-	gi|260821499|ref|XP_002606070.1|/9.64376e-29/hypothetical protein BRAFLDRAFT_92090 [Branchiostoma floridae]
Unigene2433_No.2	455	188	116.39	52.02	-1.16183	3.01998e-22	8.25526e-21	size 3159 gap 0 0%	GO:0030131//clathrin adaptor complex	GO:0005488//binding;GO:0008565//protein transporter activity	GO:0016192//vesicle-mediated transport;GO:0006886//intracellular protein transport	gi|241709928|ref|XP_002412040.1|/0/AP-2 complex subunit beta-1, putative [Ixodes scapularis]
Unigene1659_No.2	186	77	47.58	21.31	-1.15882	6.43262e-10	8.2926e-09	size 775 gap 0 0%	-	-	-	gi|333449383|gb|AEF33378.1|/1.30125e-24/USP-like protein isoform 1 [Crassostrea ariakensis]
Unigene3556_No.2	253	105	64.72	29.06	-1.15518	6.26888e-13	1.02028e-11	size 2209 gap 0 0%	-	GO:0008484//sulfuric ester hydrolase activity	-	gi|340369799|ref|XP_003383435.1|/3.17175e-107/PREDICTED: n-acetylgalactosamine-6-sulfatase-like [Amphimedon queenslandica]
Unigene3087_No.2	240	100	61.39	27.67	-1.14968	2.9782e-12	4.58304e-11	size 2010 gap 0 0%	-	-	-	gi|260817254|ref|XP_002603502.1|/1.04882e-85/hypothetical protein BRAFLDRAFT_220013 [Branchiostoma floridae]
Unigene5474_No.2	156	65	39.91	17.99	-1.14956	1.91308e-08	2.0927e-07	size 992 gap 0 0%	GO:0005654//nucleoplasm;GO:0005576//extracellular region;GO:0005829//cytosol;GO:0005813//centrosome;GO:0005876//spindle microtubule;GO:0005886//plasma membrane;GO:0000922//spindle pole	GO:0031996//thioesterase binding;GO:0031997//N-terminal myristoylation domain binding;GO:0005509//calcium ion binding;GO:0043274//phospholipase binding;GO:0019904//protein domain specific binding;GO:0031432//titin binding	GO:0007186//G-protein coupled receptor protein signaling pathway;GO:0048011//nerve growth factor receptor signaling pathway;GO:0030168//platelet activation;GO:0060314//regulation of ryanodine-sensitive calcium-release channel activity;GO:0005980//glycogen catabolic process;GO:0048519;GO:0007202//activation of phospholipase C activity;GO:0051592//response to calcium ion;GO:0006936//muscle contract…	gi|224092691|ref|XP_002188416.1|/6.77236e-25/PREDICTED: calmodulin 3 (phosphorylase kinase, delta) [Taeniopygia guttata]
Unigene2839_No.2	194	81	49.63	22.41	-1.14707	3.89616e-10	5.11612e-09	size 732 gap 0 0%	-	-	-	-
Unigene1788_No.2	402	168	102.84	46.49	-1.14541	2.00264e-19	4.80294e-18	size 945 gap 0 0%	GO:0005829//cytosol;GO:0031519//PcG protein complex;GO:0019005//SCF ubiquitin ligase complex;GO:0005654//nucleoplasm	GO:0004842//ubiquitin-protein ligase activity;GO:0005515//protein binding;GO:0016301//kinase activity	GO:0000084//S phase of mitotic cell cycle;GO:0035518;GO:0051437//positive regulation of ubiquitin-protein ligase activity involved in mitotic cell cycle;GO:0031145//anaphase-promoting complex-dependent proteasomal ubiquitin-dependent protein catabolic process;GO:0000080//G1 phase of mitotic cell cycle;GO:0016310//phosphorylation;GO:0000082//G1/S transition of mitotic cell cycle;GO:0031146//SCF-de…	gi|307172386|gb|EFN63852.1|/1.91522e-82/S-phase kinase-associated protein 1 [Camponotus floridanus]
Unigene22922_No.2	258	108	66	29.89	-1.1428	5.88398e-13	9.68799e-12	size 380 gap 0 0%	-	-	-	-
Unigene29168_No.2	207	87	52.95	24.07	-1.13739	1.34004e-10	1.82565e-09	size 253 gap 0 0%	-	-	-	-
Unigene1711_No.2	3002	1262	767.94	349.22	-1.13686	1.10849e-132	1.65765e-130	size 392 gap 0 0%	-	-	GO:0001666//response to hypoxia	gi|942598|gb|AAA74396.1|/2.80428e-33/cytochrome c oxidase subunit IV [Urechis caupo]
Unigene4057_No.2	535	225	136.86	62.26	-1.13632	4.90182e-25	1.50137e-23	size 763 gap 0 0%	GO:0016021//integral to membrane	-	-	gi|149641790|ref|XP_001508433.1|/1.29911e-37/PREDICTED: transmembrane protein 93-like [Ornithorhynchus anatinus]
Unigene2024_No.2	133	56	34.02	15.5	-1.13411	2.87828e-07	2.68618e-06	size 641 gap 0 0%	-	-	-	gi|307203601|gb|EFN82630.1|/3.45708e-13/Putative ferric-chelate reductase 1-like protein [Harpegnathos saltator]
Unigene5525_No.2	121	51	30.95	14.11	-1.13322	1.02283e-06	8.74324e-06	size 1573 gap 0 0%	GO:0005730//nucleolus;GO:0080008//CUL4 RING ubiquitin ligase complex;GO:0030529//ribonucleoprotein complex	-	GO:0016567//protein ubiquitination;GO:0006364//rRNA processing	gi|291235941|ref|XP_002737907.1|/0/PREDICTED: WD repeats and SOF1 domain containing-like [Saccoglossus kowalevskii]
Unigene8839_No.2	121	51	30.95	14.11	-1.13322	1.02283e-06	8.73736e-06	size 619 gap 0 0%	-	-	-	gi|260815090|ref|XP_002602307.1|/5.85946e-31/hypothetical protein BRAFLDRAFT_94321 [Branchiostoma floridae]
Unigene1470_No.2	102	43	26.09	11.9	-1.13254	7.37578e-06	5.58722e-05	size 1480 gap 0 0%	-	GO:0008233//peptidase activity	-	gi|321472278|gb|EFX83248.1|/7.67115e-64/hypothetical protein DAPPUDRAFT_195011 [Daphnia pulex]
Unigene5337_No.2	173	73	44.26	20.2	-1.13165	5.074e-09	5.98845e-08	size 1825 gap 0 0%	GO:0016020//membrane;GO:0044424//intracellular part	GO:0005488//binding	GO:0009888//tissue development;GO:0007444//imaginal disc development;GO:0006355//regulation of transcription, DNA-dependent;GO:0048468//cell development;GO:0071842;GO:0003002//regionalization;GO:0048522;GO:0009887//organ morphogenesis;GO:0007399//nervous system development;GO:0022414//reproductive process;GO:0007049//cell cycle	gi|321461135|gb|EFX72170.1|/3.35988e-43/hypothetical protein DAPPUDRAFT_308571 [Daphnia pulex]
Unigene1407_No.2	4518	1907	1155.75	527.71	-1.13101	4.59314e-197	9.73057e-195	size 819 gap 0 0%	-	-	-	-
Unigene1586_No.2	1598	675	408.78	186.79	-1.12991	7.90426e-71	6.69807e-69	size 828 gap 0 0%	GO:0005747//mitochondrial respiratory chain complex I	GO:0008137//NADH dehydrogenase (ubiquinone) activity	GO:0006120//mitochondrial electron transport, NADH to ubiquinone	gi|346472605|gb|AEO36147.1|/8.4973e-41/hypothetical protein [Amblyomma maculatum]
Unigene5683_No.2	175	74	44.77	20.48	-1.12832	4.46634e-09	5.32068e-08	size 844 gap 0 0%	-	-	-	gi|209733356|gb|ACI67547.1|/2.15462e-55/C16orf24 homolog [Salmo salar]
Unigene4657_No.2	97	41	24.81	11.35	-1.12823	1.31037e-05	9.44224e-05	size 1126 gap 0 0%	-	-	-	-
Unigene3814_No.2	104	44	26.6	12.18	-1.12691	6.47604e-06	4.96184e-05	size 2345 gap 0 0%	GO:0044446//intracellular organelle part;GO:0005634//nucleus	GO:0005488//binding	-	gi|242002832|ref|XP_002436059.1|/2.50591e-25/pentatricopeptide repeat-containing protein, putative [Ixodes scapularis]
Unigene2532_No.2	399	169	102.07	46.77	-1.1259	8.18574e-19	1.91266e-17	size 1594 gap 0 0%	-	GO:0005525//GTP binding	-	gi|241626482|ref|XP_002407922.1|/6.28254e-168/GTP-binding protein, putative [Ixodes scapularis]
Unigene3139_No.2	111	47	28.39	13.01	-1.12576	3.20654e-06	2.57801e-05	size 1287 gap 0 0%	GO:0005960//glycine cleavage complex	-	GO:0019464//glycine decarboxylation via glycine cleavage system	gi|350406360|ref|XP_003487745.1|/1.51973e-41/PREDICTED: glycine cleavage system H protein, mitochondrial-like [Bombus impatiens]
Unigene10235_No.2	118	50	30.19	13.84	-1.12523	1.59032e-06	1.32294e-05	size 719 gap 0 0%	-	-	-	-
CL3403.Contig4_No.2	566	240	144.79	66.41	-1.12449	5.55312e-26	1.76907e-24	size 1268 gap 0 0%	GO:0044464//cell part;GO:0016020//membrane	GO:0016787//hydrolase activity	GO:0008152//metabolic process	gi|260814866|ref|XP_002602134.1|/1.9219e-81/hypothetical protein BRAFLDRAFT_234258 [Branchiostoma floridae]
Unigene3370_No.2	226	96	57.81	26.57	-1.12152	3.14478e-11	4.47629e-10	size 1582 gap 0 0%	-	-	-	gi|291235321|ref|XP_002737591.1|/1.51809e-73/PREDICTED: CD2 antigen (cytoplasmic tail) binding protein 2-like [Saccoglossus kowalevskii]
Unigene619_No.2	153	65	39.14	17.99	-1.12145	4.86636e-08	5.07851e-07	size 3991 gap 0 0%	GO:0005743//mitochondrial inner membrane;GO:0016021//integral to membrane	GO:0008750//NAD(P)+ transhydrogenase (AB-specific) activity;GO:0050661//NADP binding	GO:0015992//proton transport;GO:0055114//oxidation-reduction process	gi|321472254|gb|EFX83224.1|/0/hypothetical protein DAPPUDRAFT_315656 [Daphnia pulex]
Unigene1323_No.2	1033	439	264.25	121.48	-1.12118	7.4394e-46	3.9732e-44	size 1169 gap 0 0%	GO:0043025//neuronal cell body;GO:0005737//cytoplasm	GO:0003908//methylated-DNA-[protein]-cysteine S-methyltransferase activity	GO:0001525//angiogenesis;GO:0051302//regulation of cell division;GO:2000114//regulation of establishment of cell polarity;GO:0006281//DNA repair;GO:0032880//regulation of protein localization;GO:0030178//negative regulation of Wnt receptor signaling pathway	gi|2494906|sp|Q93134.1|GBLP_BIOGL/5.38932e-160/RecName: Full=Guanine nucleotide-binding protein subunit beta-2-like 1; AltName: Full=Receptor of activated protein kinase C; Short=RACK
Unigene3061_No.2	656	279	167.81	77.21	-1.11997	1.10468e-29	3.92223e-28	size 1146 gap 0 0%	-	-	-	gi|156404486|ref|XP_001640438.1|/2.57454e-66/predicted protein [Nematostella vectensis]
Unigene2409_No.2	1098	468	280.88	129.51	-1.11689	2.39938e-48	1.36154e-46	size 946 gap 0 0%	GO:0016021//integral to membrane	-	GO:0006810//transport	gi|260834239|ref|XP_002612119.1|/9.66069e-26/hypothetical protein BRAFLDRAFT_127851 [Branchiostoma floridae]
Unigene2760_No.2	584	249	149.39	68.9	-1.11651	1.79361e-26	5.78643e-25	size 3106 gap 0 0%	GO:0005654//nucleoplasm;GO:0005829//cytosol;GO:0005838//proteasome regulatory particle	GO:0005515//protein binding;GO:0030234//enzyme regulator activity	GO:0000209//protein polyubiquitination;GO:0042176//regulation of protein catabolic process;GO:0006521//regulation of cellular amino acid metabolic process;GO:0051437//positive regulation of ubiquitin-protein ligase activity involved in mitotic cell cycle;GO:0042981//regulation of apoptosis;GO:0010467//gene expression;GO:0016032//viral reproduction;GO:0051436//negative regulation of ubiquitin-prot…	gi|348537734|ref|XP_003456348.1|/0/PREDICTED: 26S proteasome non-ATPase regulatory subunit 2-like [Oreochromis niloticus]
Unigene7698_No.2	77	33	19.7	9.13	-1.10951	0.000132157	0.00078608	size 260 gap 0 0%	-	-	-	-
Unigene4115_No.2	91	39	23.28	10.79	-1.1094	3.18514e-05	0.000213987	size 857 gap 0 0%	-	-	GO:0060319//primitive erythrocyte differentiation	gi|156383304|ref|XP_001632774.1|/7.66242e-16/predicted protein [Nematostella vectensis]
CL1173.Contig1_No.2	308	132	78.79	36.53	-1.10893	1.53502e-14	2.80743e-13	size 2078 gap 0 0%	GO:0045298//tubulin complex;GO:0005829//cytosol;GO:0005874//microtubule	GO:0005525//GTP binding;GO:0042288//MHC class I protein binding;GO:0051082//unfolded protein binding;GO:0003924//GTPase activity;GO:0005200//structural constituent of cytoskeleton	GO:0042267//natural killer cell mediated cytotoxicity;GO:0006184//GTP catabolic process;GO:0051225//spindle assembly;GO:0051258//protein polymerization;GO:0007018//microtubule-based movement;GO:0051084//'de novo' posttranslational protein folding;GO:0000086//G2/M transition of mitotic cell cycle	gi|296434297|ref|NP_001171814.1|/0/tubulin, beta 2C-like [Saccoglossus kowalevskii]
CL155.Contig2_No.2	270	116	69.07	32.1	-1.10549	7.25368e-13	1.16859e-11	size 2576 gap 0 0%	-	-	-	gi|341901752|gb|EGT57687.1|/2.50782e-50/CBN-NAS-36 protein [Caenorhabditis brenneri]
Unigene7773_No.2	121	52	30.95	14.39	-1.10487	1.66918e-06	1.38491e-05	size 1979 gap 0 0%	GO:0005622//intracellular	GO:0016881//acid-amino acid ligase activity	GO:0006464//protein modification process	gi|291236438|ref|XP_002738147.1|/3.46379e-158/PREDICTED: ubiquitin-protein isopeptide ligase (E3)-like [Saccoglossus kowalevskii]
Unigene1352_No.2	22451	9663	5743.18	2673.96	-1.10287	0	0	size 2722 gap 0 0%	GO:0005737//cytoplasm	GO:0005524//ATP binding;GO:0051082//unfolded protein binding	GO:0006457//protein folding;GO:0007517//muscle organ development;GO:0006950//response to stress	gi|272938441|gb|ACZ97018.1|/0/heat shock protein 90 [Phascolosoma esculenta]
Unigene14420_No.2	79	34	20.21	9.41	-1.1028	0.000115586	0.000694333	size 1035 gap 0 0%	-	-	-	-
Unigene962_No.2	615	266	157.32	73.61	-1.09573	5.12306e-27	1.66972e-25	size 1654 gap 0 0%	-	-	-	-
Unigene230_No.2	374	162	95.67	44.83	-1.0936	5.48382e-17	1.16954e-15	size 426 gap 0 0%	GO:0005761//mitochondrial ribosome	GO:0003735//structural constituent of ribosome	GO:0006412//translation	gi|326914355|ref|XP_003203491.1|/4.056e-16/PREDICTED: ribosomal protein 63, mitochondrial-like [Meleagris gallopavo]
Unigene2919_No.2	173	75	44.26	20.75	-1.09289	1.33144e-08	1.4755e-07	size 4131 gap 0 0%	-	-	GO:0006351//transcription, DNA-dependent	gi|260798256|ref|XP_002594116.1|/0/hypothetical protein BRAFLDRAFT_118779 [Branchiostoma floridae]
Unigene2066_No.2	1027	446	262.72	123.42	-1.08995	1.2048e-43	6.25072e-42	size 403 gap 0 0%	-	-	-	-
Unigene8213_No.2	421	183	107.7	50.64	-1.08867	8.39682e-19	1.95838e-17	size 731 gap 0 0%	-	-	-	-
Unigene8200_No.2	138	60	35.3	16.6	-1.08848	4.301e-07	3.89388e-06	size 438 gap 0 0%	-	-	-	-
Unigene2471_No.2	246	107	62.93	29.61	-1.08766	1.40098e-11	2.04924e-10	size 1010 gap 0 0%	GO:0005654//nucleoplasm;GO:0005730//nucleolus;GO:0005829//cytosol;GO:0005838//proteasome regulatory particle	-	GO:0000209//protein polyubiquitination;GO:0006521//regulation of cellular amino acid metabolic process;GO:0051437//positive regulation of ubiquitin-protein ligase activity involved in mitotic cell cycle;GO:0042981//regulation of apoptosis;GO:0010467//gene expression;GO:0016032//viral reproduction;GO:0051436//negative regulation of ubiquitin-protein ligase activity involved in mitotic cell cycle;G…	gi|291222789|ref|XP_002731397.1|/7.28292e-107/PREDICTED: Rpn12-like [Saccoglossus kowalevskii]
CL5394.Contig2_No.2	433	189	110.77	52.3	-1.08268	3.8861e-19	9.19855e-18	size 439 gap 0 0%	-	-	-	-
Unigene1448_No.2	5060	2209	1294.4	611.28	-1.08238	1.63277e-205	3.64109e-203	size 979 gap 0 0%	-	-	-	-
CL5158.Contig1_No.2	206	90	52.7	24.9	-1.08166	7.65334e-10	9.79674e-09	size 1266 gap 0 0%	GO:0031307//integral to mitochondrial outer membrane	GO:0005515//protein binding	GO:0000422//mitochondrion degradation;GO:0001666//response to hypoxia	gi|260795703|ref|XP_002592844.1|/7.37985e-33/hypothetical protein BRAFLDRAFT_117725 [Branchiostoma floridae]
Unigene2550_No.2	288	126	73.67	34.87	-1.07909	3.63614e-13	6.07345e-12	size 884 gap 0 0%	-	-	GO:0009987//cellular process	gi|291230633|ref|XP_002735270.1|/2.88353e-13/PREDICTED: Leydig cell tumor 10 kDa protein-like [Saccoglossus kowalevskii]
Unigene19956_No.2	137	60	35.05	16.6	-1.07823	5.81498e-07	5.16521e-06	size 564 gap 0 0%	-	-	-	-
Unigene633_No.2	98	43	25.07	11.9	-1.075	2.5372e-05	0.000173576	size 1495 gap 0 0%	-	-	-	gi|340379172|ref|XP_003388101.1|/3.63169e-53/PREDICTED: hypothetical protein LOC100631495 [Amphimedon queenslandica]
Unigene2827_No.2	82	36	20.98	9.96	-1.0748	0.000120099	0.000719747	size 3474 gap 0 0%	GO:0016021//integral to membrane	-	-	gi|260797211|ref|XP_002593597.1|/0/hypothetical protein BRAFLDRAFT_284104 [Branchiostoma floridae]
Unigene3075_No.2	624	274	159.63	75.82	-1.07408	1.452e-26	4.69628e-25	size 4035 gap 0 0%	-	-	-	gi|321472492|gb|EFX83462.1|/2.68693e-150/hypothetical protein DAPPUDRAFT_315830 [Daphnia pulex]
Unigene4214_No.2	116	51	29.67	14.11	-1.07229	4.7445e-06	3.69078e-05	size 540 gap 0 0%	-	-	-	gi|332028763|gb|EGI68794.1|/1.72204e-13/Single-stranded DNA-binding protein, mitochondrial [Acromyrmex echinatior]
Unigene15120_No.2	218	96	55.77	26.57	-1.06969	3.49262e-10	4.59572e-09	size 256 gap 0 0%	-	-	-	-
Unigene34_No.2	143	63	36.58	17.43	-1.06948	3.90688e-07	3.56499e-06	size 899 gap 0 0%	-	-	-	-
Unigene6295_No.2	84	37	21.49	10.24	-1.06945	0.000104834	0.000638495	size 741 gap 0 0%	-	-	-	-
Unigene5075_No.2	84	37	21.49	10.24	-1.06945	0.000104834	0.00063819	size 921 gap 0 0%	-	-	-	-
Unigene13671_No.2	118	52	30.19	14.39	-1.069	4.15068e-06	3.27291e-05	size 873 gap 0 0%	-	-	-	-
Unigene1636_No.2	1401	618	358.39	171.01	-1.06745	5.30036e-57	3.58366e-55	size 3552 gap 0 0%	GO:0005737//cytoplasm	GO:0005524//ATP binding;GO:0051082//unfolded protein binding	GO:0006457//protein folding;GO:0070121//Kupffer's vesicle development	gi|291244219|ref|XP_002741985.1|/0/PREDICTED: t-complex 1-like isoform 2 [Saccoglossus kowalevskii]
Unigene1142_No.2	246	109	62.93	30.16	-1.06111	3.52636e-11	4.97487e-10	size 222 gap 0 0%	-	-	-	-
CL4747.Contig1_No.2	155	69	39.65	19.09	-1.0545	1.75887e-07	1.69115e-06	size 1563 gap 0 0%	GO:0005737//cytoplasm;GO:0030286//dynein complex;GO:0035085//cilium axoneme;GO:0005874//microtubule	GO:0016887//ATPase activity;GO:0005524//ATP binding;GO:0003777//microtubule motor activity	GO:0007018//microtubule-based movement	gi|83318903|emb|CAJ38790.1|/1.64497e-88/axonemal dynein heavy chain protein [Platynereis dumerilii]
Unigene4047_No.2	101	45	25.84	12.45	-1.05346	2.6161e-05	0.000178397	size 786 gap 0 0%	-	-	-	-
CL2530.Contig1_No.2	193	86	49.37	23.8	-1.05267	5.67924e-09	6.67179e-08	size 1741 gap 0 0%	-	GO:0016787//hydrolase activity;GO:0005515//protein binding	-	gi|340374675|ref|XP_003385863.1|/1.64485e-108/PREDICTED: iduronate 2-sulfatase-like [Amphimedon queenslandica]
Unigene8695_No.2	85	38	21.74	10.52	-1.04722	0.000123664	0.000738674	size 1249 gap 0 0%	-	-	-	gi|345306303|ref|XP_001515044.2|/1.155e-38/PREDICTED: nuclear export mediator factor NEMF [Ornithorhynchus anatinus]
Unigene3660_No.2	163	73	41.7	20.2	-1.04569	1.03155e-07	1.02759e-06	size 543 gap 0 0%	-	-	-	-
Unigene3468_No.2	423	190	108.21	52.58	-1.04125	1.12384e-17	2.47575e-16	size 1859 gap 0 0%	-	GO:0003824//catalytic activity	-	gi|291244041|ref|XP_002741908.1|/2.89569e-175/PREDICTED: Sphingosine-1-phosphate lyase-like [Saccoglossus kowalevskii]
Unigene2077_No.2	882	397	225.62	109.86	-1.03823	5.51648e-35	2.32185e-33	size 1021 gap 0 0%	GO:0005737//cytoplasm;GO:0019773//proteasome core complex, alpha-subunit complex;GO:0005634//nucleus	GO:0004298//threonine-type endopeptidase activity	GO:0006511//ubiquitin-dependent protein catabolic process	gi|291234984|ref|XP_002737426.1|/4.2857e-115/PREDICTED: proteasome alpha 8 subunit-like isoform 1 [Saccoglossus kowalevskii]
Unigene1309_No.2	1504	677	384.74	187.34	-1.03822	1.93035e-58	1.3408e-56	size 919 gap 0 0%	-	GO:0016787//hydrolase activity	-	gi|302373429|gb|ADL28819.1|/3.15807e-58/fibrinolytic enzyme [Urechis unicinctus]
Unigene6828_No.2	122	55	31.21	15.22	-1.03604	5.01458e-06	3.89135e-05	size 893 gap 0 0%	-	-	-	gi|156356200|ref|XP_001623817.1|/7.63796e-54/predicted protein [Nematostella vectensis]
Unigene1846_No.2	148	67	37.86	18.54	-1.03003	5.52982e-07	4.94997e-06	size 632 gap 0 0%	-	-	-	-
Unigene3891_No.2	139	63	35.56	17.43	-1.02868	1.26847e-06	1.06778e-05	size 1965 gap 0 0%	-	-	-	gi|260796573|ref|XP_002593279.1|/3.93631e-29/hypothetical protein BRAFLDRAFT_83824 [Branchiostoma floridae]
Unigene1541_No.2	750	340	191.86	94.09	-1.02794	1.54622e-29	5.41433e-28	size 1869 gap 0 0%	-	-	-	gi|223646146|gb|ACN09831.1|/6.76779e-31/BTG1 [Salmo salar]
Unigene2211_No.2	1375	625	351.74	172.95	-1.02415	1.95923e-52	1.22078e-50	size 373 gap 0 0%	-	-	-	-
CL1502.Contig1_No.2	209	95	53.46	26.29	-1.02395	3.05934e-09	3.68949e-08	size 1253 gap 0 0%	GO:0043231//intracellular membrane-bounded organelle	GO:0005525//GTP binding;GO:0005524//ATP binding;GO:0017111//nucleoside-triphosphatase activity	GO:0007264//small GTPase mediated signal transduction	gi|348500482|ref|XP_003437802.1|/4.90116e-130/PREDICTED: GPN-loop GTPase 1-like [Oreochromis niloticus]
Unigene1363_No.2	13871	6312	3548.33	1746.67	-1.02253	0	0	size 688 gap 0 0%	GO:0005739//mitochondrion;GO:0022627//cytosolic small ribosomal subunit	GO:0003735//structural constituent of ribosome	GO:0006413//translational initiation;GO:0019083//viral transcription;GO:0006414//translational elongation;GO:0006415//translational termination;GO:0006614//SRP-dependent cotranslational protein targeting to membrane;GO:0000184//nuclear-transcribed mRNA catabolic process, nonsense-mediated decay	gi|291239688|ref|XP_002739754.1|/2.02079e-65/PREDICTED: 40S ribosomal protein S12-like isoform 1 [Saccoglossus kowalevskii]
Unigene3953_No.2	335	153	85.7	42.34	-1.01727	7.94032e-14	1.38259e-12	size 1419 gap 0 0%	-	-	-	gi|348500192|ref|XP_003437657.1|/1.00876e-81/PREDICTED: uncharacterized protein F13E9.13, mitochondrial-like [Oreochromis niloticus]
Unigene2987_No.2	696	318	178.04	88	-1.01663	4.61998e-27	1.50963e-25	size 2281 gap 0 0%	GO:0005730//nucleolus;GO:0016020//membrane;GO:0005783//endoplasmic reticulum	GO:0005515//protein binding	GO:0009966//regulation of signal transduction	gi|260821724|ref|XP_002606253.1|/1.04189e-169/hypothetical protein BRAFLDRAFT_84005 [Branchiostoma floridae]
Unigene2734_No.2	314	144	80.32	39.85	-1.01118	6.1162e-13	1.00055e-11	size 908 gap 0 0%	-	-	-	gi|89273765|emb|CAJ82098.1|/3.63728e-67/Novel protein containing short chain dehydrogenase domain [Xenopus (Silurana) tropicalis]
Unigene12527_No.2	244	112	62.42	30.99	-1.01021	2.3704e-10	3.16161e-09	size 468 gap 0 0%	-	-	-	-
Unigene17970_No.2	111	51	28.39	14.11	-1.00866	2.07136e-05	0.000143404	size 463 gap 0 0%	-	-	-	-
Unigene5811_No.2	124	57	31.72	15.77	-1.00821	6.822e-06	5.20495e-05	size 1647 gap 0 0%	GO:0005813//centrosome;GO:0035085//cilium axoneme;GO:0005932//microtubule basal body;GO:0019861//flagellum	-	-	gi|260795593|ref|XP_002592789.1|/0/hypothetical protein BRAFLDRAFT_275667 [Branchiostoma floridae]
Unigene25745_No.2	87	40	22.26	11.07	-1.0078	0.000169293	0.000981696	size 270 gap 0 0%	-	-	-	-
Unigene2829_No.2	174	80	44.51	22.14	-1.00747	9.56174e-08	9.56249e-07	size 950 gap 0 0%	-	GO:0005488//binding	-	gi|221220302|gb|ACM08812.1|/2.37035e-56/Splicing factor, arginine/serine-rich 7 [Salmo salar]
CL88.Contig1_No.2	100	46	25.58	12.73	-1.00678	5.50882e-05	0.000355445	size 499 gap 0 0%	-	-	-	-
Unigene3949_No.2	100	46	25.58	12.73	-1.00678	5.50882e-05	0.000355264	size 1677 gap 0 0%	GO:0044424//intracellular part	-	GO:0045766//positive regulation of angiogenesis	gi|336594537|ref|NP_001229623.1|/1.14856e-135/UTP15, U3 small nucleolar ribonucleoprotein, homolog (S. cerevisiae)-like [Strongylocentrotus purpuratus]
CL5972.Contig1_No.2	152	70	38.88	19.37	-1.0052	6.5463e-07	5.78651e-06	size 2607 gap 0 0%	-	-	-	gi|260805248|ref|XP_002597499.1|/4.05956e-48/hypothetical protein BRAFLDRAFT_281013 [Branchiostoma floridae]
CL4016.Contig1_No.2	152	70	38.88	19.37	-1.0052	6.5463e-07	5.78249e-06	size 776 gap 0 0%	GO:0005829//cytosol;GO:0005792//microsome;GO:0031476//myosin VI complex;GO:0030424//axon;GO:0005955//calcineurin complex;GO:0005876//spindle microtubule;GO:0005886//plasma membrane;GO:0000922//spindle pole;GO:0005739//mitochondrion;GO:0048786//presynaptic active zone;GO:0005875//microtubule associated complex;GO:0045211//postsynaptic membrane;GO:0030425//dendrite;GO:0005954//calcium- and calmodul…	GO:0031997//N-terminal myristoylation domain binding;GO:0070855//myosin VI head/neck binding;GO:0004683//calmodulin-dependent protein kinase activity;GO:0019904//protein domain specific binding;GO:0005524//ATP binding;GO:0031432//titin binding;GO:0031996//thioesterase binding;GO:0043274//phospholipase binding;GO:0005516//calmodulin binding;GO:0033192;GO:0005509//calcium ion binding	GO:0060316//positive regulation of ryanodine-sensitive calcium-release channel activity;GO:0005513//detection of calcium ion;GO:0050804//regulation of synaptic transmission;GO:0051533//positive regulation of NFAT protein import into nucleus;GO:0007052//mitotic spindle organization;GO:0000082//G1/S transition of mitotic cell cycle;GO:0043277//apoptotic cell clearance;GO:0016060//metarhodopsin inac…	gi|377656675|pdb|4DJC|A/4.87643e-72/Chain A, 1.35 A Crystal Structure Of The Nav1.5 Diii-Iv-CaCAM COMPLEX

## Sheet: 24 h
Gene	RawIntensity-ck	RawIntensity-24_1	TPM-ck	TPM-24_1	log2 Ratio(24_1/ck)	P-Value	FDR	Description	GO Component	GO Function	GO Process	blast nr
Unigene2560_No.2	0	556	0.01	137.04	13.7423	1.21248e-163	2.96678e-161	size 644 gap 0 0%	-	-	-	-
Unigene3200_No.2	0	296	0.01	72.96	12.8329	1.86771e-87	2.45338e-85	size 1718 gap 0 0%	-	-	GO:0009987//cellular process;GO:0032501//multicellular organismal process	gi|46048885|ref|NP_990121.1|/5.40175e-88/collagen alpha-1(V) chain precursor [Gallus gallus]
Unigene4749_No.2	0	41	0.01	10.11	9.98157	9.85818e-13	2.04693e-11	size 875 gap 0 0%	-	-	-	gi|47228551|emb|CAG05371.1|/1.69757e-50/unnamed protein product [Tetraodon nigroviridis]
CL2758.Contig1_No.2	0	31	0.01	7.64	9.57743	8.39634e-10	1.33987e-08	size 1029 gap 0 0%	-	-	-	-
Unigene10008_No.2	0	26	0.01	6.41	9.32418	2.4504e-08	3.31654e-07	size 591 gap 0 0%	-	-	-	-
CL4076.Contig3_No.2	0	24	0.01	5.92	9.20945	9.44704e-08	1.1884e-06	size 201 gap 0 0%	-	-	-	-
Unigene787_No.2	0	20	0.01	4.93	8.94544	1.40415e-06	1.50795e-05	size 438 gap 0 0%	-	-	-	gi|46276986|gb|AAS86689.1|/1.12395e-10/unknown, partial [Lymnaea stagnalis]
Unigene9792_No.2	0	20	0.01	4.93	8.94544	1.40415e-06	1.50665e-05	size 610 gap 0 0%	-	-	-	-
Unigene17150_No.2	0	20	0.01	4.93	8.94544	1.40415e-06	1.50536e-05	size 947 gap 0 0%	-	GO:0016491//oxidoreductase activity	-	gi|115735363|ref|XP_786956.2|/1.48353e-42/PREDICTED: similar to MGC140497 protein [Strongylocentrotus purpuratus]
Unigene7351_No.2	0	20	0.01	4.93	8.94544	1.40415e-06	1.50407e-05	size 807 gap 0 0%	-	-	-	-
Unigene10767_No.2	0	19	0.01	4.68	8.87036	2.75704e-06	2.79716e-05	size 1104 gap 0 0%	GO:0005815//microtubule organizing center;GO:0043234//protein complex	-	GO:0000226//microtubule cytoskeleton organization;GO:0000279//M phase	gi|291227727|ref|XP_002733835.1|/1.34926e-64/PREDICTED: hypothetical protein [Saccoglossus kowalevskii]
Unigene15928_No.2	0	19	0.01	4.68	8.87036	2.75704e-06	2.79489e-05	size 1355 gap 0 0%	-	-	-	gi|260831236|ref|XP_002610565.1|/4.59703e-28/hypothetical protein BRAFLDRAFT_117849 [Branchiostoma floridae]
Unigene14413_No.2	0	18	0.01	4.44	8.79442	5.41342e-06	5.24896e-05	size 983 gap 0 0%	-	-	-	-
Unigene35587_No.2	0	18	0.01	4.44	8.79442	5.41342e-06	5.24488e-05	size 423 gap 0 0%	-	-	-	-
Unigene19905_No.2	0	17	0.01	4.19	8.71081	1.06292e-05	9.8692e-05	size 602 gap 0 0%	-	-	-	-
Unigene11377_No.2	0	17	0.01	4.19	8.71081	1.06292e-05	9.86186e-05	size 2035 gap 0 0%	-	GO:0005488//binding;GO:0008233//peptidase activity	-	gi|380017443|ref|XP_003692665.1|/2.30147e-80/PREDICTED: carboxypeptidase B-like [Apis florea]
Unigene8233_No.2	0	17	0.01	4.19	8.71081	1.06292e-05	9.85453e-05	size 1097 gap 0 0%	-	-	-	-
Unigene14064_No.2	0	16	0.01	3.94	8.62205	2.08704e-05	0.000183798	size 581 gap 0 0%	-	GO:0016747//transferase activity, transferring acyl groups other than amino-acyl groups	GO:0006633//fatty acid biosynthetic process	gi|291222817|ref|XP_002731411.1|/1.76105e-68/PREDICTED: 3-oxoacyl-ACP synthase, mitochondrial-like [Saccoglossus kowalevskii]
Unigene913_No.2	0	16	0.01	3.94	8.62205	2.08704e-05	0.000183668	size 1814 gap 0 0%	-	-	-	gi|260834889|ref|XP_002612442.1|/2.3985e-25/hypothetical protein BRAFLDRAFT_58277 [Branchiostoma floridae]
Unigene22995_No.2	0	16	0.01	3.94	8.62205	2.08704e-05	0.000183539	size 347 gap 0 0%	-	-	-	gi|291235379|ref|XP_002737622.1|/7.51015e-15/PREDICTED: carbohydrate sulfotransferase 11-like [Saccoglossus kowalevskii]
Unigene3307_No.2	0	16	0.01	3.94	8.62205	2.08704e-05	0.00018341	size 404 gap 0 0%	-	-	-	-
Unigene30162_No.2	0	15	0.01	3.7	8.53138	4.09788e-05	0.000340236	size 715 gap 0 0%	-	-	-	gi|156402590|ref|XP_001639673.1|/8.42166e-41/predicted protein [Nematostella vectensis]
Unigene11880_No.2	0	15	0.01	3.7	8.53138	4.09788e-05	0.00034001	size 1197 gap 0 0%	-	-	-	gi|260833038|ref|XP_002611464.1|/7.64311e-08/hypothetical protein BRAFLDRAFT_63902 [Branchiostoma floridae]
Unigene1203_No.2	0	14	0.01	3.45	8.43045	8.04618e-05	0.000633891	size 2039 gap 0 0%	-	-	-	gi|291232650|ref|XP_002736273.1|/2.38053e-85/PREDICTED: mind bomb 2-like [Saccoglossus kowalevskii]
Unigene7837_No.2	0	14	0.01	3.45	8.43045	8.04618e-05	0.000633491	size 263 gap 0 0%	-	-	-	-
Unigene11670_No.2	0	14	0.01	3.45	8.43045	8.04618e-05	0.000633091	size 236 gap 0 0%	-	-	-	-
Unigene8240_No.2	0	14	0.01	3.45	8.43045	8.04618e-05	0.000632692	size 1670 gap 0 0%	-	-	-	gi|156372734|ref|XP_001629191.1|/1.3969e-40/predicted protein [Nematostella vectensis]
Unigene11724_No.2	0	14	0.01	3.45	8.43045	8.04618e-05	0.000632294	size 1222 gap 0 0%	-	-	-	-
CL2772.Contig2_No.2	0	14	0.01	3.45	8.43045	8.04618e-05	0.000631896	size 879 gap 0 0%	GO:0005739//mitochondrion	GO:0008783//agmatinase activity;GO:0046872//metal ion binding	GO:0008295//spermidine biosynthetic process;GO:0044281//small molecule metabolic process;GO:0009446//putrescine biosynthetic process	gi|260796865|ref|XP_002593425.1|/3.91649e-87/hypothetical protein BRAFLDRAFT_206818 [Branchiostoma floridae]
Unigene7742_No.2	6	456	1.53	112.39	6.19884	4.56548e-123	9.33977e-121	size 1512 gap 0 0%	GO:0005765//lysosomal membrane;GO:0005624//membrane fraction;GO:0005887//integral to plasma membrane	GO:0015136//sialic acid transmembrane transporter activity;GO:0005351//sugar:hydrogen symporter activity	GO:0055085//transmembrane transport;GO:0006820//anion transport;GO:0015739//sialic acid transport	gi|291229380|ref|XP_002734661.1|/9.54174e-94/PREDICTED: sialin-like [Saccoglossus kowalevskii]
Unigene38753_No.2	2	124	0.51	30.56	5.905	9.21078e-34	4.76935e-32	size 286 gap 0 0%	-	-	-	-
Unigene18536_No.2	16	785	4.09	193.48	5.56394	1.32762e-202	3.76531e-200	size 261 gap 0 0%	-	-	-	-
CL1462.Contig1_No.2	2	76	0.51	18.73	5.19871	4.16538e-20	1.31928e-18	size 811 gap 0 0%	-	-	-	-
Unigene4895_No.2	2	74	0.51	18.24	5.16046	1.52616e-19	4.65645e-18	size 1081 gap 0 0%	GO:0005789//endoplasmic reticulum membrane;GO:0005768//endosome	GO:0031625//ubiquitin protein ligase binding	GO:0006412//translation;GO:0006987//activation of signaling protein activity involved in unfolded protein response;GO:0006614//SRP-dependent cotranslational protein targeting to membrane	gi|291239949|ref|XP_002739885.1|/2.00223e-65/PREDICTED: Ab2-417-like [Saccoglossus kowalevskii]
CL529.Contig7_No.2	66	2205	16.88	543.47	5.00881	0	0	size 965 gap 0 0%	-	-	-	gi|270004077|gb|EFA00525.1|/1.25028e-52/hypothetical protein TcasGA2_TC003390 [Tribolium castaneum]
Unigene28422_No.2	5	152	1.28	37.46	4.87114	6.64916e-38	3.98918e-36	size 520 gap 0 0%	-	-	-	-
Unigene20522_No.2	9	265	2.3	65.31	4.8276	8.40964e-65	8.60196e-63	size 451 gap 0 0%	-	-	-	gi|241842796|ref|XP_002415430.1|/1.03695e-19/monocarboxylate transporter, putative [Ixodes scapularis]
Unigene7650_No.2	20	551	5.12	135.81	4.7293	9.94622e-132	2.21641e-129	size 920 gap 0 0%	-	-	-	-
CL4738.Contig1_No.2	3	71	0.77	17.5	4.50635	1.32887e-17	3.6688e-16	size 506 gap 0 0%	-	-	-	-
Unigene3935_No.2	3	67	0.77	16.51	4.42234	1.67601e-16	4.28586e-15	size 704 gap 0 0%	-	-	-	-
CL4021.Contig1_No.2	22	464	5.63	114.36	4.3443	1.34256e-105	2.26403e-103	size 959 gap 0 0%	-	-	-	-
Unigene10665_No.2	2	42	0.51	10.35	4.34299	1.25462e-10	2.17752e-09	size 1473 gap 0 0%	-	-	-	gi|334324563|ref|XP_001364080.2|/3.80343e-47/PREDICTED: solute carrier family 22 member 15 [Monodelphis domestica]
CL4755.Contig3_No.2	2	41	0.51	10.11	4.30914	2.35652e-10	3.99552e-09	size 582 gap 0 0%	-	-	-	-
Unigene25520_No.2	2	38	0.51	9.37	4.19948	1.55186e-09	2.41166e-08	size 285 gap 0 0%	-	-	-	-
Unigene2294_No.2	122	2264	31.21	558.01	4.16021	0	0	size 1277 gap 0 0%	GO:0043231//intracellular membrane-bounded organelle;GO:0044444//cytoplasmic part	GO:0016787//hydrolase activity	-	gi|195995949|ref|XP_002107843.1|/1.61834e-19/hypothetical protein TRIADDRAFT_51761 [Trichoplax adhaerens]
CL3806.Contig1_No.2	62	1093	15.86	269.39	4.08623	1.84541e-236	5.48307e-234	size 1165 gap 0 0%	-	-	-	gi|260808423|ref|XP_002599007.1|/6.62703e-09/hypothetical protein BRAFLDRAFT_122463 [Branchiostoma floridae]
CL3173.Contig1_No.2	2	35	0.51	8.63	4.08079	1.01135e-08	1.44236e-07	size 1375 gap 0 0%	-	-	-	-
CL4811.Contig1_No.2	2	34	0.51	8.38	4.03838	1.88419e-08	2.58383e-07	size 426 gap 0 0%	-	-	-	-
Unigene7094_No.2	2	32	0.51	7.89	3.95146	6.51168e-08	8.43814e-07	size 1544 gap 0 0%	-	-	-	-
Unigene26353_No.2	2	30	0.51	7.39	3.85701	2.23624e-07	2.67299e-06	size 266 gap 0 0%	-	-	-	-
Unigene8056_No.2	3	44	0.77	10.84	3.81536	2.84968e-10	4.79261e-09	size 547 gap 0 0%	-	-	-	-
Unigene13934_No.2	5	72	1.28	17.75	3.7936	5.24286e-16	1.29813e-14	size 262 gap 0 0%	-	-	-	-
Unigene2030_No.2	18	257	4.6	63.34	3.78341	1.12351e-53	9.94346e-52	size 1967 gap 0 0%	GO:0005886//plasma membrane	GO:0005313//L-glutamate transmembrane transporter activity;GO:0015370//solute:sodium symporter activity	GO:0070779//D-aspartate import;GO:0042221//response to chemical stimulus;GO:0044237//cellular metabolic process;GO:0001504//neurotransmitter uptake;GO:0051938//L-glutamate import;GO:0055085//transmembrane transport	gi|260821360|ref|XP_002606001.1|/7.20032e-140/hypothetical protein BRAFLDRAFT_239690 [Branchiostoma floridae]
CL3286.Contig1_No.2	3	42	0.77	10.35	3.74863	9.6726e-10	1.53373e-08	size 959 gap 0 0%	-	-	-	-
Unigene29839_No.2	35	484	8.95	119.29	3.73644	8.54468e-99	1.22562e-96	size 267 gap 0 0%	-	-	-	-
Unigene7757_No.2	5	69	1.28	17.01	3.73217	3.25468e-15	7.72151e-14	size 1705 gap 0 0%	-	-	-	gi|350427109|ref|XP_003494655.1|/1.7217e-86/PREDICTED: carboxypeptidase B-like [Bombus impatiens]
CL1945.Contig1_No.2	7	93	1.79	22.92	3.67858	7.2717e-20	2.2573e-18	size 286 gap 0 0%	-	-	-	-
Unigene2302_No.2	23	303	5.88	74.68	3.66683	1.66841e-61	1.62657e-59	size 1624 gap 0 0%	GO:0005779//integral to peroxisomal membrane;GO:0005624//membrane fraction	GO:0005515//protein binding	GO:0016560//protein import into peroxisome matrix, docking	gi|260829297|ref|XP_002609598.1|/1.00991e-104/hypothetical protein BRAFLDRAFT_87819 [Branchiostoma floridae]
Unigene16703_No.2	2	26	0.51	6.41	3.65176	2.57948e-06	2.64933e-05	size 695 gap 0 0%	GO:0043229//intracellular organelle;GO:0031982//vesicle;GO:0032154//cleavage furrow;GO:0044444//cytoplasmic part;GO:0005886//plasma membrane	-	GO:0009987//cellular process;GO:0006810//transport	gi|321461608|gb|EFX72638.1|/9.49323e-10/hypothetical protein DAPPUDRAFT_308102 [Daphnia pulex]
CL1052.Contig2_No.2	9	117	2.3	28.84	3.64837	1.67725e-24	6.32338e-23	size 1224 gap 0 0%	-	-	-	gi|115940190|ref|XP_001193732.1|/9.12911e-73/PREDICTED: similar to scavenger receptor cysteine-rich protein [Strongylocentrotus purpuratus]
Unigene8012_No.2	3	39	0.77	9.61	3.64161	5.98414e-09	8.75452e-08	size 506 gap 0 0%	-	-	-	gi|348520322|ref|XP_003447677.1|/3.1406e-08/PREDICTED: sulfate transporter-like [Oreochromis niloticus]
CL644.Contig7_No.2	3	39	0.77	9.61	3.64161	5.98414e-09	8.74427e-08	size 206 gap 0 0%	-	-	-	gi|260788034|ref|XP_002589056.1|/9.72953e-18/hypothetical protein BRAFLDRAFT_87529 [Branchiostoma floridae]
CL4677.Contig1_No.2	10	128	2.56	31.55	3.62342	1.48148e-26	6.02197e-25	size 875 gap 0 0%	-	-	-	gi|291227358|ref|XP_002733653.1|/2.15242e-37/PREDICTED: hypothetical protein [Saccoglossus kowalevskii]
Unigene2132_No.2	35	446	8.95	109.93	3.61855	7.50296e-89	9.96058e-87	size 2044 gap 0 0%	-	-	GO:0006810//transport;GO:0009620//response to fungus;GO:0007275//multicellular organismal development;GO:0048856//anatomical structure development;GO:0050794//regulation of cellular process;GO:0019730//antimicrobial humoral response;GO:0006952//defense response	gi|242014214|ref|XP_002427786.1|/3.37292e-47/NF-kappa-B inhibitor alpha, putative [Pediculus humanus corporis]
Unigene7750_No.2	2	25	0.51	6.16	3.59436	4.72838e-06	4.60261e-05	size 1979 gap 0 0%	GO:0015630//microtubule cytoskeleton;GO:0005829//cytosol	GO:0005102//receptor binding;GO:0008017//microtubule binding	GO:0000122//negative regulation of transcription from RNA polymerase II promoter;GO:0051101//regulation of DNA binding;GO:0048793//pronephros development;GO:0042527//negative regulation of tyrosine phosphorylation of Stat6 protein;GO:0042384//cilium assembly	gi|260837424|ref|XP_002613704.1|/1.07734e-42/hypothetical protein BRAFLDRAFT_107109 [Branchiostoma floridae]
Unigene4940_No.2	7	87	1.79	21.44	3.58227	2.69168e-18	7.73951e-17	size 436 gap 0 0%	-	-	-	-
Unigene1315_No.2	141	1732	36.07	426.89	3.56499	0	0	size 344 gap 0 0%	-	-	-	-
CL3421.Contig1_No.2	14	171	3.58	42.15	3.5575	1.67584e-34	8.93712e-33	size 1922 gap 0 0%	GO:0005886//plasma membrane	GO:0005230//extracellular ligand-gated ion channel activity	GO:0035249//synaptic transmission, glutamatergic;GO:0050896//response to stimulus;GO:0050804//regulation of synaptic transmission	gi|322812221|pdb|2XXU|A/2.93896e-21/Chain A, Crystal Structure Of The Gluk2 (Glur6) M770k Lbd Dimer In Complex With Glutamate
Unigene18558_No.2	139	1695	35.56	417.77	3.55438	0	0	size 285 gap 0 0%	-	-	-	-
Unigene8746_No.2	5	61	1.28	15.03	3.55363	4.06254e-13	8.72572e-12	size 331 gap 0 0%	-	-	-	-
Unigene4845_No.2	8	97	2.05	23.91	3.54392	4.24304e-20	1.34048e-18	size 408 gap 0 0%	-	-	-	-
Unigene12992_No.2	2	24	0.51	5.92	3.53703	8.64634e-06	8.08828e-05	size 608 gap 0 0%	-	-	-	-
Unigene15530_No.2	2	23	0.51	5.67	3.47478	1.57694e-05	0.000141065	size 1659 gap 0 0%	GO:0005730//nucleolus;GO:0033276//transcription factor TFTC complex;GO:0030914//STAGA complex;GO:0005671//Ada2/Gcn5/Ada3 transcription activator complex	GO:0019904//protein domain specific binding;GO:0004402//histone acetyltransferase activity;GO:0003713//transcription coactivator activity;GO:0016922//ligand-dependent nuclear receptor binding	GO:0043966//histone H3 acetylation;GO:0045893//positive regulation of transcription, DNA-dependent	gi|348510345|ref|XP_003442706.1|/6.54436e-99/PREDICTED: transcriptional adapter 3-like [Oreochromis niloticus]
CL1972.Contig1_No.2	2	23	0.51	5.67	3.47478	1.57694e-05	0.000140964	size 464 gap 0 0%	-	-	-	-
Unigene1319_No.2	200	2209	51.16	544.45	3.41171	0	0	size 801 gap 0 0%	GO:0005840//ribosome	GO:0003735//structural constituent of ribosome	GO:0006412//translation	gi|324105255|gb|ADY18390.1|/6.44753e-83/ribosomal protein rpl6 [Glycera tridactyla]
Unigene8892_No.2	5	54	1.28	13.31	3.37829	2.61298e-11	4.86677e-10	size 793 gap 0 0%	-	-	-	-
Unigene4574_No.2	5	54	1.28	13.31	3.37829	2.61298e-11	4.85952e-10	size 779 gap 0 0%	-	GO:0005488//binding	-	gi|156362496|ref|XP_001625813.1|/1.29015e-80/predicted protein [Nematostella vectensis]
Unigene4607_No.2	3	32	0.77	7.89	3.35709	3.95812e-07	4.54819e-06	size 581 gap 0 0%	GO:0005762//mitochondrial large ribosomal subunit	GO:0003735//structural constituent of ribosome	GO:0006412//translation	gi|380017698|ref|XP_003692784.1|/8.23751e-42/PREDICTED: 39S ribosomal protein L14, mitochondrial-like [Apis florea]
CL2140.Contig3_No.2	2	21	0.51	5.18	3.34438	5.20008e-05	0.000420829	size 327 gap 0 0%	-	-	-	-
Unigene351_No.2	5	52	1.28	12.82	3.32418	8.48234e-11	1.49719e-09	size 721 gap 0 0%	-	-	-	gi|155966356|gb|ABU41130.1|/1.58765e-18/putative SPT transcription factor family member [Lepeophtheirus salmonis]
Unigene10947_No.2	43	443	11	109.19	3.31127	7.93968e-82	9.52685e-80	size 483 gap 0 0%	-	-	-	-
Unigene5844_No.2	4	41	1.02	10.11	3.30914	1.02945e-08	1.4665e-07	size 448 gap 0 0%	-	-	-	-
Unigene7970_No.2	8	82	2.05	20.21	3.30137	3.02008e-16	7.55262e-15	size 1026 gap 0 0%	-	GO:0005488//binding	-	gi|260803830|ref|XP_002596792.1|/2.75506e-77/hypothetical protein BRAFLDRAFT_211768 [Branchiostoma floridae]
Unigene13455_No.2	2	20	0.51	4.93	3.27302	9.39758e-05	0.000722121	size 1204 gap 0 0%	-	-	-	gi|242397499|ref|NP_001101014.2|/1.95371e-19/dachsous 1 precursor [Rattus norvegicus]
Unigene14180_No.2	6	59	1.53	14.54	3.24842	7.38502e-12	1.43772e-10	size 473 gap 0 0%	-	-	-	-
Unigene981_No.2	3	29	0.77	7.15	3.21501	2.31042e-06	2.38673e-05	size 1568 gap 0 0%	-	-	-	gi|306811327|gb|ADN05759.1|/7.49159e-57/bactericidal permeability increasing protein [Crassostrea gigas]
Unigene16371_No.2	11	104	2.81	25.63	3.18919	1.19205e-19	3.66395e-18	size 466 gap 0 0%	-	-	-	-
Unigene2877_No.2	9	81	2.3	19.96	3.11741	2.72406e-15	6.49972e-14	size 282 gap 0 0%	-	-	-	gi|260828907|ref|XP_002609404.1|/4.21583e-29/hypothetical protein BRAFLDRAFT_59661 [Branchiostoma floridae]
Unigene834_No.2	8	72	2.05	17.75	3.11412	9.87622e-14	2.16981e-12	size 1262 gap 0 0%	-	-	-	gi|435092|gb|AAA37882.1|/7.40548e-09/intrinsic factor [Mus musculus]
Unigene11280_No.2	3	27	0.77	6.65	3.11042	7.39074e-06	6.97121e-05	size 1446 gap 0 0%	GO:0044464//cell part	-	-	gi|383862389|ref|XP_003706666.1|/1.42179e-14/PREDICTED: uncharacterized protein LOC100875424 [Megachile rotundata]
CL3441.Contig1_No.2	3	27	0.77	6.65	3.11042	7.39074e-06	6.96594e-05	size 1283 gap 0 0%	-	GO:0016773//phosphotransferase activity, alcohol group as acceptor;GO:0016301//kinase activity;GO:0000166//nucleotide binding	GO:0044262//cellular carbohydrate metabolic process;GO:0016310//phosphorylation	gi|260806494|ref|XP_002598119.1|/5.10978e-106/hypothetical protein BRAFLDRAFT_124284 [Branchiostoma floridae]
Unigene7857_No.2	4	35	1.02	8.63	3.08079	3.35818e-07	3.90557e-06	size 1459 gap 0 0%	GO:0005743//mitochondrial inner membrane;GO:0070469//respiratory chain;GO:0016021//integral to membrane	GO:0009055//electron carrier activity;GO:0020037//heme binding;GO:0004129//cytochrome-c oxidase activity	GO:0009060//aerobic respiration;GO:0006810//transport;GO:0022900//electron transport chain	gi|182894419|gb|ACB99585.1|/0/cytchrome c oxidase subunit I [Sinergasilus polycolpus]
CL5080.Contig1_No.2	17	148	4.35	36.48	3.06802	1.81965e-26	7.37254e-25	size 1967 gap 0 0%	-	-	-	gi|260819592|ref|XP_002605120.1|/3.56714e-30/hypothetical protein BRAFLDRAFT_123768 [Branchiostoma floridae]
Unigene13479_No.2	3	26	0.77	6.41	3.05739	1.31589e-05	0.000119687	size 652 gap 0 0%	-	-	-	-
CL6026.Contig1_No.2	8	68	2.05	16.76	3.03133	9.67046e-13	2.01465e-11	size 280 gap 0 0%	-	-	-	-
Unigene17744_No.2	7	59	1.79	14.54	3.022	3.53376e-11	6.44705e-10	size 444 gap 0 0%	-	-	-	-
CL5821.Contig1_No.2	5	42	1.28	10.35	3.01542	2.7629e-08	3.72335e-07	size 684 gap 0 0%	-	-	-	gi|260818282|ref|XP_002604312.1|/2.32283e-45/hypothetical protein BRAFLDRAFT_88602 [Branchiostoma floridae]
CL4550.Contig1_No.2	3	25	0.77	6.16	3	2.33522e-05	0.000202229	size 1366 gap 0 0%	-	-	-	gi|153791232|ref|NP_001093472.1|/5.17088e-11/uncharacterized protein LOC561255 precursor [Danio rerio]
CL5212.Contig1_No.2	3	25	0.77	6.16	3	2.33522e-05	0.000202089	size 961 gap 0 0%	-	-	-	-
Unigene4359_No.2	3	25	0.77	6.16	3	2.33522e-05	0.000201949	size 808 gap 0 0%	GO:0043231//intracellular membrane-bounded organelle	-	-	gi|345796822|ref|XP_535892.3|/8.78663e-11/PREDICTED: nucleolar protein 7 [Canis lupus familiaris]
Unigene11668_No.2	6	49	1.53	12.08	2.98102	2.29642e-09	3.48626e-08	size 329 gap 0 0%	-	-	-	-
Unigene23467_No.2	6	49	1.53	12.08	2.98102	2.29642e-09	3.48202e-08	size 922 gap 0 0%	-	-	-	gi|110590885|pdb|2BKG|A/5.86916e-12/Chain A, Crystal Structure Of E3_19 An Designed Ankyrin Repeat Protein
Unigene12742_No.2	4	32	1.02	7.89	2.95146	1.85627e-06	1.9417e-05	size 597 gap 0 0%	-	-	-	-
Unigene28949_No.2	3	24	0.77	5.92	2.94267	4.1296e-05	0.000342414	size 226 gap 0 0%	-	-	-	-
Unigene5441_No.2	19	148	4.86	36.48	2.90808	3.65098e-25	1.41933e-23	size 1982 gap 0 0%	-	-	-	gi|260834753|ref|XP_002612374.1|/8.53283e-48/hypothetical protein BRAFLDRAFT_78229 [Branchiostoma floridae]
Unigene6112_No.2	21	163	5.37	40.17	2.90312	1.59371e-27	6.81094e-26	size 915 gap 0 0%	GO:0044424//intracellular part	GO:0016787//hydrolase activity	GO:0006915//apoptosis	gi|291238007|ref|XP_002738928.1|/4.44308e-12/PREDICTED: amphiCASP-3/7-like [Saccoglossus kowalevskii]
Unigene5480_No.2	9	69	2.3	17.01	2.88668	2.3983e-12	4.8585e-11	size 2159 gap 0 0%	-	-	-	gi|321469847|gb|EFX80826.1|/5.02012e-41/hypothetical protein DAPPUDRAFT_318219 [Daphnia pulex]
Unigene1892_No.2	11	84	2.81	20.7	2.88099	9.97292e-15	2.30041e-13	size 1162 gap 0 0%	-	GO:0003785//actin monomer binding	GO:0008078//mesodermal cell migration;GO:0007190//activation of adenylate cyclase activity;GO:0016043//cellular component organization;GO:0001756//somitogenesis	gi|41054003|ref|NP_956203.1|/1.7605e-78/adenylyl cyclase-associated protein 1 [Danio rerio]
Unigene26332_No.2	5	38	1.28	9.37	2.87191	2.63754e-07	3.12276e-06	size 405 gap 0 0%	-	-	-	-
Unigene14485_No.2	5	38	1.28	9.37	2.87191	2.63754e-07	3.1198e-06	size 543 gap 0 0%	-	-	-	-
Unigene7692_No.2	4	30	1.02	7.39	2.85701	5.71934e-06	5.50707e-05	size 1032 gap 0 0%	-	-	-	-
Unigene9608_No.2	4	30	1.02	7.39	2.85701	5.71934e-06	5.50283e-05	size 1701 gap 0 0%	-	GO:0004518//nuclease activity	-	gi|291240535|ref|XP_002740175.1|/2.90965e-110/PREDICTED: interferon stimulated exonuclease-like [Saccoglossus kowalevskii]
Unigene13247_No.2	33	246	8.44	60.63	2.84472	5.6091e-40	3.53515e-38	size 367 gap 0 0%	-	-	-	-
Unigene3107_No.2	18	134	4.6	33.03	2.84407	2.02558e-22	7.14046e-21	size 1505 gap 0 0%	-	-	-	gi|224070080|ref|XP_002195900.1|/7.56863e-59/PREDICTED: similar to N-terminal Asn amidase [Taeniopygia guttata]
Unigene4448_No.2	10	74	2.56	18.24	2.83289	6.16676e-13	1.29992e-11	size 1193 gap 0 0%	-	-	-	gi|115625737|ref|XP_001185840.1|/7.55054e-24/PREDICTED: similar to LOC398445 protein [Strongylocentrotus purpuratus]
Unigene8658_No.2	3	22	0.77	5.42	2.81536	0.000127658	0.00095449	size 750 gap 0 0%	-	-	-	gi|189239805|ref|XP_001812052.1|/8.09675e-61/PREDICTED: similar to CG14130 CG14130-PA [Tribolium castaneum]
Unigene18034_No.2	10	72	2.56	17.75	2.7936	1.85565e-12	3.77759e-11	size 579 gap 0 0%	GO:0005740//mitochondrial envelope	-	GO:0007585//respiratory gaseous exchange;GO:0055114//oxidation-reduction process	gi|325610915|gb|ADZ36698.1|/2.75799e-82/alternative oxidase [Urechis unicinctus]
Unigene13741_No.2	7	50	1.79	12.32	2.78297	5.42014e-09	8.00449e-08	size 1007 gap 0 0%	-	-	-	-
Unigene9252_No.2	27	191	6.91	47.08	2.76836	1.5423e-30	7.23546e-29	size 649 gap 0 0%	GO:0005739//mitochondrion	-	-	gi|260814704|ref|XP_002602054.1|/1.47897e-27/hypothetical protein BRAFLDRAFT_228260 [Branchiostoma floridae]
CL221.Contig1_No.2	6	42	1.53	10.35	2.75803	1.13645e-07	1.40832e-06	size 432 gap 0 0%	-	-	-	gi|268536164|ref|XP_002633217.1|/6.2092e-09/Hypothetical protein CBG05936 [Caenorhabditis briggsae]
Unigene9603_No.2	11	77	2.81	18.98	2.75584	4.70818e-13	1.00262e-11	size 1363 gap 0 0%	-	-	-	-
CL542.Contig3_No.2	19	132	4.86	32.53	2.74274	2.41158e-21	8.17775e-20	size 596 gap 0 0%	-	-	-	gi|340382702|ref|XP_003389857.1|/3.37269e-25/PREDICTED: fibrinogen C domain-containing protein 1-like [Amphimedon queenslandica]
CL435.Contig1_No.2	35	242	8.95	59.65	2.73656	7.94218e-38	4.71955e-36	size 2309 gap 0 0%	-	-	-	gi|291229201|ref|XP_002734564.1|/7.08873e-57/PREDICTED: matriptase-like [Saccoglossus kowalevskii]
Unigene12548_No.2	6	41	1.53	10.11	2.72418	1.96521e-07	2.35807e-06	size 1007 gap 0 0%	-	-	-	-
Unigene6433_No.2	19	130	4.86	32.04	2.72085	7.12976e-21	2.38532e-19	size 235 gap 0 0%	-	-	-	-
Unigene5804_No.2	4	27	1.02	6.65	2.70479	3.0158e-05	0.000255147	size 1607 gap 0 0%	-	-	-	gi|291243586|ref|XP_002741682.1|/2.35882e-13/PREDICTED: hypothetical protein [Saccoglossus kowalevskii]
Unigene844_No.2	45	304	11.51	74.93	2.70266	1.60947e-46	1.20267e-44	size 1264 gap 0 0%	-	-	-	-
CL1181.Contig1_No.2	19	128	4.86	31.55	2.69861	2.09998e-20	6.80666e-19	size 1387 gap 0 0%	-	-	-	-
CL5724.Contig2_No.2	26	174	6.65	42.89	2.68922	3.9572e-27	1.65157e-25	size 478 gap 0 0%	-	-	-	gi|113367124|gb|ABI34619.1|/5.84716e-21/carcinolectin5b-4 [Carcinoscorpius rotundicauda]
Unigene7169_No.2	6	40	1.53	9.86	2.68806	3.38908e-07	3.93417e-06	size 1347 gap 0 0%	GO:0005654//nucleoplasm;GO:0005737//cytoplasm	GO:0005515//protein binding	GO:0006367//transcription initiation from RNA polymerase II promoter;GO:0006368//transcription elongation from RNA polymerase II promoter;GO:0016032//viral reproduction	gi|291240305|ref|XP_002740060.1|/2.09541e-81/PREDICTED: general transcription factor IIE, polypeptide 2, beta 34kDa-like isoform 2 [Saccoglossus kowalevskii]
CL1824.Contig1_No.2	5	33	1.28	8.13	2.66711	4.1629e-06	4.09368e-05	size 665 gap 0 0%	GO:0005737//cytoplasm;GO:0043198//dendritic shaft;GO:0030054//cell junction;GO:0014069//postsynaptic density;GO:0043025//neuronal cell body	GO:0032403//protein complex binding;GO:0030165//PDZ domain binding	GO:0045184//establishment of protein localization;GO:0031122//cytoplasmic microtubule organization	gi|291224717|ref|XP_002732348.1|/8.33211e-45/PREDICTED: cysteine-rich PDZ-binding protein-like [Saccoglossus kowalevskii]
Unigene19780_No.2	5	33	1.28	8.13	2.66711	4.1629e-06	4.09046e-05	size 298 gap 0 0%	-	-	-	-
CL1234.Contig2_No.2	41	269	10.49	66.3	2.65999	1.15054e-40	7.43917e-39	size 241 gap 0 0%	-	-	-	-
Unigene2876_No.2	6	39	1.53	9.61	2.651	5.8279e-07	6.60548e-06	size 2403 gap 0 0%	-	-	-	gi|321477216|gb|EFX88175.1|/6.52142e-37/hypothetical protein DAPPUDRAFT_230342 [Daphnia pulex]
Unigene1051_No.2	35	224	8.95	55.21	2.62497	1.23743e-33	6.38095e-32	size 3410 gap 0 0%	-	-	-	gi|221106565|ref|XP_002170101.1|/1.66408e-28/PREDICTED: similar to Plexin-2 [Hydra magnipapillata]
Unigene14828_No.2	5	32	1.28	7.89	2.62388	7.15952e-06	6.76846e-05	size 396 gap 0 0%	-	-	-	-
Unigene16198_No.2	5	32	1.28	7.89	2.62388	7.15952e-06	6.76333e-05	size 1428 gap 0 0%	-	-	-	gi|291224461|ref|XP_002732222.1|/9.33384e-35/PREDICTED: hypothetical protein [Saccoglossus kowalevskii]
CL2523.Contig1_No.2	18	115	4.6	28.34	2.62313	6.04662e-18	1.71102e-16	size 1799 gap 0 0%	-	-	-	-
CL3537.Contig1_No.2	406	2568	103.86	632.94	2.60743	0	0	size 2196 gap 0 0%	-	-	-	gi|115967944|ref|XP_001185713.1|/4.8944e-84/PREDICTED: similar to scavenger receptor cysteine-rich protein type 12 precursor, partial [Strongylocentrotus purpuratus]
Unigene9734_No.2	20	125	5.12	30.81	2.58918	3.81122e-19	1.14053e-17	size 1100 gap 0 0%	-	-	-	gi|324516439|gb|ADY46530.1|/3.3105e-47/L-asparaginase, partial [Ascaris suum]
Unigene2898_No.2	21	131	5.37	32.29	2.58809	5.63278e-20	1.76169e-18	size 900 gap 0 0%	GO:0015630//microtubule cytoskeleton;GO:0005829//cytosol;GO:0031306//intrinsic to mitochondrial outer membrane	GO:0051020//GTPase binding;GO:0005525//GTP binding;GO:0031625//ubiquitin protein ligase binding;GO:0003924//GTPase activity	GO:0048593//camera-type eye morphogenesis;GO:0048662//negative regulation of smooth muscle cell proliferation;GO:0051646//mitochondrion localization;GO:0006184//GTP catabolic process;GO:0046580//negative regulation of Ras protein signal transduction;GO:0007050//cell cycle arrest;GO:0008053//mitochondrial fusion;GO:0001825//blastocyst formation;GO:0007006//mitochondrial membrane organization;GO:00…	gi|147902798|ref|NP_001084869.1|/6.84305e-34/mitofusin 2 [Xenopus laevis]
Unigene17674_No.2	8	50	2.05	12.32	2.58731	2.00642e-08	2.7394e-07	size 405 gap 0 0%	-	-	-	-
Unigene2930_No.2	47	288	12.02	70.98	2.56198	1.05273e-41	7.02516e-40	size 1619 gap 0 0%	-	-	-	-
Unigene3398_No.2	11	67	2.81	16.51	2.5547	1.01611e-10	1.7784e-09	size 1788 gap 0 0%	-	-	-	-
Unigene32060_No.2	6	36	1.53	8.87	2.5354	2.90938e-06	2.93265e-05	size 222 gap 0 0%	-	-	-	gi|340375106|ref|XP_003386078.1|/3.5224e-12/PREDICTED: hypothetical protein LOC100633511 [Amphimedon queenslandica]
Unigene35397_No.2	5	30	1.28	7.39	2.52943	2.0946e-05	0.000183815	size 262 gap 0 0%	-	-	-	-
Unigene836_No.2	5	30	1.28	7.39	2.52943	2.0946e-05	0.000183686	size 1130 gap 0 0%	-	-	-	-
CL2529.Contig2_No.2	64	382	16.37	94.15	2.52391	6.65222e-54	5.97216e-52	size 250 gap 0 0%	-	GO:0046872//metal ion binding	-	gi|945056|gb|AAA74446.1|/2.6455e-07/F-I hemoglobin [Urechis caupo]
Unigene2074_No.2	53	316	13.56	77.88	2.5219	7.76406e-45	5.53644e-43	size 1778 gap 0 0%	-	GO:0009055//electron carrier activity;GO:0016853//isomerase activity;GO:0015035//protein disulfide oxidoreductase activity	GO:0045454//cell redox homeostasis;GO:0006662//glycerol ether metabolic process	gi|260782172|ref|XP_002586165.1|/1.07491e-171/hypothetical protein BRAFLDRAFT_289141 [Branchiostoma floridae]
Unigene26642_No.2	6	35	1.53	8.63	2.49583	4.93948e-06	4.80061e-05	size 227 gap 0 0%	-	-	-	-
Unigene1114_No.2	6	35	1.53	8.63	2.49583	4.93948e-06	4.79687e-05	size 468 gap 0 0%	-	-	-	gi|945056|gb|AAA74446.1|/1.32923e-06/F-I hemoglobin [Urechis caupo]
CL4608.Contig1_No.2	13	76	3.33	18.73	2.49176	1.03524e-11	1.98444e-10	size 599 gap 0 0%	-	-	-	-
Unigene4485_No.2	10	58	2.56	14.3	2.4818	3.40758e-09	5.0987e-08	size 2182 gap 0 0%	-	-	-	gi|307200286|gb|EFN80554.1|/4.64351e-127/Fibrillin-2 [Harpegnathos saltator]
CL1876.Contig1_No.2	14	81	3.58	19.96	2.47908	2.54136e-12	5.13166e-11	size 1998 gap 0 0%	-	-	-	-
Unigene5821_No.2	93	537	23.79	132.35	2.47593	1.66917e-73	1.87654e-71	size 1831 gap 0 0%	GO:0044429//mitochondrial part	GO:0003723//RNA binding	GO:0042254//ribosome biogenesis	gi|213511324|ref|NP_001133545.1|/7.44741e-75/GTPase Era, mitochondrial [Salmo salar]
Unigene1174_No.2	7	40	1.79	9.86	2.46163	1.17288e-06	1.26942e-05	size 807 gap 0 0%	-	GO:0003779//actin binding;GO:0004721//phosphoprotein phosphatase activity	-	gi|193645823|ref|XP_001943034.1|/3.14458e-77/PREDICTED: protein flightless-1-like [Acyrthosiphon pisum]
Unigene2481_No.2	10	57	2.56	14.05	2.45635	5.7403e-09	8.40765e-08	size 1090 gap 0 0%	GO:0005737//cytoplasm;GO:0005839//proteasome core complex;GO:0005634//nucleus	GO:0004298//threonine-type endopeptidase activity	GO:0051603//proteolysis involved in cellular protein catabolic process	gi|291226132|ref|XP_002733045.1|/8.99868e-122/PREDICTED: proteasome beta 7 subunit-like [Saccoglossus kowalevskii]
Unigene7917_No.2	13	74	3.33	18.24	2.45351	2.9313e-11	5.4112e-10	size 1114 gap 0 0%	-	-	-	gi|291237322|ref|XP_002738584.1|/1.10954e-50/PREDICTED: Solute carrier organic anion transporter family, member 4A1-like [Saccoglossus kowalevskii]
Unigene4887_No.2	34	193	8.7	47.57	2.45096	3.99616e-27	1.66227e-25	size 531 gap 0 0%	-	-	-	-
Unigene28569_No.2	48	270	12.28	66.55	2.43813	4.0423e-37	2.35719e-35	size 297 gap 0 0%	-	-	-	-
Unigene1633_No.2	29	163	7.42	40.17	2.43663	5.45764e-23	1.94588e-21	size 4362 gap 0 0%	-	-	-	gi|260830437|ref|XP_002610167.1|/2.53357e-77/hypothetical protein BRAFLDRAFT_77075 [Branchiostoma floridae]
[truncated: 1,020 more rows]

## Sheet: 48 h
Gene	RawIntensity-ck	RawIntensity-48_1	TPM-ck	TPM-48_1	log2 Ratio(48_1/ck)	P-Value	FDR	Description	GO Component	GO Function	GO Process	blast nr
Unigene3200_No.2	0	146	0.01	36.25	11.8238	9.9512e-44	5.39562e-42	size 1718 gap 0 0%	-	-	GO:0009987//cellular process;GO:0032501//multicellular organismal process	gi|46048885|ref|NP_990121.1|/5.40175e-88/collagen alpha-1(V) chain precursor [Gallus gallus]
[truncated: 1,493 more rows]
