# Supplementary material for: Transcriptional response to sulfide in the Echiuran Worm Urechis unicinctus by digital gene expression analysis
Source: BMC Genomics. 2015 Oct 21;16:829. doi: 10.1186/s12864-015-2094-z (PMC4618349; doi:10.1186/s12864-015-2094-z)
Supplement: Additional file 2: — The data of pathways analysis for differentially expressed genes of Urechis unicinctus in response to sulphide. (XLSX 44 kb) [file 12864_2015_2094_MOESM2_ESM.xlsx]

## Sheet: 6 h
	Pathway	DEGs with pathway annotation (745)	All genes with pathway annotation (18884)	Pvalue	Qvalue	Pathway ID
1	Oxidative phosphorylation	23 (3.09%)	132 (0.7%)	1.88714e-09	2.17964e-07	ko00190
2	Ribosome	26 (3.49%)	209 (1.11%)	2.27698e-07	1.75328e-05	ko03010
3	Proteasome	12 (1.61%)	49 (0.26%)	3.13269e-07	1.80913e-05	ko03050
4	Pancreatic secretion	24 (3.22%)	269 (1.42%)	0.000176758	0.00710405	ko04972
5	Protein digestion and absorption	24 (3.22%)	309 (1.64%)	0.0012935	0.0426855	ko04974
6	Complement and coagulation cascades	13 (1.74%)	130 (0.69%)	0.00189912	0.0503597	ko04610
7	Metabolic pathways	140 (18.79%)	2820 (14.93%)	0.00196206	0.0503597	ko01100
8	Glutathione metabolism	12 (1.61%)	123 (0.65%)	0.00342633	0.06806	ko00480
9	Butanoate metabolism	9 (1.21%)	78 (0.41%)	0.00353559	0.06806	ko00650
10	Lysosome	29 (3.89%)	439 (2.32%)	0.0048822	0.0867529	ko04142
11	Fat digestion and absorption	10 (1.34%)	103 (0.55%)	0.00747658	0.115139	ko04975
12	Metabolism of xenobiotics by cytochrome P450	13 (1.74%)	161 (0.85%)	0.0114774	0.165705	ko00980
13	Cardiac muscle contraction	19 (2.55%)	278 (1.47%)	0.0145986	0.198369	ko04260
14	Glyoxylate and dicarboxylate metabolism	6 (0.81%)	53 (0.28%)	0.0175596	0.202814	ko00630
15	Phototransduction - fly	11 (1.48%)	136 (0.72%)	0.0189074	0.207982	ko04745
16	Salivary secretion	21 (2.82%)	329 (1.74%)	0.0212482	0.223106	ko04970
17	Linoleic acid metabolism	8 (1.07%)	92 (0.49%)	0.0288028	0.289281	ko00591
18	Olfactory transduction	10 (1.34%)	131 (0.69%)	0.0346771	0.320938	ko04740
19	Phototransduction	9 (1.21%)	113 (0.6%)	0.0347336	0.320938	ko04744
20	Polyketide sugar unit biosynthesis	1 (0.13%)	1 (0.01%)	0.0394514	0.337529	ko00523
21	ECM-receptor interaction	23 (3.09%)	410 (2.17%)	0.0579528	0.47811	ko04512
22	Cysteine and methionine metabolism	7 (0.94%)	89 (0.47%)	0.0618148	0.492387	ko00270
23	Valine, leucine and isoleucine degradation	9 (1.21%)	128 (0.68%)	0.0667435	0.513925	ko00280
24	Phagosome	22 (2.95%)	398 (2.11%)	0.0708639	0.528051	ko04145
25	Glycine, serine and threonine metabolism	11 (1.48%)	173 (0.92%)	0.0814271	0.587802	ko00260
26	Citrate cycle (TCA cycle)	6 (0.81%)	78 (0.41%)	0.0873551	0.611486	ko00020
27	Selenocompound metabolism	4 (0.54%)	45 (0.24%)	0.100594	0.66392	ko00450
28	Peroxisome	19 (2.55%)	353 (1.87%)	0.106778	0.685159	ko04146
29	Ribosome biogenesis in eukaryotes	11 (1.48%)	184 (0.97%)	0.112497	0.702344	ko03008
30	Apoptosis	11 (1.48%)	186 (0.98%)	0.118788	0.72123	ko04210
31	Regulation of autophagy	3 (0.4%)	31 (0.16%)	0.121874	0.72123	ko04140
32	Mismatch repair	4 (0.54%)	49 (0.26%)	0.126965	0.72123	ko03430
33	Protein export	3 (0.4%)	32 (0.17%)	0.130758	0.72123	ko03060
34	DNA replication	5 (0.67%)	72 (0.38%)	0.154571	0.82775	ko03030
35	Arachidonic acid metabolism	10 (1.34%)	177 (0.94%)	0.162658	0.82775	ko00590
36	Pyruvate metabolism	8 (1.07%)	135 (0.71%)	0.164833	0.82775	ko00620
37	Antigen processing and presentation	5 (0.67%)	76 (0.4%)	0.180654	0.887898	ko04612
38	Cell adhesion molecules (CAMs)	8 (1.07%)	141 (0.75%)	0.193934	0.901797	ko04514
39	PPAR signaling pathway	11 (1.48%)	210 (1.11%)	0.2086	0.901797	ko03320
40	Gastric acid secretion	12 (1.61%)	233 (1.23%)	0.211135	0.901797	ko04971
41	Fatty acid elongation	4 (0.54%)	60 (0.32%)	0.211502	0.901797	ko00062
42	Fatty acid biosynthesis	2 (0.27%)	22 (0.12%)	0.214734	0.901797	ko00061
43	Taurine and hypotaurine metabolism	2 (0.27%)	22 (0.12%)	0.214734	0.901797	ko00430
44	Glycerolipid metabolism	7 (0.94%)	124 (0.66%)	0.218414	0.901797	ko00561
45	Neuroactive ligand-receptor interaction	10 (1.34%)	192 (1.02%)	0.227943	0.901797	ko04080
46	Synthesis and degradation of ketone bodies	2 (0.27%)	23 (0.12%)	0.229445	0.901797	ko00072
47	Adipocytokine signaling pathway	8 (1.07%)	148 (0.78%)	0.230329	0.901797	ko04920
48	Lysine biosynthesis	1 (0.13%)	7 (0.04%)	0.245576	0.929087	ko00300
49	SNARE interactions in vesicular transport	3 (0.4%)	44 (0.23%)	0.250709	0.929087	ko04130
50	Fatty acid metabolism	9 (1.21%)	175 (0.93%)	0.25491	0.929087	ko00071
51	Taste transduction	2 (0.27%)	25 (0.13%)	0.25903	0.929087	ko04742
52	Arginine and proline metabolism	9 (1.21%)	176 (0.93%)	0.260096	0.929087	ko00330
53	Glycosphingolipid biosynthesis - globo series	3 (0.4%)	45 (0.24%)	0.261431	0.929087	ko00603
54	Tryptophan metabolism	7 (0.94%)	135 (0.71%)	0.284321	0.963211	ko00380
55	Starch and sucrose metabolism	6 (0.81%)	113 (0.6%)	0.287712	0.963211	ko00500
56	Propanoate metabolism	5 (0.67%)	94 (0.5%)	0.313072	0.966397	ko00640
57	alpha-Linolenic acid metabolism	5 (0.67%)	94 (0.5%)	0.313072	0.966397	ko00592
58	Notch signaling pathway	8 (1.07%)	164 (0.87%)	0.320901	0.966397	ko04330
59	Valine, leucine and isoleucine biosynthesis	1 (0.13%)	10 (0.05%)	0.331424	0.966397	ko00290
60	Bile secretion	13 (1.74%)	286 (1.51%)	0.340336	0.966397	ko04976
61	Primary bile acid biosynthesis	4 (0.54%)	75 (0.4%)	0.343296	0.966397	ko00120
62	RIG-I-like receptor signaling pathway	5 (0.67%)	98 (0.52%)	0.344402	0.966397	ko04622
63	Glycosaminoglycan biosynthesis - keratan sulfate	2 (0.27%)	31 (0.16%)	0.347313	0.966397	ko00533
64	Phenylalanine metabolism	4 (0.54%)	76 (0.4%)	0.352331	0.966397	ko00360
65	Long-term potentiation	9 (1.21%)	193 (1.02%)	0.352346	0.966397	ko04720
66	GnRH signaling pathway	10 (1.34%)	217 (1.15%)	0.353405	0.966397	ko04912
67	Ubiquinone and other terpenoid-quinone biosynthesis	3 (0.4%)	54 (0.29%)	0.35928	0.966397	ko00130
68	Protein processing in endoplasmic reticulum	17 (2.28%)	388 (2.05%)	0.36349	0.966397	ko04141
69	Vitamin digestion and absorption	10 (1.34%)	219 (1.16%)	0.363968	0.966397	ko04977
70	Galactose metabolism	5 (0.67%)	103 (0.55%)	0.383804	0.996166	ko00052
71	Homologous recombination	3 (0.4%)	58 (0.31%)	0.402452	0.999365	ko03440
72	Amino sugar and nucleotide sugar metabolism	5 (0.67%)	107 (0.57%)	0.415262	0.999365	ko00520
73	Basal transcription factors	5 (0.67%)	107 (0.57%)	0.415262	0.999365	ko03022
74	RNA degradation	8 (1.07%)	180 (0.95%)	0.4167	0.999365	ko03018
75	D-Arginine and D-ornithine metabolism	1 (0.13%)	14 (0.07%)	0.430905	0.999365	ko00472
76	Calcium signaling pathway	12 (1.61%)	283 (1.5%)	0.440889	0.999365	ko04020
77	Glycosaminoglycan degradation	5 (0.67%)	111 (0.59%)	0.446458	0.999365	ko00531
78	Oocyte meiosis	11 (1.48%)	260 (1.38%)	0.449951	0.999365	ko04114
79	Proximal tubule bicarbonate reclamation	3 (0.4%)	63 (0.33%)	0.455149	0.999365	ko04964
80	Steroid hormone biosynthesis	6 (0.81%)	137 (0.73%)	0.456338	0.999365	ko00140
81	Lysine degradation	10 (1.34%)	237 (1.26%)	0.459776	0.999365	ko00310
82	Spliceosome	18 (2.42%)	437 (2.31%)	0.459782	0.999365	ko03040
83	Alanine, aspartate and glutamate metabolism	3 (0.4%)	64 (0.34%)	0.465461	0.999365	ko00250
84	Vascular smooth muscle contraction	20 (2.68%)	491 (2.6%)	0.474199	0.999365	ko04270
85	Dorso-ventral axis formation	6 (0.81%)	140 (0.74%)	0.477164	0.999365	ko04320
86	Other glycan degradation	3 (0.4%)	66 (0.35%)	0.485821	0.999365	ko00511
87	Glycerophospholipid metabolism	8 (1.07%)	195 (1.03%)	0.505946	0.999365	ko00564
88	Terpenoid backbone biosynthesis	2 (0.27%)	43 (0.23%)	0.510237	0.999365	ko00900
89	Tight junction	17 (2.28%)	432 (2.29%)	0.539559	0.999365	ko04530
90	Osteoclast differentiation	6 (0.81%)	150 (0.79%)	0.544608	0.999365	ko04380
91	Toll-like receptor signaling pathway	6 (0.81%)	150 (0.79%)	0.544608	0.999365	ko04620
92	Insulin signaling pathway	13 (1.74%)	335 (1.77%)	0.56427	0.999365	ko04910
93	Nucleotide excision repair	4 (0.54%)	101 (0.53%)	0.567913	0.999365	ko03420
94	Carbohydrate digestion and absorption	4 (0.54%)	103 (0.55%)	0.583505	0.999365	ko04973
95	Leukocyte transendothelial migration	8 (1.07%)	210 (1.11%)	0.590469	0.999365	ko04670
96	Serotonergic synapse	7 (0.94%)	184 (0.97%)	0.592638	0.999365	ko04726
97	Dopaminergic synapse	9 (1.21%)	238 (1.26%)	0.59905	0.999365	ko04728
98	Glycosphingolipid biosynthesis - ganglio series	1 (0.13%)	23 (0.12%)	0.60399	0.999365	ko00604
99	beta-Alanine metabolism	3 (0.4%)	79 (0.42%)	0.607768	0.999365	ko00410
100	Retinol metabolism	7 (0.94%)	187 (0.99%)	0.609725	0.999365	ko00830
101	mRNA surveillance pathway	10 (1.34%)	267 (1.41%)	0.611704	0.999365	ko03015
102	Glycolysis / Gluconeogenesis	5 (0.67%)	134 (0.71%)	0.613278	0.999365	ko00010
103	Melanogenesis	7 (0.94%)	188 (1%)	0.615335	0.999365	ko04916
104	Cholinergic synapse	6 (0.81%)	162 (0.86%)	0.62	0.999365	ko04725
105	NF-kappa B signaling pathway	8 (1.07%)	217 (1.15%)	0.627429	0.999365	ko04064
106	Porphyrin and chlorophyll metabolism	2 (0.27%)	54 (0.29%)	0.634291	0.999365	ko00860
107	Circadian rhythm - mammal	1 (0.13%)	25 (0.13%)	0.634658	0.999365	ko04710
108	Drug metabolism - other enzymes	5 (0.67%)	139 (0.74%)	0.645475	0.999365	ko00983
109	Riboflavin metabolism	1 (0.13%)	26 (0.14%)	0.64909	0.999365	ko00740
110	mTOR signaling pathway	4 (0.54%)	112 (0.59%)	0.649453	0.999365	ko04150
111	RNA transport	17 (2.28%)	465 (2.46%)	0.661337	0.999365	ko03013
112	Pentose phosphate pathway	2 (0.27%)	58 (0.31%)	0.672874	0.999365	ko00030
113	Fructose and mannose metabolism	3 (0.4%)	88 (0.47%)	0.68007	0.999365	ko00051
114	Vasopressin-regulated water reabsorption	4 (0.54%)	117 (0.62%)	0.682948	0.999365	ko04962
115	Nicotinate and nicotinamide metabolism	3 (0.4%)	89 (0.47%)	0.68746	0.999365	ko00760
116	Base excision repair	3 (0.4%)	90 (0.48%)	0.694721	0.999365	ko03410
117	Hedgehog signaling pathway	4 (0.54%)	120 (0.64%)	0.701937	0.999365	ko04340
118	Ether lipid metabolism	3 (0.4%)	93 (0.49%)	0.715737	0.999365	ko00565
119	Biosynthesis of unsaturated fatty acids	3 (0.4%)	95 (0.5%)	0.729115	0.999365	ko01040
120	Glutamatergic synapse	6 (0.81%)	184 (0.97%)	0.737821	0.999365	ko04724
121	Sphingolipid metabolism	3 (0.4%)	97 (0.51%)	0.741994	0.999365	ko00600
122	Pentose and glucuronate interconversions	4 (0.54%)	129 (0.68%)	0.75392	0.999365	ko00040
123	Focal adhesion	25 (3.36%)	717 (3.8%)	0.766736	0.999365	ko04510
124	Caffeine metabolism	1 (0.13%)	38 (0.2%)	0.783693	0.999365	ko00232
125	p53 signaling pathway	5 (0.67%)	166 (0.88%)	0.788585	0.999365	ko04115
126	Synaptic vesicle cycle	3 (0.4%)	105 (0.56%)	0.788683	0.999365	ko04721
127	Ubiquitin mediated proteolysis	14 (1.88%)	426 (2.26%)	0.794329	0.999365	ko04120
128	Gap junction	4 (0.54%)	141 (0.75%)	0.811997	0.999365	ko04540
129	Neurotrophin signaling pathway	8 (1.07%)	266 (1.41%)	0.828318	0.999365	ko04722
130	Collecting duct acid secretion	1 (0.13%)	44 (0.23%)	0.830193	0.999365	ko04966
131	Glycosaminoglycan biosynthesis - chondroitin sulfate	3 (0.4%)	118 (0.62%)	0.849454	0.999365	ko00532
132	Cytosolic DNA-sensing pathway	3 (0.4%)	119 (0.63%)	0.85343	0.999365	ko04623
133	Phosphatidylinositol signaling system	6 (0.81%)	217 (1.15%)	0.861636	0.999365	ko04070
134	GABAergic synapse	3 (0.4%)	122 (0.65%)	0.864814	0.999365	ko04727
135	MAPK signaling pathway	13 (1.74%)	428 (2.27%)	0.867057	0.999365	ko04010
136	Endocrine and other factor-regulated calcium reabsorption	2 (0.27%)	89 (0.47%)	0.871138	0.999365	ko04961
137	Inositol phosphate metabolism	3 (0.4%)	125 (0.66%)	0.875413	0.999365	ko00562
138	Adherens junction	9 (1.21%)	316 (1.67%)	0.880269	0.999365	ko04520
139	Purine metabolism	13 (1.74%)	437 (2.31%)	0.884376	0.999365	ko00230
140	Histidine metabolism	1 (0.13%)	54 (0.29%)	0.88658	0.999365	ko00340
141	Steroid biosynthesis	1 (0.13%)	55 (0.29%)	0.891067	0.999365	ko00100
142	B cell receptor signaling pathway	3 (0.4%)	132 (0.7%)	0.897326	0.999365	ko04662
143	Mucin type O-Glycan biosynthesis	1 (0.13%)	57 (0.3%)	0.899517	0.999365	ko00512
144	Aldosterone-regulated sodium reabsorption	1 (0.13%)	58 (0.31%)	0.903493	0.999365	ko04960
145	Glycosaminoglycan biosynthesis - heparan sulfate	1 (0.13%)	58 (0.31%)	0.903493	0.999365	ko00534
146	VEGF signaling pathway	3 (0.4%)	137 (0.73%)	0.910788	0.999365	ko04370
147	Ascorbate and aldarate metabolism	1 (0.13%)	60 (0.32%)	0.91098	0.999365	ko00053
148	RNA polymerase	3 (0.4%)	141 (0.75%)	0.920382	0.999365	ko03020
149	Jak-STAT signaling pathway	2 (0.27%)	108 (0.57%)	0.930182	0.999365	ko04630
150	Aminoacyl-tRNA biosynthesis	2 (0.27%)	110 (0.58%)	0.934633	0.999365	ko00970
151	NOD-like receptor signaling pathway	3 (0.4%)	149 (0.79%)	0.936798	0.999365	ko04621
152	Long-term depression	2 (0.27%)	114 (0.6%)	0.94274	0.999365	ko04730
153	Glycosylphosphatidylinositol(GPI)-anchor biosynthesis	1 (0.13%)	72 (0.38%)	0.945176	0.999365	ko00563
154	T cell receptor signaling pathway	3 (0.4%)	154 (0.82%)	0.945409	0.999365	ko04660
155	Progesterone-mediated oocyte maturation	4 (0.54%)	191 (1.01%)	0.946461	0.999365	ko04914
156	Cytokine-cytokine receptor interaction	1 (0.13%)	73 (0.39%)	0.947347	0.999365	ko04060
157	Retrograde endocannabinoid signaling	2 (0.27%)	118 (0.62%)	0.949886	0.999365	ko04723
158	Fc epsilon RI signaling pathway	2 (0.27%)	121 (0.64%)	0.954678	0.999365	ko04664
159	Mineral absorption	2 (0.27%)	124 (0.66%)	0.959031	0.999365	ko04978
160	Tyrosine metabolism	2 (0.27%)	124 (0.66%)	0.959031	0.999365	ko00350
161	Renin-angiotensin system	1 (0.13%)	81 (0.43%)	0.961894	0.999365	ko04614
162	Natural killer cell mediated cytotoxicity	2 (0.27%)	128 (0.68%)	0.964214	0.999365	ko04650
163	N-Glycan biosynthesis	2 (0.27%)	130 (0.69%)	0.966564	0.999365	ko00510
164	TGF-beta signaling pathway	3 (0.4%)	174 (0.92%)	0.970056	0.999365	ko04350
165	Regulation of actin cytoskeleton	17 (2.28%)	645 (3.42%)	0.97305	0.999365	ko04810
166	Wnt signaling pathway	5 (0.67%)	260 (1.38%)	0.977893	0.999365	ko04310
167	Pyrimidine metabolism	5 (0.67%)	264 (1.4%)	0.98015	0.999365	ko00240
168	Hematopoietic cell lineage	1 (0.13%)	105 (0.56%)	0.985567	0.999365	ko04640
169	Chemokine signaling pathway	4 (0.54%)	248 (1.31%)	0.989417	0.999365	ko04062
170	Fc gamma R-mediated phagocytosis	4 (0.54%)	248 (1.31%)	0.989417	0.999365	ko04666
171	Axon guidance	4 (0.54%)	265 (1.4%)	0.993656	0.999365	ko04360
172	Endocytosis	8 (1.07%)	422 (2.23%)	0.99442	0.999365	ko04144
173	ErbB signaling pathway	1 (0.13%)	135 (0.71%)	0.995719	0.999365	ko04012
174	Cell cycle	4 (0.54%)	281 (1.49%)	0.996119	0.999365	ko04110
175	ABC transporters	1 (0.13%)	182 (0.96%)	0.999365	0.999365	ko02010

## Sheet: 24 h 
	Pathway	DEGs with pathway annotation (523)	All genes with pathway annotation (18884)	Pvalue	Qvalue	Pathway ID
1	Ribosome	24 (4.59%)	209 (1.11%)	4.15154e-09	8.71823e-07	ko03010
2	Oxidative phosphorylation	14 (2.68%)	132 (0.7%)	1.80558e-05	0.00189586	ko00190
3	ECM-receptor interaction	27 (5.16%)	410 (2.17%)	3.19877e-05	0.00223914	ko04512
4	Proteasome	8 (1.53%)	49 (0.26%)	5.44541e-05	0.00232131	ko03050
5	Complement and coagulation cascades	13 (2.49%)	130 (0.69%)	6.63231e-05	0.00232131	ko04610
6	Lysosome	27 (5.16%)	439 (2.32%)	0.000101961	0.00305883	ko04142
7	Metabolic pathways	109 (20.84%)	2820 (14.93%)	0.0001434	0.00376424	ko01100
8	Butanoate metabolism	8 (1.53%)	78 (0.41%)	0.00140591	0.0295242	ko00650
9	Linoleic acid metabolism	8 (1.53%)	92 (0.49%)	0.00399156	0.0762026	ko00591
10	Citrate cycle (TCA cycle)	7 (1.34%)	78 (0.41%)	0.00582701	0.0878616	ko00020
11	Protein digestion and absorption	17 (3.25%)	309 (1.64%)	0.00585744	0.0878616	ko04974
12	Glutathione metabolism	9 (1.72%)	123 (0.65%)	0.00725445	0.0896137	ko00480
13	Phenylalanine metabolism	6 (1.15%)	76 (0.4%)	0.0187388	0.218619	ko00360
14	Proximal tubule bicarbonate reclamation	5 (0.96%)	63 (0.33%)	0.0301815	0.333585	ko04964
15	Cysteine and methionine metabolism	6 (1.15%)	89 (0.47%)	0.037059	0.375013	ko00270
16	Pancreatic secretion	13 (2.49%)	269 (1.42%)	0.0375013	0.375013	ko04972
17	Cardiac muscle contraction	13 (2.49%)	278 (1.47%)	0.0466616	0.445407	ko04260
18	Ubiquinone and other terpenoid-quinone biosynthesis	4 (0.76%)	54 (0.29%)	0.0621646	0.5588	ko00130
19	Focal adhesion	27 (5.16%)	717 (3.8%)	0.0664621	0.5588	ko04510
20	Fat digestion and absorption	6 (1.15%)	103 (0.55%)	0.0665238	0.5588	ko04975
21	Tryptophan metabolism	7 (1.34%)	135 (0.71%)	0.0816745	0.659679	ko00380
22	Glycosaminoglycan degradation	6 (1.15%)	111 (0.59%)	0.0881082	0.664167	ko00531
23	Phagosome	16 (3.06%)	398 (2.11%)	0.0885556	0.664167	ko04145
24	Cell adhesion molecules (CAMs)	7 (1.34%)	141 (0.75%)	0.0973063	0.680789	ko04514
25	Other glycan degradation	4 (0.76%)	66 (0.35%)	0.11017	0.680789	ko00511
26	Arginine and proline metabolism	8 (1.53%)	176 (0.93%)	0.116619	0.680789	ko00330
27	Arachidonic acid metabolism	8 (1.53%)	177 (0.94%)	0.119378	0.680789	ko00590
28	Propanoate metabolism	5 (0.96%)	94 (0.5%)	0.11975	0.680789	ko00640
29	alpha-Linolenic acid metabolism	5 (0.96%)	94 (0.5%)	0.11975	0.680789	ko00592
30	Collecting duct acid secretion	3 (0.57%)	44 (0.23%)	0.121919	0.680789	ko04966
31	Fatty acid biosynthesis	2 (0.38%)	22 (0.12%)	0.123026	0.680789	ko00061
32	Lysine degradation	10 (1.91%)	237 (1.26%)	0.123775	0.680789	ko00310
33	Selenocompound metabolism	3 (0.57%)	45 (0.24%)	0.128096	0.680789	ko00450
34	PPAR signaling pathway	9 (1.72%)	210 (1.11%)	0.130184	0.680789	ko03320
35	Valine, leucine and isoleucine degradation	6 (1.15%)	128 (0.68%)	0.144938	0.724688	ko00280
36	Nucleotide excision repair	5 (0.96%)	101 (0.53%)	0.148726	0.726335	ko03420
37	Antigen processing and presentation	4 (0.76%)	76 (0.4%)	0.15951	0.74974	ko04612
38	Glycolysis / Gluconeogenesis	6 (1.15%)	134 (0.71%)	0.168216	0.74974	ko00010
39	Glycerophospholipid metabolism	8 (1.53%)	195 (1.03%)	0.174677	0.74974	ko00564
40	beta-Alanine metabolism	4 (0.76%)	79 (0.42%)	0.175671	0.74974	ko00410
41	Phototransduction - fly	6 (1.15%)	136 (0.72%)	0.176306	0.74974	ko04745
42	Lysine biosynthesis	1 (0.19%)	7 (0.04%)	0.178509	0.74974	ko00300
43	Drug metabolism - cytochrome P450	7 (1.34%)	168 (0.89%)	0.185617	0.764305	ko00982
44	Gastric acid secretion	9 (1.72%)	233 (1.23%)	0.199143	0.790236	ko04971
45	mTOR signaling pathway	5 (0.96%)	112 (0.59%)	0.19944	0.790236	ko04150
46	Salivary secretion	12 (2.29%)	329 (1.74%)	0.203624	0.791873	ko04970
47	Protein export	2 (0.38%)	32 (0.17%)	0.221832	0.846995	ko03060
48	Valine, leucine and isoleucine biosynthesis	1 (0.19%)	10 (0.05%)	0.244918	0.915291	ko00290
49	Ribosome biogenesis in eukaryotes	7 (1.34%)	184 (0.97%)	0.249375	0.915291	ko03008
50	GnRH signaling pathway	8 (1.53%)	217 (1.15%)	0.254622	0.915291	ko04912
51	Ether lipid metabolism	4 (0.76%)	93 (0.49%)	0.257153	0.915291	ko00565
52	Vitamin digestion and absorption	8 (1.53%)	219 (1.16%)	0.262417	0.918458	ko04977
53	Metabolism of xenobiotics by cytochrome P450	6 (1.15%)	161 (0.85%)	0.288341	0.992651	ko00980
54	p53 signaling pathway	6 (1.15%)	166 (0.88%)	0.31247	0.999983	ko04115
55	Pyruvate metabolism	5 (0.96%)	135 (0.71%)	0.319365	0.999983	ko00620
56	DNA replication	3 (0.57%)	72 (0.38%)	0.32166	0.999983	ko03030
57	D-Glutamine and D-glutamate metabolism	1 (0.19%)	14 (0.07%)	0.325203	0.999983	ko00471
58	Purine metabolism	14 (2.68%)	437 (2.31%)	0.326837	0.999983	ko00230
59	Spliceosome	14 (2.68%)	437 (2.31%)	0.326837	0.999983	ko03040
60	Drug metabolism - other enzymes	5 (0.96%)	139 (0.74%)	0.341261	0.999983	ko00983
61	Amino sugar and nucleotide sugar metabolism	4 (0.76%)	107 (0.57%)	0.344398	0.999983	ko00520
62	Basal transcription factors	4 (0.76%)	107 (0.57%)	0.344398	0.999983	ko03022
63	Glycine, serine and threonine metabolism	6 (1.15%)	173 (0.92%)	0.346753	0.999983	ko00260
64	Phototransduction	4 (0.76%)	113 (0.6%)	0.382237	0.999983	ko04744
65	Peroxisome	11 (2.1%)	353 (1.87%)	0.388311	0.999983	ko04146
66	Protein processing in endoplasmic reticulum	12 (2.29%)	388 (2.05%)	0.389624	0.999983	ko04141
67	Mismatch repair	2 (0.38%)	49 (0.26%)	0.395156	0.999983	ko03430
68	RNA transport	14 (2.68%)	465 (2.46%)	0.413175	0.999983	ko03013
69	Glycosaminoglycan biosynthesis - chondroitin sulfate	4 (0.76%)	118 (0.62%)	0.413591	0.999983	ko00532
70	Retinol metabolism	6 (1.15%)	187 (0.99%)	0.415986	0.999983	ko00830
71	Neuroactive ligand-receptor interaction	6 (1.15%)	192 (1.02%)	0.440602	0.999983	ko04080
72	Porphyrin and chlorophyll metabolism	2 (0.38%)	54 (0.29%)	0.443243	0.999983	ko00860
73	Histidine metabolism	2 (0.38%)	54 (0.29%)	0.443243	0.999983	ko00340
74	Insulin signaling pathway	10 (1.91%)	335 (1.77%)	0.449966	0.999983	ko04910
75	Tyrosine metabolism	4 (0.76%)	124 (0.66%)	0.45073	0.999983	ko00350
76	Taurine and hypotaurine metabolism	1 (0.19%)	22 (0.12%)	0.46111	0.999983	ko00430
77	Glycosphingolipid biosynthesis - ganglio series	1 (0.19%)	23 (0.12%)	0.476052	0.999983	ko00604
78	Synthesis and degradation of ketone bodies	1 (0.19%)	23 (0.12%)	0.476052	0.999983	ko00072
79	Pentose phosphate pathway	2 (0.38%)	58 (0.31%)	0.480147	0.999983	ko00030
80	Homologous recombination	2 (0.38%)	58 (0.31%)	0.480147	0.999983	ko03440
81	Olfactory transduction	4 (0.76%)	131 (0.69%)	0.493053	0.999983	ko04740
82	Vascular smooth muscle contraction	14 (2.68%)	491 (2.6%)	0.494192	0.999983	ko04270
83	Fatty acid elongation	2 (0.38%)	60 (0.32%)	0.498029	0.999983	ko00062
84	Sphingolipid metabolism	3 (0.57%)	97 (0.51%)	0.505845	0.999983	ko00600
85	Riboflavin metabolism	1 (0.19%)	26 (0.14%)	0.518443	0.999983	ko00740
86	Calcium signaling pathway	8 (1.53%)	283 (1.5%)	0.526737	0.999983	ko04020
87	Steroid hormone biosynthesis	4 (0.76%)	137 (0.73%)	0.528209	0.999983	ko00140
88	Alanine, aspartate and glutamate metabolism	2 (0.38%)	64 (0.34%)	0.532587	0.999983	ko00250
89	Fatty acid metabolism	5 (0.96%)	175 (0.93%)	0.535056	0.999983	ko00071
90	RNA polymerase	4 (0.76%)	141 (0.75%)	0.550974	0.999983	ko03020
91	Synaptic vesicle cycle	3 (0.57%)	105 (0.56%)	0.55941	0.999983	ko04721
92	Serotonergic synapse	5 (0.96%)	184 (0.97%)	0.579743	0.999983	ko04726
93	Glycosaminoglycan biosynthesis - keratan sulfate	1 (0.19%)	31 (0.16%)	0.581623	0.999983	ko00533
94	Regulation of autophagy	1 (0.19%)	31 (0.16%)	0.581623	0.999983	ko04140
95	Glycosylphosphatidylinositol(GPI)-anchor biosynthesis	2 (0.38%)	72 (0.38%)	0.596684	0.999983	ko00563
96	Starch and sucrose metabolism	3 (0.57%)	113 (0.6%)	0.609324	0.999983	ko00500
97	mRNA surveillance pathway	7 (1.34%)	267 (1.41%)	0.611411	0.999983	ko03015
98	Long-term depression	3 (0.57%)	114 (0.6%)	0.615291	0.999983	ko04730
99	Primary bile acid biosynthesis	2 (0.38%)	75 (0.4%)	0.618962	0.999983	ko00120
100	Long-term potentiation	5 (0.96%)	193 (1.02%)	0.622043	0.999983	ko04720
101	Dopaminergic synapse	6 (1.15%)	238 (1.26%)	0.648733	0.999983	ko04728
102	Fc epsilon RI signaling pathway	3 (0.57%)	121 (0.64%)	0.655323	0.999983	ko04664
103	Caffeine metabolism	1 (0.19%)	38 (0.2%)	0.65642	0.999983	ko00232
104	Renin-angiotensin system	2 (0.38%)	81 (0.43%)	0.660649	0.999983	ko04614
105	Sulfur metabolism	1 (0.19%)	39 (0.21%)	0.665955	0.999983	ko00920
106	Notch signaling pathway	4 (0.76%)	164 (0.87%)	0.669464	0.999983	ko04330
107	Mineral absorption	3 (0.57%)	124 (0.66%)	0.671538	0.999983	ko04978
108	Folate biosynthesis	1 (0.19%)	40 (0.21%)	0.675226	0.999983	ko00790
109	Bile secretion	7 (1.34%)	286 (1.51%)	0.682052	0.999983	ko04976
110	Terpenoid backbone biosynthesis	1 (0.19%)	43 (0.23%)	0.701525	0.999983	ko00900
111	N-Glycan biosynthesis	3 (0.57%)	130 (0.69%)	0.702272	0.999983	ko00510
112	Fructose and mannose metabolism	2 (0.38%)	88 (0.47%)	0.70457	0.999983	ko00051
113	SNARE interactions in vesicular transport	1 (0.19%)	44 (0.23%)	0.70981	0.999983	ko04130
114	Nicotinate and nicotinamide metabolism	2 (0.38%)	89 (0.47%)	0.710443	0.999983	ko00760
115	Base excision repair	2 (0.38%)	90 (0.48%)	0.716218	0.999983	ko03410
116	Glycosphingolipid biosynthesis - globo series	1 (0.19%)	45 (0.24%)	0.717866	0.999983	ko00603
117	VEGF signaling pathway	3 (0.57%)	137 (0.73%)	0.735302	0.999983	ko04370
118	RNA degradation	4 (0.76%)	180 (0.95%)	0.738154	0.999983	ko03018
119	Pyrimidine metabolism	6 (1.15%)	264 (1.4%)	0.742965	0.999983	ko00240
120	Biosynthesis of unsaturated fatty acids	2 (0.38%)	95 (0.5%)	0.743657	0.999983	ko01040
121	Dorso-ventral axis formation	3 (0.57%)	140 (0.74%)	0.748545	0.999983	ko04320
122	Neurotrophin signaling pathway	6 (1.15%)	266 (1.41%)	0.749397	0.999983	ko04722
123	Glutamatergic synapse	4 (0.76%)	184 (0.97%)	0.753532	0.999983	ko04724
124	Melanogenesis	4 (0.76%)	188 (1%)	0.768206	0.999983	ko04916
125	Glyoxylate and dicarboxylate metabolism	1 (0.19%)	53 (0.28%)	0.774774	0.999983	ko00630
126	Adipocytokine signaling pathway	3 (0.57%)	148 (0.78%)	0.781273	0.999983	ko04920
127	Galactose metabolism	2 (0.38%)	103 (0.55%)	0.782823	0.999983	ko00052
128	Carbohydrate digestion and absorption	2 (0.38%)	103 (0.55%)	0.782823	0.999983	ko04973
129	Hematopoietic cell lineage	2 (0.38%)	105 (0.56%)	0.791757	0.999983	ko04640
130	Aldosterone-regulated sodium reabsorption	1 (0.19%)	58 (0.31%)	0.804363	0.999983	ko04960
131	Glycosaminoglycan biosynthesis - heparan sulfate	1 (0.19%)	58 (0.31%)	0.804363	0.999983	ko00534
132	Jak-STAT signaling pathway	2 (0.38%)	108 (0.57%)	0.80455	0.999983	ko04630
133	Type II diabetes mellitus	1 (0.19%)	59 (0.31%)	0.809798	0.999983	ko04930
134	Ascorbate and aldarate metabolism	1 (0.19%)	60 (0.32%)	0.815082	0.999983	ko00053
135	Fc gamma R-mediated phagocytosis	5 (0.96%)	248 (1.31%)	0.820352	0.999983	ko04666
136	Cholinergic synapse	3 (0.57%)	162 (0.86%)	0.830055	0.999983	ko04725
137	Cytosolic DNA-sensing pathway	2 (0.38%)	119 (0.63%)	0.84567	0.999983	ko04623
138	Tight junction	9 (1.72%)	432 (2.29%)	0.849315	0.999983	ko04530
139	Oocyte meiosis	5 (0.96%)	260 (1.38%)	0.850124	0.999983	ko04114
140	Phosphatidylinositol signaling system	4 (0.76%)	217 (1.15%)	0.854936	0.999983	ko04070
141	GABAergic synapse	2 (0.38%)	122 (0.65%)	0.855436	0.999983	ko04727
142	Pentose and glucuronate interconversions	2 (0.38%)	129 (0.68%)	0.876066	0.999983	ko00040
143	Gap junction	2 (0.38%)	141 (0.75%)	0.905229	0.999983	ko04540
144	Endocrine and other factor-regulated calcium reabsorption	1 (0.19%)	89 (0.47%)	0.918373	0.999983	ko04961
145	Adherens junction	5 (0.96%)	316 (1.67%)	0.940114	0.999983	ko04520
146	Endocytosis	7 (1.34%)	422 (2.23%)	0.949751	0.999983	ko04144
147	Aminoacyl-tRNA biosynthesis	1 (0.19%)	110 (0.58%)	0.954886	0.999983	ko00970
148	TGF-beta signaling pathway	2 (0.38%)	174 (0.92%)	0.955733	0.999983	ko04350
149	Vasopressin-regulated water reabsorption	1 (0.19%)	117 (0.62%)	0.962982	0.999983	ko04962
150	Hedgehog signaling pathway	1 (0.19%)	120 (0.64%)	0.965992	0.999983	ko04340
151	Glycerolipid metabolism	1 (0.19%)	124 (0.66%)	0.969628	0.999983	ko00561
152	Progesterone-mediated oocyte maturation	2 (0.38%)	191 (1.01%)	0.970419	0.999983	ko04914
153	Regulation of actin cytoskeleton	11 (2.1%)	645 (3.42%)	0.971307	0.999983	ko04810
154	Natural killer cell mediated cytotoxicity	1 (0.19%)	128 (0.68%)	0.972876	0.999983	ko04650
155	B cell receptor signaling pathway	1 (0.19%)	132 (0.7%)	0.975777	0.999983	ko04662
156	ErbB signaling pathway	1 (0.19%)	135 (0.71%)	0.977748	0.999983	ko04012
157	Ubiquitin mediated proteolysis	6 (1.15%)	426 (2.26%)	0.979319	0.999983	ko04120
158	MAPK signaling pathway	6 (1.15%)	428 (2.27%)	0.980047	0.999983	ko04010
159	Leukocyte transendothelial migration	2 (0.38%)	210 (1.11%)	0.981283	0.999983	ko04670
160	NF-kappa B signaling pathway	2 (0.38%)	217 (1.15%)	0.984215	0.999983	ko04064
161	NOD-like receptor signaling pathway	1 (0.19%)	149 (0.79%)	0.985028	0.999983	ko04621
162	Osteoclast differentiation	1 (0.19%)	150 (0.79%)	0.985446	0.999983	ko04380
163	Toll-like receptor signaling pathway	1 (0.19%)	150 (0.79%)	0.985446	0.999983	ko04620
164	Apoptosis	1 (0.19%)	186 (0.98%)	0.994753	0.999983	ko04210
165	Cell cycle	2 (0.38%)	281 (1.49%)	0.996788	0.999983	ko04110
166	Axon guidance	1 (0.19%)	265 (1.4%)	0.999445	0.999983	ko04360

## Sheet: 48 h
	Pathway	DEGs with pathway annotation (523)	All genes with pathway annotation (18884)	Pvalue	Qvalue	Pathway ID
1	Ribosome	26 (3.84%)	209 (1.11%)	3.47517e-08	7.69955e-06	ko03010
2	Metabolic pathways	151 (22.3%)	2820 (14.93%)	1.3245e-07	7.69955e-06	ko01100
3	Pancreatic secretion	29 (4.28%)	269 (1.42%)	1.37492e-07	7.69955e-06	ko04972
4	Glutathione metabolism	18 (2.66%)	123 (0.65%)	3.97734e-07	1.78185e-05	ko00480
5	Oxidative phosphorylation	18 (2.66%)	132 (0.7%)	1.1525e-06	4.30268e-05	ko00190
6	Complement and coagulation cascades	17 (2.51%)	130 (0.69%)	4.07929e-06	0.000130537	ko04610
7	Protein digestion and absorption	28 (4.14%)	309 (1.64%)	7.10961e-06	0.000189357	ko04974
8	Proteasome	10 (1.48%)	49 (0.26%)	7.6081e-06	0.000189357	ko03050
9	Fat digestion and absorption	11 (1.62%)	103 (0.55%)	0.00116069	0.0236358	ko04975
10	Butanoate metabolism	9 (1.33%)	78 (0.41%)	0.00186188	0.034755	ko00650
11	Lysosome	28 (4.14%)	439 (2.32%)	0.00245625	0.0370388	ko04142
12	Vitamin digestion and absorption	15 (2.22%)	219 (1.16%)	0.0127402	0.157203	ko04977
13	ECM-receptor interaction	24 (3.55%)	410 (2.17%)	0.0131891	0.157203	ko04512
14	Metabolism of xenobiotics by cytochrome P450	12 (1.77%)	161 (0.85%)	0.0133342	0.157203	ko00980
15	Cysteine and methionine metabolism	8 (1.18%)	89 (0.47%)	0.0144833	0.162213	ko00270
16	Peroxisome	21 (3.1%)	353 (1.87%)	0.0166394	0.172146	ko04146
17	Valine, leucine and isoleucine degradation	10 (1.48%)	128 (0.68%)	0.0169072	0.172146	ko00280
18	Drug metabolism - cytochrome P450	12 (1.77%)	168 (0.89%)	0.0181019	0.176297	ko00982
19	alpha-Linolenic acid metabolism	8 (1.18%)	94 (0.5%)	0.0195738	0.180804	ko00592
20	Fatty acid elongation	6 (0.89%)	60 (0.32%)	0.020179	0.180804	ko00062
21	Neuroactive ligand-receptor interaction	13 (1.92%)	192 (1.02%)	0.0212471	0.183052	ko04080
22	Glycerophospholipid metabolism	13 (1.92%)	195 (1.03%)	0.0237727	0.197225	ko00564
23	Phototransduction - fly	10 (1.48%)	136 (0.72%)	0.0246586	0.197269	ko04745
24	Protein export	4 (0.59%)	32 (0.17%)	0.0265634	0.199316	ko03060
25	Salivary secretion	19 (2.81%)	329 (1.74%)	0.0286941	0.201569	ko04970
26	Polyketide sugar unit biosynthesis	1 (0.15%)	1 (0.01%)	0.0358505	0.243349	ko00523
27	Gastric acid secretion	14 (2.07%)	233 (1.23%)	0.0417591	0.275119	ko04971
28	Glycosaminoglycan degradation	8 (1.18%)	111 (0.59%)	0.0461973	0.293581	ko00531
29	Linoleic acid metabolism	7 (1.03%)	92 (0.49%)	0.0471826	0.293581	ko00591
30	Starch and sucrose metabolism	8 (1.18%)	113 (0.6%)	0.0503891	0.299001	ko00500
31	Propanoate metabolism	7 (1.03%)	94 (0.5%)	0.0519294	0.299001	ko00640
32	Glycolysis / Gluconeogenesis	9 (1.33%)	134 (0.71%)	0.0520582	0.299001	ko00010
33	Biosynthesis of unsaturated fatty acids	7 (1.03%)	95 (0.5%)	0.0544114	0.304704	ko01040
34	Pentose phosphate pathway	5 (0.74%)	58 (0.31%)	0.056391	0.308088	ko00030
35	Citrate cycle (TCA cycle)	6 (0.89%)	78 (0.41%)	0.0609005	0.324802	ko00020
36	beta-Alanine metabolism	6 (0.89%)	79 (0.42%)	0.064009	0.333442	ko00410
37	Retinol metabolism	11 (1.62%)	187 (0.99%)	0.0741219	0.377348	ko00830
38	Glycerolipid metabolism	8 (1.18%)	124 (0.66%)	0.0777665	0.387104	ko00561
39	Fructose and mannose metabolism	6 (0.89%)	88 (0.47%)	0.0960807	0.444257	ko00051
40	Olfactory transduction	8 (1.18%)	131 (0.69%)	0.0990528	0.444257	ko04740
41	Fatty acid metabolism	10 (1.48%)	175 (0.93%)	0.0991644	0.444257	ko00071
42	Arginine and proline metabolism	10 (1.48%)	176 (0.93%)	0.101972	0.447876	ko00330
43	Ribosome biogenesis in eukaryotes	10 (1.48%)	184 (0.97%)	0.126064	0.530099	ko03008
44	Ubiquinone and other terpenoid-quinone biosynthesis	4 (0.59%)	54 (0.29%)	0.127792	0.530099	ko00130
45	Antigen processing and presentation	5 (0.74%)	76 (0.4%)	0.136834	0.55286	ko04612
46	Ascorbate and aldarate metabolism	4 (0.59%)	60 (0.32%)	0.167789	0.653143	ko00053
47	Sulfur relay system	3 (0.44%)	40 (0.21%)	0.172033	0.653143	ko04122
48	Folate biosynthesis	3 (0.44%)	40 (0.21%)	0.172033	0.653143	ko00790
49	Pentose and glucuronate interconversions	7 (1.03%)	129 (0.68%)	0.181217	0.67222	ko00040
50	Arachidonic acid metabolism	9 (1.33%)	177 (0.94%)	0.186001	0.67222	ko00590
51	Amino sugar and nucleotide sugar metabolism	6 (0.89%)	107 (0.57%)	0.186061	0.67222	ko00520
52	SNARE interactions in vesicular transport	3 (0.44%)	44 (0.23%)	0.208648	0.682749	ko04130
53	Tryptophan metabolism	7 (1.03%)	135 (0.71%)	0.211145	0.682749	ko00380
54	Other glycan degradation	4 (0.59%)	66 (0.35%)	0.211536	0.682749	ko00511
55	Calcium signaling pathway	13 (1.92%)	283 (1.5%)	0.217706	0.682749	ko04020
56	Selenocompound metabolism	3 (0.44%)	45 (0.24%)	0.218061	0.682749	ko00450
57	Phototransduction	6 (0.89%)	113 (0.6%)	0.219649	0.682749	ko04744
58	PPAR signaling pathway	10 (1.48%)	210 (1.11%)	0.222763	0.682749	ko03320
59	Spliceosome	19 (2.81%)	437 (2.31%)	0.224943	0.682749	ko03040
60	Taste transduction	2 (0.3%)	25 (0.13%)	0.225371	0.682749	ko04742
61	Lysine biosynthesis	1 (0.15%)	7 (0.04%)	0.225551	0.682749	ko00300
62	Lysine degradation	11 (1.62%)	237 (1.26%)	0.232107	0.693226	ko00310
63	GnRH signaling pathway	10 (1.48%)	217 (1.15%)	0.252824	0.735487	ko04912
64	Long-term potentiation	9 (1.33%)	193 (1.02%)	0.257099	0.738336	ko04720
65	Phagosome	17 (2.51%)	398 (2.11%)	0.263163	0.746183	ko04145
66	Glycine, serine and threonine metabolism	8 (1.18%)	173 (0.92%)	0.28163	0.788564	ko00260
67	Valine, leucine and isoleucine biosynthesis	1 (0.15%)	10 (0.05%)	0.305926	0.836764	ko00290
68	Galactose metabolism	5 (0.74%)	103 (0.55%)	0.310051	0.836764	ko00052
69	Carbohydrate digestion and absorption	5 (0.74%)	103 (0.55%)	0.310051	0.836764	ko04973
70	Steroid biosynthesis	3 (0.44%)	55 (0.29%)	0.315487	0.841299	ko00100
71	Melanogenesis	8 (1.18%)	188 (1%)	0.361639	0.953026	ko04916
72	Notch signaling pathway	7 (1.03%)	164 (0.87%)	0.373859	0.963363	ko04330
73	mTOR signaling pathway	5 (0.74%)	112 (0.59%)	0.374163	0.963363	ko04150
74	Endocrine and other factor-regulated calcium reabsorption	4 (0.59%)	89 (0.47%)	0.396249	0.999463	ko04961
75	D-Glutamine and D-glutamate metabolism	1 (0.15%)	14 (0.07%)	0.400287	0.999463	ko00471
76	Alanine, aspartate and glutamate metabolism	3 (0.44%)	64 (0.34%)	0.404015	0.999463	ko00250
77	Cardiac muscle contraction	11 (1.62%)	278 (1.47%)	0.412601	0.999463	ko04260
78	Protein processing in endoplasmic reticulum	15 (2.22%)	388 (2.05%)	0.41969	0.999463	ko04141
79	Cytosolic DNA-sensing pathway	5 (0.74%)	119 (0.63%)	0.424095	0.999463	ko04623
80	Focal adhesion	27 (3.99%)	717 (3.8%)	0.424131	0.999463	ko04510
81	Insulin signaling pathway	13 (1.92%)	335 (1.77%)	0.425145	0.999463	ko04910
82	Oocyte meiosis	10 (1.48%)	260 (1.38%)	0.455846	0.999463	ko04114
83	Terpenoid backbone biosynthesis	2 (0.3%)	43 (0.23%)	0.459443	0.999463	ko00900
84	Dopaminergic synapse	9 (1.33%)	238 (1.26%)	0.483118	0.999463	ko04728
85	Glutamatergic synapse	7 (1.03%)	184 (0.97%)	0.490748	0.999463	ko04724
86	Nucleotide excision repair	4 (0.59%)	101 (0.53%)	0.491953	0.999463	ko03420
87	Purine metabolism	16 (2.36%)	437 (2.31%)	0.501859	0.999463	ko00230
88	Primary bile acid biosynthesis	3 (0.44%)	75 (0.4%)	0.507039	0.999463	ko00120
89	Phenylalanine metabolism	3 (0.44%)	76 (0.4%)	0.515956	0.999463	ko00360
90	Cholinergic synapse	6 (0.89%)	162 (0.86%)	0.525975	0.999463	ko04725
91	Pyruvate metabolism	5 (0.74%)	135 (0.71%)	0.534271	0.999463	ko00620
92	Maturity onset diabetes of the young	1 (0.15%)	21 (0.11%)	0.535642	0.999463	ko04950
93	Fatty acid biosynthesis	1 (0.15%)	22 (0.12%)	0.552308	0.999463	ko00061
94	Taurine and hypotaurine metabolism	1 (0.15%)	22 (0.12%)	0.552308	0.999463	ko00430
95	Renin-angiotensin system	3 (0.44%)	81 (0.43%)	0.559192	0.999463	ko04614
96	Dorso-ventral axis formation	5 (0.74%)	140 (0.74%)	0.566755	0.999463	ko04320
97	Synthesis and degradation of ketone bodies	1 (0.15%)	23 (0.12%)	0.568377	0.999463	ko00072
98	Glyoxylate and dicarboxylate metabolism	2 (0.3%)	53 (0.28%)	0.571294	0.999463	ko00630
99	RNA polymerase	5 (0.74%)	141 (0.75%)	0.573112	0.999463	ko03020
100	Cell adhesion molecules (CAMs)	5 (0.74%)	141 (0.75%)	0.573112	0.999463	ko04514
101	Porphyrin and chlorophyll metabolism	2 (0.3%)	54 (0.29%)	0.581513	0.999463	ko00860
102	Histidine metabolism	2 (0.3%)	54 (0.29%)	0.581513	0.999463	ko00340
103	Circadian rhythm - mammal	1 (0.15%)	25 (0.13%)	0.598807	0.999463	ko04710
104	Riboflavin metabolism	1 (0.15%)	26 (0.14%)	0.613209	0.999463	ko00740
105	Neurotrophin signaling pathway	9 (1.33%)	266 (1.41%)	0.617396	0.999463	ko04722
106	Homologous recombination	2 (0.3%)	58 (0.31%)	0.620584	0.999463	ko03440
107	Nicotinate and nicotinamide metabolism	3 (0.44%)	89 (0.47%)	0.623286	0.999463	ko00760
108	Osteoclast differentiation	5 (0.74%)	150 (0.79%)	0.62802	0.999463	ko04380
109	RNA degradation	6 (0.89%)	180 (0.95%)	0.629023	0.999463	ko03018
110	Ether lipid metabolism	3 (0.44%)	93 (0.49%)	0.652846	0.999463	ko00565
111	Tyrosine metabolism	4 (0.59%)	124 (0.66%)	0.653765	0.999463	ko00350
112	Inositol phosphate metabolism	4 (0.59%)	125 (0.66%)	0.659963	0.999463	ko00562
113	Apoptosis	6 (0.89%)	186 (0.98%)	0.660331	0.999463	ko04210
114	Phosphatidylinositol signaling system	7 (1.03%)	217 (1.15%)	0.664475	0.999463	ko04070
115	Proximal tubule bicarbonate reclamation	2 (0.3%)	63 (0.33%)	0.665388	0.999463	ko04964
116	Glycosaminoglycan biosynthesis - keratan sulfate	1 (0.15%)	31 (0.16%)	0.677835	0.999463	ko00533
117	Regulation of autophagy	1 (0.15%)	31 (0.16%)	0.677835	0.999463	ko04140
118	Sphingolipid metabolism	3 (0.44%)	97 (0.51%)	0.680709	0.999463	ko00600
119	Synaptic vesicle cycle	3 (0.44%)	105 (0.56%)	0.73137	0.999463	ko04721
120	Pyrimidine metabolism	8 (1.18%)	264 (1.4%)	0.734163	0.999463	ko00240
121	Gap junction	4 (0.59%)	141 (0.75%)	0.74879	0.999463	ko04540
122	Caffeine metabolism	1 (0.15%)	38 (0.2%)	0.750606	0.999463	ko00232
123	Toll-like receptor signaling pathway	4 (0.59%)	150 (0.79%)	0.79034	0.999463	ko04620
124	Vasopressin-regulated water reabsorption	3 (0.44%)	117 (0.62%)	0.79522	0.999463	ko04962
125	Collecting duct acid secretion	1 (0.15%)	44 (0.23%)	0.799763	0.999463	ko04966
126	Glycosaminoglycan biosynthesis - chondroitin sulfate	3 (0.44%)	118 (0.62%)	0.79992	0.999463	ko00532
127	Bile secretion	8 (1.18%)	286 (1.51%)	0.808717	0.999463	ko04976
128	Hedgehog signaling pathway	3 (0.44%)	120 (0.64%)	0.809051	0.999463	ko04340
129	Fc epsilon RI signaling pathway	3 (0.44%)	121 (0.64%)	0.813483	0.999463	ko04664
130	Mismatch repair	1 (0.15%)	49 (0.26%)	0.833249	0.999463	ko03430
131	Ubiquitin mediated proteolysis	12 (1.77%)	426 (2.26%)	0.840399	0.999463	ko04120
132	Vascular smooth muscle contraction	14 (2.07%)	491 (2.6%)	0.844174	0.999463	ko04270
133	mRNA surveillance pathway	7 (1.03%)	267 (1.41%)	0.847182	0.999463	ko03015
134	N-Glycan biosynthesis	3 (0.44%)	130 (0.69%)	0.849576	0.999463	ko00510
135	p53 signaling pathway	4 (0.59%)	166 (0.88%)	0.850453	0.999463	ko04115
136	B cell receptor signaling pathway	3 (0.44%)	132 (0.7%)	0.85672	0.999463	ko04662
137	ErbB signaling pathway	3 (0.44%)	135 (0.71%)	0.866879	0.999463	ko04012
138	RIG-I-like receptor signaling pathway	2 (0.3%)	98 (0.52%)	0.870942	0.999463	ko04622
139	Steroid hormone biosynthesis	3 (0.44%)	137 (0.73%)	0.873295	0.999463	ko00140
140	TGF-beta signaling pathway	4 (0.59%)	174 (0.92%)	0.874598	0.999463	ko04350
141	Leukocyte transendothelial migration	5 (0.74%)	210 (1.11%)	0.876001	0.999463	ko04670
142	Drug metabolism - other enzymes	3 (0.44%)	139 (0.74%)	0.879435	0.999463	ko00983
143	Aldosterone-regulated sodium reabsorption	1 (0.15%)	58 (0.31%)	0.880062	0.999463	ko04960
144	Glycosaminoglycan biosynthesis - heparan sulfate	1 (0.15%)	58 (0.31%)	0.880062	0.999463	ko00534
145	NF-kappa B signaling pathway	5 (0.74%)	217 (1.15%)	0.892758	0.999463	ko04064
146	Hematopoietic cell lineage	2 (0.3%)	105 (0.56%)	0.894554	0.999463	ko04640
147	Serotonergic synapse	4 (0.59%)	184 (0.97%)	0.899985	0.999463	ko04726
148	Basal transcription factors	2 (0.3%)	107 (0.57%)	0.900524	0.999463	ko03022
149	Aminoacyl-tRNA biosynthesis	2 (0.3%)	110 (0.58%)	0.90889	0.999463	ko00970
150	RNA transport	12 (1.77%)	465 (2.46%)	0.909748	0.999463	ko03013
151	Progesterone-mediated oocyte maturation	4 (0.59%)	191 (1.01%)	0.914951	0.999463	ko04914
152	T cell receptor signaling pathway	3 (0.44%)	154 (0.82%)	0.917634	0.999463	ko04660
153	Long-term depression	2 (0.3%)	114 (0.6%)	0.919023	0.999463	ko04730
154	Glycosylphosphatidylinositol(GPI)-anchor biosynthesis	1 (0.15%)	72 (0.38%)	0.928187	0.999463	ko00563
155	DNA replication	1 (0.15%)	72 (0.38%)	0.928187	0.999463	ko03030
156	GABAergic synapse	2 (0.3%)	122 (0.65%)	0.936192	0.999463	ko04727
157	Endocytosis	10 (1.48%)	422 (2.23%)	0.939662	0.999463	ko04144
158	Mineral absorption	2 (0.3%)	124 (0.66%)	0.939911	0.999463	ko04978
159	Natural killer cell mediated cytotoxicity	2 (0.3%)	128 (0.68%)	0.94674	0.999463	ko04650
160	Wnt signaling pathway	5 (0.74%)	260 (1.38%)	0.958624	0.999463	ko04310
161	VEGF signaling pathway	2 (0.3%)	137 (0.73%)	0.959504	0.999463	ko04370
162	Base excision repair	1 (0.15%)	90 (0.48%)	0.962884	0.999463	ko03410
163	Axon guidance	5 (0.74%)	265 (1.4%)	0.963184	0.999463	ko04360
164	Adipocytokine signaling pathway	2 (0.3%)	148 (0.78%)	0.971151	0.999463	ko04920
165	Jak-STAT signaling pathway	1 (0.15%)	108 (0.57%)	0.980829	0.999463	ko04630
166	Fanconi anemia pathway	1 (0.15%)	117 (0.62%)	0.986226	0.999463	ko03460
167	Retrograde endocannabinoid signaling	1 (0.15%)	118 (0.62%)	0.986723	0.999463	ko04723
168	Tight junction	8 (1.18%)	432 (2.29%)	0.988354	0.999463	ko04530
169	Adherens junction	5 (0.74%)	316 (1.67%)	0.989452	0.999463	ko04520
170	Fc gamma R-mediated phagocytosis	3 (0.44%)	248 (1.31%)	0.994082	0.999463	ko04666
171	MAPK signaling pathway	7 (1.03%)	428 (2.27%)	0.99489	0.999463	ko04010
172	NOD-like receptor signaling pathway	1 (0.15%)	149 (0.79%)	0.995753	0.999463	ko04621
173	Cell cycle	3 (0.44%)	281 (1.49%)	0.997808	0.999463	ko04110
174	ABC transporters	1 (0.15%)	182 (0.96%)	0.998741	0.999463	ko02010
175	Chemokine signaling pathway	2 (0.3%)	248 (1.31%)	0.998862	0.999463	ko04062
176	Regulation of actin cytoskeleton	10 (1.48%)	645 (3.42%)	0.999463	0.999463	ko04810
